# Supplementary material for: Genomic reconstruction of the SARS-CoV-2 epidemic in England
Source: Nature. 2021 Oct 14;600(7889):506–11. doi: 10.1038/s41586-021-04069-y (PMC8674138; doi:10.1038/s41586-021-04069-y)
Supplement: Supplementary file 5 — Source Data Fig. 1 [file 41586_2021_4069_MOESM5_ESM.xlsx]

## Sheet: Content
Figure/Sheet	Content
F1a	Daily new cases in England per 100k habitants
F1b	Weekly proportions of 329 SARS-Cov2 lineages
F1c New Cases	Monthly averaged weekly new cases per 100k habitants in 315 LTLA
F1c Alpha	Monthly averaged weekly B.1.1.7/Alpha proportions in 315 LTLA
F1c Delta	Monthly averaged weekly B.1.617.2/Delta proportions in 315 LTLA
F1c B.1.1.177	Monthly averaged weekly B.1.1.177 proportions in 315 LTLA
F1c B.1.1.1	Monthly averaged weekly B.1.1.1 proportions in 315 LTLA
F1c B.1.1.1	Monthly averaged weekly B.1.1 proportions in 315 LTLA
F1d	Total numbers of phylogenetically aggregated 71 SARS-Cov2 lineages

## Sheet: F1a
	England cases per 100k
2020-09-01	3.40139
2020-09-02	4.62331
2020-09-03	4.70728
2020-09-04	4.57151
2020-09-05	3.86943
2020-09-06	3.64077
2020-09-07	6.12928
2020-09-08	5.30573
2020-09-09	5.03241
2020-09-10	5.45401
2020-09-11	4.91093
2020-09-12	3.87122
2020-09-13	2.9905
2020-09-14	5.03777
2020-09-15	5.2843
2020-09-16	6.55446
2020-09-17	6.85994
2020-09-18	7.44232
2020-09-19	7.34228
2020-09-20	8.16225
2020-09-21	8.24086
2020-09-22	9.39133
2020-09-23	10.3239
2020-09-24	11.067
2020-09-25	10.5436
2020-09-26	9.93798
2020-09-27	10.6133
2020-09-28	15.0168
2020-09-29	15.3705
2020-09-30	18.5987
2020-10-01	19.9671
2020-10-02	20.503
2020-10-03	17.1659
2020-10-04	17.4839
2020-10-05	24.8387
2020-10-06	25.2996
2020-10-07	26.8788
2020-10-08	27.0378
2020-10-09	22.9683
2020-10-10	17.9895
2020-10-11	17.1213
2020-10-12	28.6295
2020-10-13	27.3093
2020-10-14	28.9904
2020-10-15	26.8931
2020-10-16	25.6694
2020-10-17	21.8875
2020-10-18	21.0068
2020-10-19	39.1088
2020-10-20	37.7725
2020-10-21	38.0137
2020-10-22	34.7231
2020-10-23	32.022
2020-10-24	23.9866
2020-10-25	23.3702
2020-10-26	40.3254
2020-10-27	36.2862
2020-10-28	35.8342
2020-10-29	35.393
2020-10-30	34.8303
2020-10-31	25.4836
2020-11-01	23.7365
2020-11-02	49.5756
2020-11-03	39.559
2020-11-04	36.6739
2020-11-05	36.9794
2020-11-06	36.9097
2020-11-07	29.537
2020-11-08	31.9916
2020-11-09	49.9489
2020-11-10	43.4195
2020-11-11	43.7661
2020-11-12	38.9659
2020-11-13	38.4335
2020-11-14	28.5366
2020-11-15	25.2728
2020-11-16	42.1243
2020-11-17	36.0093
2020-11-18	32.3042
2020-11-19	27.5148
2020-11-20	26.0517
2020-11-21	18.8505
2020-11-22	17.8412
2020-11-23	28.7778
2020-11-24	24.8691
2020-11-25	24.7404
2020-11-26	21.7553
2020-11-27	21.6892
2020-11-28	16.3495
2020-11-29	15.8118
2020-11-30	26.6394
2020-12-01	23.9365
2020-12-02	23.8401
2020-12-03	22.1965
2020-12-04	22.7968
2020-12-05	17.9948
2020-12-06	19.3436
2020-12-07	30.8215
2020-12-08	29.5067
2020-12-09	30.9376
2020-12-10	32.8312
2020-12-11	35.2429
2020-12-12	28.4652
2020-12-13	32.2203
2020-12-14	52.2892
2020-12-15	51.605
2020-12-16	53.37
2020-12-17	52.4357
2020-12-18	56.2622
2020-12-19	38.4049
2020-12-20	51.3781
2020-12-21	75.3521
2020-12-22	72.3938
2020-12-23	66.545
2020-12-24	50.8082
2020-12-25	22.5556
2020-12-26	65.2427
2020-12-27	75.4147
2020-12-28	70.9914
2020-12-29	128.781
2020-12-30	111.624
2020-12-31	82.8516
2021-01-01	50.1472
2021-01-02	96.3268
2021-01-03	88.0395
2021-01-04	122.616
2021-01-05	103.049
2021-01-06	90.9603
2021-01-07	82.9445
2021-01-08	75.0324
2021-01-09	62.9221
2021-01-10	58.3524
2021-01-11	92.1322
2021-01-12	79.1197
2021-01-13	72.9333
2021-01-14	68.2242
2021-01-15	65.1962
2021-01-16	49.0503
2021-01-17	46.5493
2021-01-18	72.1723
2021-01-19	63.6438
2021-01-20	56.2658
2021-01-21	50.9636
2021-01-22	47.6623
2021-01-23	35.2858
2021-01-24	27.4558
2021-01-25	48.0428
2021-01-26	43.3123
2021-01-27	41.1846
2021-01-28	38.7354
2021-01-29	34.8785
2021-01-30	26.6055
2021-01-31	24.3349
2021-02-01	35.6735
2021-02-02	31.3128
2021-02-03	30.8733
2021-02-04	28.6385
2021-02-05	24.7244
2021-02-06	18.8077
2021-02-07	18.0556
2021-02-08	24.5868
2021-02-09	21.6928
2021-02-10	20.9693
2021-02-11	19.9153
2021-02-12	18.7469
2021-02-13	13.7574
2021-02-14	13.3947
2021-02-15	22.1215
2021-02-16	19.1792
2021-02-17	17.7412
2021-02-18	17.5893
2021-02-19	15.7421
2021-02-20	12.2604
2021-02-21	12.0835
2021-02-22	17.5196
2021-02-23	14.4559
2021-02-24	12.9303
2021-02-25	11.7226
2021-02-26	10.047
2021-02-27	7.26546
2021-02-28	7.02608
2021-03-01	10.4507
2021-03-02	10.0398
2021-03-03	9.05905
2021-03-04	8.49453
2021-03-05	8.06936
2021-03-06	6.55446
2021-03-07	6.28649
2021-03-08	9.89689
2021-03-09	9.27164
2021-03-10	8.88755
2021-03-11	8.3016
2021-03-12	8.18369
2021-03-13	6.12928
2021-03-14	6.37224
2021-03-15	9.63964
2021-03-16	8.41057
2021-03-17	8.591
2021-03-18	8.00683
2021-03-19	7.33513
2021-03-20	5.97029
2021-03-21	8.03006
2021-03-22	9.12872
2021-03-23	7.6817
2021-03-24	9.05548
2021-03-25	7.86392
2021-03-26	6.39368
2021-03-27	5.20748
2021-03-28	7.28511
2021-03-29	5.65945
2021-03-30	5.22892
2021-03-31	5.55941
2021-04-01	5.0467
2021-04-02	3.74974
2021-04-03	3.55681
2021-04-04	3.40853
2021-04-05	3.86586
2021-04-06	4.50005
2021-04-07	4.56793
2021-04-08	4.3482
2021-04-09	4.06237
2021-04-10	3.3067
2021-04-11	3.34422
2021-04-12	3.92303
2021-04-13	3.33707
2021-04-14	3.38174
2021-04-15	3.17451
2021-04-16	3.14592
2021-04-17	2.28843
2021-04-18	3.76046
2021-04-19	3.72831
2021-04-20	3.41925
2021-04-21	3.73545
2021-04-22	3.32636
2021-04-23	2.76005
2021-04-24	2.11157
2021-04-25	3.13699
2021-04-26	3.68007
2021-04-27	2.98693
2021-04-28	3.56574
2021-04-29	3.03338
2021-04-30	2.46529
2021-05-01	1.96151
2021-05-02	2.1473
2021-05-03	2.99765
2021-05-04	3.58539
2021-05-05	3.58718
2021-05-06	3.19059
2021-05-07	2.7404
2021-05-08	2.12587
2021-05-09	3.27991
2021-05-10	3.83906
2021-05-11	3.06554
2021-05-12	3.12091
2021-05-13	2.92619
2021-05-14	2.57248
2021-05-15	2.22412
2021-05-16	2.69217
2021-05-17	3.96769
2021-05-18	3.78547
2021-05-19	3.83906
2021-05-20	3.39245
2021-05-21	3.18165
2021-05-22	2.71182
2021-05-23	3.2674
2021-05-24	4.63582
2021-05-25	4.75015
2021-05-26	5.42364
2021-05-27	5.2182
2021-05-28	4.99489
2021-05-29	4.2428
2021-05-30	4.48933
2021-05-31	5.42007
2021-06-01	7.63883
2021-06-02	8.70533
2021-06-03	8.79644
2021-06-04	8.41593
2021-06-05	6.85994
2021-06-06	8.18548
2021-06-07	11.6565
2021-06-08	11.3939
2021-06-09	11.9174
2021-06-10	11.5458
2021-06-11	11.2224
2021-06-12	9.31451
2021-06-13	10.49
2021-06-14	15.392
2021-06-15	15.6832
2021-06-16	16.2316
2021-06-17	16.2995
2021-06-18	15.0794
2021-06-19	12.2997
2021-06-20	14.1861
2021-06-21	21.9322
2021-06-22	23.4381
2021-06-23	25.5533
2021-06-24	26.0517
2021-06-25	25.6944
2021-06-26	23.381
2021-06-27	26.7681
2021-06-28	40.6433
2021-06-29	40.2271
2021-06-30	41.5526

## Sheet: F1b
	2020-09-05	2020-09-12	2020-09-19	2020-09-26	2020-10-03	2020-10-10	2020-10-17	2020-10-24	2020-10-31	2020-11-07	2020-11-14	2020-11-21	2020-11-28	2020-12-05	2020-12-12	2020-12-19	2020-12-26	2021-01-02	2021-01-09	2021-01-16	2021-01-23	2021-01-30	2021-02-06	2021-02-13	2021-02-20	2021-02-27	2021-03-06	2021-03-13	2021-03-20	2021-03-27	2021-04-03	2021-04-10	2021-04-17	2021-04-24	2021-05-01	2021-05-08	2021-05-15	2021-05-22	2021-05-29	2021-06-05	2021-06-12	2021-06-19	2021-06-26
A	0.000584454	0.000944733	0	0	0	0.000569152	0.00070922	0	0	0.000468092	0.000520562	0	0	0.00211864	0	0	0	0.000184298	0.000144279	0.000219419	0	0	0	0	0	0	0	0	9.06701e-05	0.00118231	0.00033761	0.000348493	0.000202799	0.00060024	0	0.00087222	0	0	0	0	0	0	0
A.2	0	0	0	0	0	0	0	0	0	0	0	0	0	0	0	0	0	0	0	0	0	0	0	0	0	0	0	0	0	0	0	0	0	0	0	0.000654165	0.000215843	0	0	0	0	0	0
A.18	0.000584454	0	0	0	0	0	0	0	0	0	0	0	0	0	0	0	0	0	0	0	0	0	0	0	0	0	0	0	0	0	0	0	0	0	0	0	0	0	0	0	0	0	0
A.20	0	0	0	0	0	0	0	0	0	0	0	0.000393391	0	0	0.000186881	0.000146994	0.000297974	0	0	0	0	0	0	0	0	0	0	0	0	0	0	0	0	0	0	0	0	0	0	0	0	0	0
A.23	0	0	0	0	0	0	0	0	0	0	0	0	0	0.000706215	0	0	0	0	0	0	0	0	0	0	0	0	0	0	0	0	0	0	0	0	0	0	0	0	0	0	0	0	0
A.23.1	0	0	0	0	0	0	0	0	0	0	0	0	0.000344234	0	0.00130817	0.00205792	0.00387366	0.000368596	0.000288559	0.000658256	0.000404245	0.000426658	0	0.000349528	0	0	0	0	0	0	0	0.000174246	0	0	0	0	0	0	0	7.50469e-05	0	0	0
A.23.1.484	0	0	0	0	0	0	0	0	0	0	0	0	0	0	0	0	0	0.000184298	0.000721397	0.00153593	0.00111167	0.000682652	0.000308642	0.000524292	0.000108061	0	0	0	0	0	0	0	0	0	0	0	0	0	0	0	0	0	0
A.25	0.00233781	0	0	0	0	0	0	0	0	0	0	0	0	0	0	0	0	0	0	0	0	0	0	0	0	0	0	0	0	0	0	0	0	0	0	0	0	0	0	0	0	0	0
A.27	0	0	0	0	0	0	0	0	0	0	0	0	0	0	0	0	0	0	0	0	0	0	0	0	0	0	0	0	0	0	0	0	0.000202799	0.00020008	0	0	0	0	0	0	0	0	0
A.28	0	0	0	0	0	0	0	0	0	0	0	0	0	0	0	0	0	0	0	0	0	0	0	0	0	0	0	0	0	7.88208e-05	0	0	0	0	0	0	0	0	0	0	0	0	0
B	0.00175336	0.000472367	0	0.00101249	0.000957854	0.000853728	0.00141844	0.00058072	0.00150602	0.00124824	0.00390422	0.0121951	0.00309811	0.0444915	0.00317698	0	0	0.000552893	0.000144279	0.000438837	0	0	0	0	0	0	0.000114718	0	0	0	0	0.000174246	0.000202799	0	0	0.000218055	0.00129506	0.000162893	0	0	0	0	0
B.1	0.025716	0.0151157	0.0153061	0.0151873	0.0153257	0.0133751	0.0104019	0.0110337	0.0123494	0.00577313	0.0110619	0.0289142	0.0168675	0.0225989	0.00915717	0.00749669	0.00357569	0.00294877	0.00259703	0.00197477	0.000808489	0.000938647	0.000617284	0	0.000432246	0.00011534	0.000114718	0.000195561	0.00072536	7.88208e-05	0.00033761	0.000871232	0.000202799	0.00120048	0.000223164	0.00414304	0.011008	0.00895911	0.000115009	7.50469e-05	7.35619e-05	0	7.88084e-05
B.1.1	0.00701344	0.0028342	0.00364431	0.00371245	0.00191571	0.00142288	0.00189125	0.00503291	0.00240964	0.00249649	0.00299323	0.00236035	0.0020654	0.00282486	0.000747524	0.00117595	0.000297974	0.000921489	0	0.000219419	0.000202122	0	0.000617284	0	0	0	0	0.000293341	0.00027201	0.000709388	0.00033761	0.000522739	0.000202799	0.00060024	0.00111582	0.0023986	0.00194259	0.00260629	0.000115009	0	0	0	0
B.1.1.1	0.0496786	0.0316486	0.0269679	0.0246372	0.0143678	0.0258964	0.0210402	0.0147116	0.014759	0.0096739	0.00976054	0.0088513	0.00895009	0.00564972	0.00728836	0.00117595	0.00268176	0.00110579	0.000432838	0.000438837	0.000101061	0.000170663	0	0	0	0	0.000229437	9.77804e-05	0	0	0	0	0	0	0	0	0	0	0	0	0	0	0
B.1.1.1.6	0	0	0	0	0	0	0	0	0	0	0.000130141	0	0	0	0	0	0	0	0	0	0	0.000255995	0.000308642	0	0	0	0	0	0	0	0	0	0	0	0	0	0	0	0	0	0	0	0
B.1.1.1.16	0	0	0	0	0	0	0	0	0	0	0	0	0.000344234	0.000706215	0.000186881	0.00102896	0.000893921	0.000552893	0.000144279	0.000219419	0.000202122	8.53315e-05	0	0	0	0	0.000114718	0	0	0	0	0	0	0	0	0	0	0	0	0	0	0	0
B.1.1.1.36	0	0	0	0	0	0	0	0	0	0	0	0	0	0	0	0	0	0	0	0	0	0	0	0	0	0	0	0	0.00027201	0	0.000225073	0.00174246	0.00283918	0.00120048	0.000223164	0.00087222	0	0	0	0	0	0	0
B.1.1.4	0.00584454	0.000944733	0	0	0.000957854	0	0	0	0	0	0	0	0	0	0	0	0	0	0	0	0	0	0	0	0	0	0	0	0	0	0	0	0	0	0	0	0	0	0	0	0	0	0
B.1.1.7	0	0	0	0.000674992	0.000957854	0.000284576	0.00118203	0.00483933	0.00903614	0.0243408	0.0735294	0.0833989	0.175904	0.358051	0.414502	0.647067	0.652265	0.798378	0.804646	0.829073	0.887014	0.92542	0.952778	0.963824	0.974606	0.985352	0.984628	0.988951	0.990933	0.990069	0.990659	0.978568	0.962279	0.92577	0.85405	0.681204	0.503561	0.296791	0.167683	0.0739962	0.0445785	0.0145739	0.00969344
B.1.1.7.484	0	0	0	0	0	0	0	0	0	0	0	0	0	0	0	0.000293988	0	0	0.000865676	0.000987383	0.000404245	0.000682652	0.000925926	0.000349528	0.000540307	0.000922722	0.000344155	0.000391122	0.00027201	0.000472925	0.0012379	0.00121972	0.00243358	0.00240096	0.00156215	0.00109027	0.00323764	0.00195472	0.000230017	0.000375235	0	0	0.000157617
B.1.1.10	0	0	0	0	0	0	0	0	0	0	0	0	0	0	0.000186881	0	0.000297974	0.000184298	0.000577117	0.000219419	0.000101061	0	0	0	0.000108061	0.00011534	0.000344155	9.77804e-05	0	0	0	0	0	0	0	0	0	0	0	0	0	0	0
B.1.1.12	0.00526008	0.00236183	0.00145773	0.00134998	0.00191571	0.000284576	0.00070922	0.00193573	0.000301205	0.000312061	0.000260281	0	0	0	0.000186881	0.000440982	0	0	0.000432838	0.000109709	0	0	0	0	0	0	0	0	0	0	0	0	0	0	0	0	0	0	0	0	0	0	0
B.1.1.14	0	0	0	0	0	0	0	0	0	0	0	0	0	0	0	0.000146994	0	0	0	0	0	0	0	0	0	0	0	0	0	0	0	0	0	0	0	0	0	0	0	0	0	0	0
B.1.1.15	0	0	0	0	0	0	0	0	0.00060241	0.000156031	0	0	0	0	0	0	0	0	0	0	0	0	0	0	0	0	0	0	0	0	0	0	0	0	0	0	0	0	0	0	0	0	0
B.1.1.25	0.00175336	0.000944733	0	0	0.000478927	0	0.000236407	0	0	0.000156031	0	0	0	0	0	0	0	0	0	0	0.000101061	0	0	0	0	0	0	0	0	0	0	0	0	0	0	0	0	0	0	0	0	0	0
B.1.1.27	0	0	0	0	0	0	0	0	0	0	0.000130141	0	0	0	0	0	0	0	0	0	0	0	0	0	0	0	0	0	0	0	0	0	0	0	0	0	0	0	0	0	0	0	0
B.1.1.28	0.00175336	0.000472367	0	0	0	0	0.000236407	0.00058072	0	0	0.000260281	0.000786782	0	0	0.000934405	0.000293988	0.00238379	0	0.00100996	0.000219419	0.000202122	0.000255995	0	0.000174764	0	0.00011534	0	0	0	0	0	0	0.000202799	0	0	0	0	0	0	0	0	0	0
B.1.1.29	0.0187025	0.0103921	0.00728863	0.0111374	0.00718391	0.00540694	0.00378251	0.00735579	0.00391566	0.00327664	0.00312337	0.00531078	0.00275387	0.00635593	0.00280321	0.00132295	0	0.000552893	0.00115423	0.000438837	0.000101061	0.000597321	0	0	0.000540307	0.00011534	0.000114718	9.77804e-05	0	0	0	0	0	0	0	0	0	0	0	0	0	0	0
B.1.1.31	0	0.00330657	0.00291545	0.000337496	0	0.000284576	0.000236407	0.00058072	0	0	0	0	0	0	0	0	0	0	0	0	0	0	0	0.000699056	0.000108061	0	0	0	0	0	0	0	0	0	0	0	0	0	0	0	0	0	0
B.1.1.33	0	0.00188947	0	0	0.000957854	0.000284576	0	0	0	0	0	0	0	0	0	0	0	0.000184298	0	0.000219419	0	0	0	0	0	0	0	0	0	0	0	0	0	0	0	0	0	0	0	0	0	0	0
B.1.1.37	0.0771479	0.0869154	0.0838192	0.0739116	0.148467	0.0478088	0.0406619	0.0375532	0.0394578	0.0330785	0.0221239	0.0139654	0.0189329	0.0148305	0.00728836	0.00617375	0.00536353	0.00165868	0.000865676	0.000438837	0.00090955	0.000938647	0.000308642	0.000349528	0.000540307	0.000230681	0.000114718	9.77804e-05	0	0	0	0	0	0	0	0	0	0	0	0	0	0	0
B.1.1.39	0.00350672	0.000944733	0.000728863	0.000674992	0.000957854	0.000853728	0.000236407	0.00058072	0.000301205	0	0.000910984	0.000393391	0	0.000706215	0.000373762	0	0	0.000184298	0	0	0	0	0	0	0	0	0	0	0	0	0	0	0	0	0	0	0	0	0	0	0	0	0
B.1.1.44	0.00233781	0.0113368	0.00364431	0.00236247	0	0.00142288	0.000472813	0.000774293	0.000301205	0.000624122	0.000390422	0.000393391	0.000688468	0.000706215	0	0.000440982	0	0	0	0	0	0	0	0	0	0	0	0	0	0	0	0	0	0	0	0	0	0	0	0	0	0	0
B.1.1.46	0	0	0	0.000337496	0	0.000284576	0	0.000193573	0	0.000156031	0	0.000786782	0.0010327	0.00141243	0.000186881	0	0	0	0	0	0	0	0	0	0	0	0	0	0	0	0	0	0	0	0	0	0	0	0	0	0	0	0
B.1.1.47	0	0	0	0	0	0	0	0	0	0.000156031	0.000130141	0	0	0	0	0	0	0	0	0	0	0	0	0	0	0	0	0	0	0	0	0	0	0	0	0	0	0	0	0	0	0	0
B.1.1.48	0	0	0	0	0	0	0	0	0	0	0	0.000196696	0	0	0	0	0	0	0	0	0	0	0	0	0	0	0	0	0	0	0	0	0	0	0	0	0	0	0	0	0	0	0
B.1.1.50	0.00116891	0.000472367	0	0.000674992	0	0.00199203	0.00212766	0.00058072	0.00060241	0.000468092	0	0.000196696	0	0	0	0	0	0	0	0	0	0	0	0	0	0	0	0	0	0	0	0	0	0	0	0	0	0	0	0	0	0	0
B.1.1.51	0.00409117	0.00236183	0.00145773	0.00404995	0.000478927	0.0011383	0.000945626	0	0	0.000156031	0	0	0	0	0	0	0	0	0	0	0	0	0	0	0	0	0	0	0	0	0	0	0	0	0	0	0	0	0	0	0	0	0
B.1.1.54	0.00233781	0.0014171	0	0.000674992	0.000478927	0	0	0.000193573	0	0	0	0.000196696	0	0	0	0	0	0.000184298	0.000144279	0	0	0	0	0	0	0	0	0	0	0	0	0	0	0	0	0	0	0	0	0	0	0	0
B.1.1.58	0.00116891	0.000472367	0	0	0	0	0	0	0	0	0	0	0	0	0	0	0	0	0	0	0	0	0	0	0	0	0	0	0	0	0	0	0	0	0	0	0	0	0	0	0	0	0
B.1.1.63	0.000584454	0	0	0	0	0	0	0	0	0.000156031	0	0	0	0	0	0	0	0	0	0	0	0	0	0.000174764	0	0	0	0	0	0	0	0	0	0	0	0	0	0	0	0	0	0	0
B.1.1.64	0	0.0014171	0.00145773	0	0	0.000284576	0	0	0.000301205	0	0.000130141	0	0	0	0	0	0	0	0	0	0	0	0	0	0	0	0	0	0	0	0	0	0	0	0	0	0	0	0	0	0	0	0
B.1.1.67	0	0.00472367	0.00145773	0.00269997	0.00191571	0.00398406	0.00260047	0.00174216	0.00060241	0.00187237	0.00104112	0	0.0010327	0	0	0	0.000595948	0.000184298	0.000432838	0.000109709	0.000505306	0.000341326	0.000308642	0	0	0	0	0	0	0	0	0	0	0	0	0	0	0	0	0	0	0	0
B.1.1.70	0.00701344	0	0	0	0	0	0.00070922	0.00116144	0	0.000312061	0.000130141	0.000196696	0	0	0.000560643	0.000146994	0	0	0	0.000109709	0.000101061	0	0	0	0	0	0	0	0	0	0	0	0	0	0	0	0	0	0	0	0	0	0
B.1.1.74	0	0	0	0	0	0	0	0	0	0	0	0	0	0	0	0	0	0	0	0.000109709	0	0	0	0	0	0	0	0	0	0	0	0	0	0	0	0	0	0	0	0	0	0	0
B.1.1.80	0	0	0	0	0	0	0	0	0	0	0	0	0	0	0	0	0.000297974	0	0.000288559	0.000219419	0.000808489	0.000767984	0.000617284	0.000349528	0	0	0	0	0	0	0	0	0	0	0	0	0	0	0	0	0	0	0
B.1.1.86	0	0	0	0	0	0	0	0	0	0	0	0	0	0	0.000186881	0	0	0	0	0	0	0	0	0	0	0	0	0	0	0	0	0	0	0	0	0	0	0	0	0	0	0	0
B.1.1.91	0	0	0	0	0	0	0	0	0	0	0	0.000393391	0.000688468	0	0	0	0	0	0	0	0	0	0	0	0	0	0	0	0	0	0	0	0	0	0	0	0	0	0	0	0	0	0
B.1.1.98	0	0	0	0	0	0	0	0	0	0	0.000130141	0	0	0	0	0	0	0	0	0	0	0	0	0	0	0	0	0	0	0	0	0	0	0	0	0	0	0	0	0	0	0	0
B.1.1.102	0	0	0	0	0	0	0.000236407	0	0	0	0	0	0	0	0	0	0	0	0	0	0	0	0	0	0	0	0	0	0	0	0	0	0	0	0	0	0	0	0	0	0	0	0
B.1.1.103	0	0	0	0	0	0	0	0	0.000301205	0	0	0	0.000344234	0	0.000560643	0.000146994	0.000297974	0	0.000144279	0	0	0.000170663	0	0	0.000108061	0	0	0	0	0	0	0	0	0	0	0	0	0	0	0	0	0	0
B.1.1.105	0	0.000472367	0	0.000337496	0	0	0.000472813	0	0	0.000156031	0	0.000196696	0	0	0.000747524	0.000293988	0.000595948	0	0.000144279	0	0	0	0	0	0	0	0	0	0	0	0	0	0	0	0	0	0	0	0	0	0	0	0
B.1.1.106	0	0	0	0	0	0	0	0	0	0	0	0	0	0	0	0	0	0	0.000144279	0	0	0	0	0	0	0	0	0	0	0	0	0	0	0	0	0	0	0	0	0	0	0	0
B.1.1.107	0	0	0	0	0	0	0	0	0	0	0.000130141	0	0.000344234	0	0	0	0	0	0	0	0	0	0	0	0	0	0	0	0	0	0	0	0	0	0	0	0	0	0	0	0	0	0
B.1.1.113	0	0	0	0	0	0	0	0	0	0	0	0	0	0	0	0	0	0	0	0	0	0	0	0	0	0	0	0	0	0	0.000112537	0	0	0	0	0	0	0	0	0	0	0	0
B.1.1.115	0.00409117	0	0.000728863	0.000337496	0	0	0	0	0	0	0	0	0	0	0	0	0	0	0	0	0	0	0	0	0	0	0	0	0	0	0	0	0	0	0	0	0	0	0	0	0	0	0
B.1.1.117	0	0	0	0	0	0	0	0	0	0	0	0	0	0	0	0	0	0	0	0	0	0	0	0	0	0	0	0	0	0	0	0	0	0.00020008	0	0	0	0	0	0	0	0	0
B.1.1.119	0	0	0	0	0	0	0	0	0	0	0.000390422	0	0	0	0	0	0	0	0	0	0	0	0	0	0	0	0	0	0	0	0	0	0	0	0	0	0	0	0	0	0	0	0
B.1.1.126	0	0	0	0	0	0	0	0	0	0	0	0.000196696	0	0	0	0	0	0	0	0	0	0	0	0	0	0	0	0	0	0	0	0	0	0	0	0	0	0	0	0	0	0	0
B.1.1.127	0	0	0	0	0	0	0	0.000193573	0	0.000156031	0.000130141	0	0	0	0	0	0	0	0	0	0	0	0	0	0	0	0	0	0	0	0	0	0	0	0	0	0	0	0	0	0	0	0
B.1.1.130	0.00409117	0.000472367	0.000728863	0.00168748	0.000478927	0.0011383	0.000472813	0.000193573	0	0.000312061	0.000390422	0.000196696	0	0	0.000373762	0.000293988	0	0	0	0	0	0	0	0	0	0	0	0	0	0	0	0	0	0	0	0	0	0	0	0	0	0	0
B.1.1.133	0	0.000472367	0.000728863	0	0	0	0.000236407	0.000193573	0.000301205	0	0	0	0	0	0	0	0	0	0	0	0	0	0	0	0	0	0	0	0	0	0	0	0	0	0	0	0	0	0	0	0	0	0
B.1.1.135	0	0	0	0	0	0	0	0.000193573	0.00120482	0.000312061	0.000130141	0	0	0	0.000560643	0.000146994	0	0.000184298	0.000288559	0	0	0	0	0	0	0	0	0	0	0	0	0	0	0	0	0	0	0	0	0	0	0	0
B.1.1.138	0	0.0014171	0.000728863	0.00269997	0.00191571	0.00199203	0.00283688	0.000387147	0.00150602	0.00171634	0.00221239	0.00196696	0.0010327	0	0	0.000146994	0	0	0	0	0	0	0	0	0	0	0	0	0	0	0	0	0	0	0	0	0	0	0	0	0	0	0
B.1.1.140	0	0	0	0	0	0	0	0	0.000301205	0	0	0	0	0	0	0	0	0	0	0	0	0	0	0	0	0	0	0	0	0	0	0	0	0	0	0	0	0	0	0	0	0	0
B.1.1.141	0.000584454	0	0	0.000337496	0	0	0	0	0.000301205	0	0.000260281	0	0	0	0	0	0.000595948	0	0	0	0	0	0.000308642	0	0.000108061	0	0.000114718	0	0	0	0	0	0	0	0	0	0	0	0	0	0	0	0
B.1.1.142	0	0	0	0	0	0	0	0	0	0	0	0	0	0	0	0	0	0	0	0	0	0	0	0	0	0	0	0	0	0	0	0	0	0	0	0.000218055	0	0	0	0	0	0	0
B.1.1.143	0	0	0	0	0	0	0	0	0	0	0	0	0	0	0	0.000146994	0	0	0	0	0	0	0	0	0	0	0	0	0	0	0	0	0	0	0	0	0	0	0	0	0	0	0
B.1.1.144	0	0	0	0	0	0	0	0	0	0	0	0.000983478	0	0	0	0	0	0	0	0	0	0	0	0	0	0	0	0	0	0	0	0	0	0	0	0	0	0	0	0	0	0	0
B.1.1.151	0	0.00236183	0.00145773	0.00269997	0.000957854	0.00142288	0.00070922	0.00116144	0.000301205	0	0	0	0.000344234	0	0	0	0	0	0	0	0	0	0	0	0	0	0	0	0	0	0	0	0	0	0	0	0	0	0	0	0	0	0
B.1.1.152	0	0	0.000728863	0.00134998	0	0	0	0.00058072	0	0.000156031	0	0	0	0	0	0	0	0	0	0	0	0	0	0	0	0	0	0	0	0	0	0	0	0	0	0	0	0	0	0	0	0	0
B.1.1.153	0.00116891	0.000472367	0	0	0.000478927	0.000284576	0.000236407	0.00135501	0.000301205	0.000468092	0.000520562	0	0	0	0.000186881	0	0	0	0.000288559	0	0.000404245	0	0	0	0	0	0	0	0	0	0	0	0	0	0	0	0	0	0	0	0	0	0
B.1.1.157	0	0	0	0	0	0	0	0.000967867	0	0.000156031	0	0.000196696	0	0	0	0	0	0	0	0	0	0	0	0	0	0	0	0	0	0	0	0	0	0	0	0	0	0	0	0	0	0	0
B.1.1.159	0	0	0	0	0	0.000569152	0	0	0	0.000156031	0	0	0	0	0	0.000146994	0.000297974	0	0.000144279	0.000109709	0.000101061	0	0	0	0	0	0	0	0	0	0	0	0	0	0	0	0	0	0	0	0	0	0
B.1.1.161	0	0	0.000728863	0	0.000478927	0	0	0	0	0.000156031	0.000130141	0	0	0	0.000186881	0.000146994	0	0	0	0.000109709	0	0	0	0	0.000108061	0	0	0	0	0	0	0	0	0	0	0	0	0	0	0	0	0	0
B.1.1.162	0.00642899	0.00330657	0.00145773	0.00101249	0.000478927	0.000284576	0.00070922	0.000967867	0.000903614	0	0.000260281	0	0	0.000706215	0.000560643	0.000587976	0	0.000184298	0	0	0	0	0	0	0	0	0	0	0	0	0	0	0	0	0	0	0	0	0	0	0	0	0
B.1.1.163	0	0	0	0	0	0.000569152	0.00118203	0.00058072	0	0.000468092	0.000130141	0.000196696	0	0	0.000186881	0	0	0	0	0	0	0	0	0	0	0	0	0	0	0	0	0	0	0	0	0	0	0	0	0	0	0	0
B.1.1.165	0.000584454	0.0028342	0.000728863	0.00168748	0	0.00199203	0.00236407	0.00232288	0.00060241	0.00124824	0.000260281	0	0	0	0	0	0	0	0	0	0	0	0	0	0	0	0	0	0	0	0	0	0	0	0	0	0	0	0	0	0	0	0
B.1.1.166	0	0	0.00145773	0	0	0	0	0	0	0	0	0	0	0	0	0	0	0	0	0	0	0	0	0	0	0	0	0	0	0	0	0	0	0	0	0	0	0	0	0	0	0	0
B.1.1.170	0	0	0	0	0	0.0011383	0.000945626	0.000967867	0.00060241	0.000780153	0.00130141	0.000196696	0.0010327	0	0.000373762	0.000293988	0	0.000184298	0.000288559	0	0.000202122	0	0	0	0	0	0	0	0	0	0	0	0	0	0	0	0	0	0	0	0	0	0
B.1.1.171	0.000584454	0	0	0	0	0	0.000236407	0	0	0.000312061	0.000130141	0.000590087	0.000344234	0	0	0	0	0	0	0	0	0	0	0	0	0	0	0	0	0	0	0	0	0	0	0	0	0	0	0	0	0	0
B.1.1.178	0	0	0	0	0	0	0	0.000193573	0	0	0	0	0	0	0.000186881	0	0	0	0	0	0	0	0	0	0	0	0	0	0	0	0	0	0	0	0	0	0	0	0	0	0	0	0
B.1.1.182	0	0	0	0	0	0	0	0	0	0	0	0	0	0	0.000373762	0	0	0	0	0	0	8.53315e-05	0	0	0	0	0	0	0	0	0	0	0	0	0	0	0	0	0	0	0	0	0
B.1.1.183	0.00116891	0	0	0	0	0	0	0	0	0	0.000130141	0	0	0	0	0	0	0	0.000144279	0.000109709	0	0	0	0	0	0	0	0	0	0	0	0	0	0	0	0	0	0	0	0	0	0	0
B.1.1.186	0.00175336	0	0	0.000337496	0	0	0	0	0	0	0	0	0	0	0	0	0	0	0	0	0	0	0	0	0	0	0	0	0	0	0	0	0	0	0	0	0	0	0	0	0	0	0
B.1.1.187	0.00116891	0.00236183	0	0	0	0	0	0	0	0.000156031	0.000130141	0	0	0	0	0	0	0	0	0	0	0	0	0	0	0	0	0	0	0	0	0	0	0	0	0	0	0	0	0	0	0	0
B.1.1.189	0.00233781	0.00236183	0.00291545	0.00371245	0.000478927	0.000569152	0	0.000774293	0.000301205	0.000624122	0.000390422	0.000196696	0.00137694	0	0	0.000293988	0	0.000184298	0	0	0	0	0	0.000174764	0	0	0	0	0	0	0	0	0	0	0	0.000218055	0	0	0	0	0	0	0
B.1.1.190	0	0	0	0	0	0	0.000236407	0	0	0	0	0	0	0	0	0	0	0	0	0	0	0	0	0	0	0	0	0	0	0	0	0	0	0	0	0	0	0	0	0	0	0	0
B.1.1.192	0	0	0	0.000337496	0	0	0	0	0	0	0	0	0	0	0	0	0	0	0	0	0	0	0	0	0	0	0	0	0	0	0	0	0	0	0	0	0	0	0	0	0	0	0
B.1.1.193	0	0	0	0	0.000478927	0.000284576	0	0.000193573	0	0.000468092	0.000130141	0.000196696	0	0	0	0	0	0	0	0	0	0	0	0	0	0	0	0	0	0	0	0	0	0	0	0	0	0	0	0	0	0	0
B.1.1.194	0	0	0	0	0	0	0	0	0.000903614	0	0.000130141	0	0.000344234	0	0.000186881	0.000146994	0	0	0	0	0	0	0	0	0	0	0	0	0	0	0	0	0	0	0	0	0	0	0	0	0	0	0
B.1.1.196	0	0.0014171	0.000728863	0.00843739	0.000478927	0.00227661	0.00189125	0.00251645	0.00271084	0.00156031	0.00221239	0.00196696	0.000344234	0.000706215	0.000747524	0.000146994	0	0	0	0	0	0	0	0	0	0	0	0	0	0	0	0	0	0	0	0	0	0	0	0	0	0	0
B.1.1.197	0	0	0	0	0	0	0	0	0	0	0	0.000590087	0	0	0	0	0	0	0	0	0	0	0	0	0	0	0	0	0	0	0	0	0	0	0	0	0	0	0	0	0	0	0
B.1.1.198	0.0169492	0.00377893	0.00218659	0.00168748	0.00239464	0.00227661	0.00260047	0.00154859	0.00301205	0.00483695	0.00299323	0.00275374	0.00309811	0.000706215	0.000186881	0.000146994	0	0	0	0	0	8.53315e-05	0	0	0	0	0	0	0	0	0	0	0	0	0	0	0	0	0	0	0	0	0
B.1.1.200	0	0	0	0.000337496	0	0	0	0	0	0	0	0	0	0	0	0	0	0	0	0	0	0	0	0	0	0	0	0	0	0	0	0	0	0	0	0	0	0	0	0	0	0	0
B.1.1.204	0	0	0.00437318	0.000337496	0	0.00142288	0.000236407	0.00212931	0.000301205	0.000936183	0.00182197	0.00118017	0.0010327	0.000706215	0.000560643	0	0	0	0	0	0	0	0	0	0	0	0	0	0	0	0	0	0	0	0	0	0	0	0	0	0	0	0
B.1.1.208	0.000584454	0	0	0.000337496	0	0	0	0	0	0	0.000130141	0.000786782	0	0	0.000186881	0.000146994	0	0	0	0	0	0	0	0	0	0	0	0	0	0	0	0	0	0	0	0	0	0	0	0	0	0	0
B.1.1.209	0	0.000472367	0	0.000337496	0.000478927	0.0011383	0.000945626	0	0.000301205	0.000156031	0.000260281	0	0	0	0	0	0	0	0	0	0	0	0	0	0	0	0	0	0	0	0	0	0	0	0	0	0	0	0	0	0	0	0
B.1.1.212	0	0	0	0	0	0	0	0	0	0	0	0	0	0	0.000186881	0	0	0	0	0	0	0	0	0	0	0	0	0	0	0	0	0	0	0	0	0	0	0	0	0	0	0	0
B.1.1.213	0	0	0	0	0	0	0	0	0	0	0	0	0	0	0	0	0.000297974	0	0	0	0	0	0	0	0	0	0	0	0	0	0	0	0	0	0	0	0	0	0	0	0	0	0
B.1.1.216	0	0	0.00145773	0	0.000478927	0	0.00070922	0.000193573	0.000301205	0.000468092	0	0	0	0.000706215	0.000747524	0.00073497	0.000297974	0.000368596	0	0.000109709	0	0	0	0	0	0	0	0	0	0	0	0	0	0	0	0	0	0	0	0	0	0	0
B.1.1.217	0.000584454	0	0.00145773	0.00134998	0	0	0	0	0	0	0	0	0.000344234	0.000706215	0.000560643	0	0	0	0	0	0	0	0	0	0	0	0	0	0	0	0	0	0	0	0	0	0	0	0	0	0	0	0
B.1.1.217.1	0	0	0	0	0	0	0	0	0	0	0	0	0	0	0	0	0	0	0	0	0	8.53315e-05	0	0	0	0	0	0	0	0	0	0	0	0	0	0	0	0	0	0	0	0	0
B.1.1.218	0.00233781	0.00236183	0	0.000337496	0	0.000853728	0	0	0	0	0	0	0	0	0	0	0	0	0	0	0	0	0	0	0	0	0	0	0	0	0	0	0	0	0	0	0	0	0	0	0	0	0
B.1.1.219	0	0.000472367	0	0	0	0	0	0	0.000903614	0	0	0	0	0	0	0	0	0	0	0	0	0	0	0	0	0	0	0	0	0	0	0	0	0	0	0	0	0	0	0	0	0	0
B.1.1.220	0	0.000944733	0	0	0.000478927	0	0	0	0	0	0.000130141	0.000393391	0	0	0	0.000146994	0	0	0	0.000109709	0	0	0	0	0	0	0.000114718	0	0	0	0	0	0	0	0	0	0	0	0	0	0	0	0
B.1.1.221	0	0.000472367	0	0	0	0	0	0	0	0	0	0	0	0	0	0	0	0	0	0	0	0	0	0	0	0	0	0	0	0	0	0	0	0	0	0	0	0	0	0	0	0	0
B.1.1.222	0	0	0	0	0	0	0	0	0	0	0	0	0	0	0	0	0	0	0	0.000438837	0.000101061	0	0	0	0	0	0	0	0	0	0	0	0	0	0	0	0	0	0	0	0	0	0
B.1.1.224	0	0	0	0	0	0	0	0	0	0	0	0	0	0	0.000373762	0	0	0	0	0	0	0	0	0	0	0	0	0	0	0	0	0	0	0	0	0	0	0	0	0	0	0	0
B.1.1.227	0.00818235	0.000944733	0.00145773	0.000674992	0	0	0	0	0	0	0	0	0.000344234	0	0	0	0	0	0	0	0	0	0	0	0	0	0	0	0	0	0	0	0	0	0	0	0	0	0	0	0	0	0
B.1.1.229	0	0	0	0	0	0	0	0	0	0	0	0	0	0	0	0	0	0.000184298	0	0	0	0	0	0	0	0	0	0	0	0	0	0	0	0	0	0	0	0	0	0	0	0	0
B.1.1.232	0.00116891	0.0014171	0.00145773	0.00168748	0	0.000853728	0.000236407	0.000387147	0	0.000780153	0.000130141	0.000196696	0	0	0	0.000146994	0	0	0	0	0	0	0	0	0	0	0	0	0	0	0	0	0	0	0	0	0	0	0	0	0	0	0
B.1.1.234	0.00175336	0	0	0	0	0.000284576	0.000472813	0.000193573	0	0	0	0.000196696	0.0010327	0.000706215	0	0	0	0	0	0	0	0	0	0	0	0	0	0	0	0	0	0	0	0	0	0	0	0	0	0	0	0	0
B.1.1.235	0.00409117	0.000944733	0	0	0	0	0	0	0	0	0	0	0	0	0	0	0	0	0	0	0	0	0	0	0	0	0	0	0	0	0	0	0	0	0	0	0	0	0	0	0	0	0
B.1.1.236	0	0.00188947	0	0.000337496	0.000957854	0.00199203	0.000945626	0.00387147	0.000903614	0.00187237	0.00169183	0.000196696	0	0.000706215	0.000186881	0	0	0	0	0	0	0	0	0	0	0	0	0	0	0	0	0	0	0	0	0	0	0	0	0	0	0	0
B.1.1.237	0	0.000472367	0	0	0	0.000284576	0.000236407	0	0.000301205	0	0.000260281	0.000196696	0	0	0	0	0	0	0	0	0	0	0	0	0	0	0	0	0	0	0	0	0	0	0	0	0	0	0	0	0	0	0
B.1.1.240	0.00233781	0.0056684	0.00218659	0.00303746	0.000957854	0.000569152	0.000236407	0.00174216	0.00180723	0.00156031	0.00195211	0.000983478	0.00137694	0.00141243	0.00130817	0.00102896	0.000595948	0	0	0.000109709	0	0	0.000617284	0	0	0	0	0	0	0	0	0	0	0	0	0	0	0	0	0	0	0	0
B.1.1.241	0.00409117	0.0028342	0.00218659	0.00101249	0	0	0.000472813	0.000967867	0.00060241	0.000468092	0.00104112	0.000590087	0.00137694	0.000706215	0.000186881	0	0	0	0	0	0	0	0	0	0	0	0	0	0	0	0	0	0	0	0	0	0	0	0	0	0	0	0
B.1.1.243	0	0.0014171	0	0.000674992	0.000478927	0.000284576	0.00070922	0	0	0.000156031	0	0	0	0	0	0.000146994	0	0	0	0	0	0	0	0	0	0	0	0	0	0	0	0	0	0	0	0	0	0	0	0	0	0	0
B.1.1.247	0.00175336	0.000472367	0	0	0	0.000284576	0.00141844	0.00058072	0.00060241	0.000156031	0.000130141	0	0	0	0	0	0	0	0	0	0	0	0	0	0	0	0	0	0	0	0	0	0	0	0	0	0	0	0	0	0	0	0
B.1.1.250	0	0	0	0	0	0	0	0	0.000301205	0.000312061	0.000130141	0.000393391	0	0	0	0.000146994	0	0.000184298	0.000144279	0	0	0	0	0	0	0	0	0	0	0	0	0	0	0	0	0	0	0	0	0	0	0	0
B.1.1.251	0	0	0	0	0	0	0	0	0	0	0.000130141	0	0	0	0	0	0	0	0	0.000109709	0	0	0	0	0	0	0	0	0	0	0	0	0	0	0	0	0	0	0	0	0	0	0
B.1.1.253	0.00701344	0.00897496	0.00655977	0.00168748	0	0.00142288	0.00165485	0.00058072	0.00150602	0.000312061	0	0	0	0	0	0	0	0.000552893	0	0	0	0	0	0	0	0	0	0	0	0	0	0	0	0	0	0	0	0	0	0	0	0	0
B.1.1.255	0.00233781	0.00803023	0.00291545	0.00506244	0.000478927	0.000569152	0.00165485	0.00116144	0.00150602	0.000780153	0.00195211	0.00275374	0.0010327	0.000706215	0.000373762	0.000293988	0	0.000368596	0.000144279	0.000329128	0	0	0	0	0	0	0	0	0	0	0	0	0	0	0	0	0	0	0	0	0	0	0
B.1.1.261	0	0	0	0	0	0	0	0	0	0	0	0	0	0	0	0	0	0	0	0.000109709	0	0	0	0	0	0	0	0	0	0	0	0	0	0	0	0	0	0	0	0	0	0	0
B.1.1.263	0	0.000944733	0	0	0	0	0	0	0	0	0	0	0	0	0	0	0	0	0	0	0	0	0	0	0	0	0	0	0	0	0	0	0	0	0	0	0	0	0	0	0	0	0
B.1.1.264	0	0	0	0	0	0	0	0	0	0	0	0	0	0	0.000186881	0.000293988	0	0	0	0	0	0	0	0	0	0	0	0	0	0	0	0	0	0	0	0	0	0	0	0	0	0	0
B.1.1.266	0	0.000472367	0.00291545	0.000337496	0	0.000284576	0	0	0	0	0	0	0	0	0	0	0	0	0	0	0	0	0	0	0	0	0	0	0	0	0	0	0	0	0	0	0	0	0	0	0	0	0
B.1.1.269	0.0105202	0.00188947	0	0.000674992	0.000957854	0.000569152	0.000236407	0.000193573	0.00060241	0.000156031	0.000130141	0.000196696	0.000344234	0.000706215	0.000186881	0	0	0	0	0.000219419	0	0	0	0	0	0	0	0	0	0	0	0	0	0	0	0	0	0	0	0	0	0	0
B.1.1.272	0	0	0	0	0.000957854	0.000284576	0.000236407	0.000193573	0.000301205	0.000156031	0	0	0	0	0.000186881	0	0	0	0.000144279	0	0	0	0	0	0	0	0	0	0	0	0	0	0	0	0	0	0	0	0	0	0	0	0
B.1.1.273	0.00175336	0	0	0	0	0	0	0	0.000301205	0	0	0	0	0	0	0	0	0	0	0	0	0	0	0	0	0	0	0	0	0	0	0	0	0	0	0	0	0	0	0	0	0	0
B.1.1.274	0	0.000472367	0	0	0	0	0.000472813	0.00058072	0	0.000312061	0.000390422	0.000590087	0	0.000706215	0.00112129	0.00102896	0.000297974	0	0.000288559	0	0	0	0	0	0	0	0	0	0	0	0	0	0	0	0	0	0	0	0	0	0	0	0
B.1.1.275	0	0	0	0	0	0	0	0	0	0	0.000130141	0.000196696	0	0	0	0	0	0	0	0	0	0	0	0	0	0	0	0	0	0	0	0	0	0	0	0	0	0	0	0	0	0	0
B.1.1.277	0.00993571	0.0028342	0.00291545	0.00236247	0.000957854	0.000569152	0.00165485	0.00116144	0.00060241	0.000936183	0.000260281	0.00118017	0.000344234	0	0	0.000146994	0	0	0	0	0.000202122	8.53315e-05	0	0	0	0	0	0	0	0	0	0	0	0	0	0	0	0	0	0	0	0	0
B.1.1.279	0.00409117	0.0118092	0.0058309	0.0118124	0.0100575	0.00682982	0.00732861	0.00542005	0.00271084	0.00280855	0.00169183	0.00137687	0.0010327	0	0.000373762	0.000146994	0.000297974	0	0.000144279	0	0	0	0	0	0	0	0	0	0	0	0	0	0	0	0	0	0	0	0	0	0	0	0
B.1.1.280	0	0.000472367	0	0	0	0	0	0	0	0	0	0.000196696	0	0	0	0	0	0	0	0	0	0	0	0	0	0	0	0	0	0	0	0	0	0	0	0	0	0	0	0	0	0	0
B.1.1.281	0.000584454	0	0	0	0	0	0.000236407	0	0.000301205	0	0	0	0	0	0.000560643	0	0	0	0	0	0	0	0	0	0	0	0	0	0	0	0	0	0	0	0	0	0	0	0	0	0	0	0
B.1.1.282	0.00233781	0	0	0	0	0	0	0	0	0	0	0	0	0	0	0	0	0	0	0	0	0	0	0	0	0	0	0	0	0	0	0	0	0	0	0	0	0	0	0	0	0	0
B.1.1.285	0	0	0	0	0	0	0	0	0	0	0	0	0	0	0	0	0	0	0	0.000109709	0	0	0	0	0	0	0	0	0	0	0	0	0	0	0	0	0	0	0	0	0	0	0
B.1.1.286	0.00175336	0.00944733	0.0116618	0.00843739	0.00383142	0.00284576	0.00543735	0.00367789	0.00331325	0.00249649	0.00169183	0.00196696	0.0010327	0	0.00112129	0.000587976	0.000297974	0	0	0	0.000303183	0	0	0.000349528	0	0	0	0	0	0	0	0	0	0	0	0	0	0	0	0	0	0	0
B.1.1.288	0.000584454	0.00236183	0.000728863	0	0	0	0	0	0	0.000156031	0	0.000393391	0.000344234	0	0.000373762	0	0	0.000184298	0	0.000109709	0	0	0	0	0	0	0	0	0	0	0	0	0	0	0	0	0	0	0	0	0	0	0
B.1.1.289	0.000584454	0	0	0	0	0	0	0	0	0	0	0	0	0	0	0	0	0	0	0	0	0	0	0	0	0	0	0	0	0	0	0	0	0	0	0	0	0	0	0	0	0	0
B.1.1.293	0	0	0	0	0	0	0	0	0	0	0	0	0	0	0.000186881	0	0	0	0	0.000109709	0	0	0	0	0	0	0	0	0	0	0	0	0	0	0	0	0	0	0	0	0	0	0
B.1.1.294	0.00175336	0.00236183	0.000728863	0	0	0.00256118	0	0.00271003	0.00120482	0.0020284	0.00130141	0.000786782	0.0010327	0.00282486	0.000560643	0.000440982	0.000893921	0.000368596	0.000144279	0	0.000202122	0	0	0	0	0	0.000114718	0	0	0	0	0	0	0	0	0	0	0	0	0	0	0	0
B.1.1.294.1	0	0	0	0	0	0	0	0	0	0	0	0	0	0	0	0.000146994	0	0	0	0	0	0	0	0	0	0	0	0	0	0	0	0	0	0	0	0	0	0	0	0	0	0	0
B.1.1.296	0.00116891	0	0	0	0	0	0	0	0	0	0	0	0	0	0.000186881	0	0	0	0	0.000109709	0	0	0	0	0	0	0	0	0	0	0	0	0	0	0	0	0	0	0	0	0	0	0
B.1.1.297	0.000584454	0	0	0	0	0	0	0	0	0	0	0	0	0	0	0	0	0	0	0	0	0	0	0	0	0	0	0	0	0	0	0	0	0	0	0	0	0	0	0	0	0	0
B.1.1.301	0.0105202	0.0198394	0.0058309	0.0118124	0.00287356	0.00199203	0.00236407	0.00251645	0.00210843	0.00124824	0.00117126	0.00413061	0.000688468	0.00423729	0.00205569	0.000293988	0.000893921	0.00129008	0	0	0.000303183	0	0.000308642	0	0	0	0	0	0	0	0	0	0	0	0	0	0	0	0	0	0	0	0
B.1.1.302	0	0	0	0	0.000478927	0	0.00070922	0.000193573	0	0.000156031	0	0	0	0	0	0	0	0	0	0	0	0	0	0	0	0	0	0	0	0	0	0	0	0	0	0	0	0	0	0	0	0	0
B.1.1.303	0.00818235	0.00803023	0.0116618	0.0128248	0.012931	0.00569152	0.00330969	0.00329075	0.00301205	0.00218443	0.00117126	0.000590087	0	0	0	0	0	0	0	0	0	0	0	0	0	0	0	0	0	0	0	0	0	0	0	0	0	0	0	0	0	0	0
B.1.1.304	0.000584454	0.000472367	0.00218659	0.00134998	0.00191571	0.00341491	0.00236407	0.00348432	0.000903614	0.00187237	0.00208225	0.00236035	0.00137694	0.00211864	0.000747524	0.000146994	0	0	0.000144279	0	0	0	0	0	0	0	0	0	0	0	0	0	0	0	0	0	0	0	0	0	0	0	0
B.1.1.305	0.00350672	0.000944733	0	0.00134998	0.000478927	0	0.000472813	0.000193573	0	0	0.000260281	0.000393391	0	0	0	0	0	0	0	0	0	0	0	0	0	0	0	0	0	0	0	0	0	0	0	0	0	0	0	0	0	0	0
B.1.1.306	0	0.000944733	0.00145773	0	0	0	0.000236407	0.000193573	0	0	0.000130141	0	0	0	0	0	0	0	0	0	0	0	0	0	0	0	0	0	0	0	0	0.000348493	0	0	0	0	0	0	0	0	0	0	0
B.1.1.307	0.0163647	0.0382617	0.0422741	0.0418495	0.0862069	0.052362	0.0314421	0.0255517	0.0231928	0.0209081	0.0115825	0.0127852	0.00757315	0.00423729	0.00355074	0.00102896	0.000893921	0.000368596	0.000144279	0.000877674	0.000101061	0	0	0	0.000108061	0	0	0	0	0	0	0	0	0	0	0	0	0	0	0	0	0	0
B.1.1.308	0	0.00236183	0.00874636	0.00269997	0.00143678	0.00426864	0.000945626	0.000193573	0.000903614	0.000780153	0.000260281	0.000393391	0.000344234	0	0	0	0	0	0	0	0	0	0	0	0	0	0	0	0	0	0	0	0	0	0	0	0	0	0	0	0	0	0
B.1.1.309	0.00701344	0.00614077	0.00437318	0.00202497	0.00574713	0.00199203	0.000236407	0.00232288	0.00120482	0.00124824	0.000130141	0	0	0	0	0	0	0	0	0	0	0	0	0	0	0	0	0	0	0	0	0	0	0	0	0	0	0	0	0	0	0	0
B.1.1.310	0	0.0014171	0.000728863	0.000337496	0	0	0	0	0	0	0	0	0	0	0	0	0	0	0	0	0	0	0	0	0	0	0	0	0	0	0	0	0	0	0	0	0	0	0	0	0	0	0
B.1.1.311	0.0222092	0.0647142	0.0845481	0.0485994	0.0411877	0.0256118	0.0446809	0.0251645	0.021988	0.0274614	0.0169183	0.0118017	0.016179	0.00847458	0.007849	0.00352786	0.00536353	0.000921489	0.00129851	0.00153593	0.00101061	0.000255995	0.000308642	0.000524292	0.000108061	0	0	0	0	0	0	0.000174246	0	0	0	0	0	0	0	0	0	0	0
B.1.1.312	0	0	0	0	0	0	0	0	0	0	0	0	0	0	0	0	0	0	0	0	0.000101061	0	0	0	0	0	0	0	0	0	0	0	0	0	0	0	0	0	0	0	0	0	0
B.1.1.313	0.000584454	0	0	0	0	0	0	0	0	0	0	0	0	0	0	0	0	0	0	0	0	0	0	0	0	0	0	0	0	0	0	0	0	0	0	0	0	0	0	0	0	0	0
B.1.1.315	0.0870836	0.0694379	0.0940233	0.0600742	0.0766284	0.0486625	0.0434988	0.0454897	0.0493976	0.0396318	0.0344872	0.0236035	0.0261618	0.00847458	0.00934405	0.00367485	0.00446961	0.00165868	0.00100996	0.000987383	0.000606367	0.000341326	0	0	0	0.00011534	0	0	0	0	0	0	0	0	0	0	0	0	0	0	0	0	0
B.1.1.317	0.000584454	0.000472367	0	0	0.000478927	0.00170746	0.000945626	0.00058072	0.00120482	0.000624122	0.00169183	0.00177026	0.000688468	0	0.000373762	0.000587976	0.0011919	0	0.000432838	0.000219419	0.000101061	8.53315e-05	0	0	0	0	0.000114718	0	9.06701e-05	7.88208e-05	0	0	0	0	0	0	0	0	0	0	0	0	0
B.1.1.318	0	0	0	0	0	0	0	0	0	0	0	0	0	0	0	0	0	0	0	0	0.000101061	0.000341326	0	0	0.000216123	0.00011534	0.000803029	0.000391122	0	0.000867029	0.000675219	0.000871232	0	0.00340136	0.00156215	0	0	0.000162893	0.000575043	0.000525328	0.000220686	0.000193032	7.88084e-05
B.1.1.375	0	0	0	0	0	0	0	0.000193573	0	0	0	0.000590087	0	0	0	0	0	0	0	0	0	0	0	0	0	0	0	0	0	0	0	0	0	0	0	0	0	0	0	0	0	0	0
B.1.1.397	0	0	0	0	0	0	0	0	0	0.000156031	0	0	0	0	0	0	0	0	0	0	0	0	0	0	0	0	0	0	0	0	0	0	0	0	0	0	0	0	0	0	0	0	0
B.1.1.482	0	0	0	0	0	0	0	0	0	0	0	0	0	0	0	0	0	0	0	0	0	0	0	0	0	0	0	0	0	0	0	0	0	0.00020008	0.00245481	0.00087222	0	0	0	0	0	0	0
B.1.2	0.00116891	0	0.000728863	0.000337496	0	0	0.000236407	0.000387147	0	0.000624122	0.000130141	0	0.000344234	0	0.000186881	0.000293988	0.000297974	0.000368596	0.000432838	0.000109709	0.000202122	0.000170663	0.000308642	0	0.000108061	0	0	9.77804e-05	0	0	0	0	0	0.00020008	0.000223164	0.000218055	0	0	0	0	0	0	0
B.1.9	0.00116891	0.0014171	0	0	0	0	0	0	0	0.000156031	0	0	0	0	0	0	0	0	0	0	0	0	0	0	0	0	0	0	0	0	0	0	0	0	0	0	0	0	0	0	0	0	0
B.1.9.4	0.00116891	0.000472367	0	0	0	0	0	0	0	0	0	0	0	0	0	0	0	0	0	0	0	0	0	0	0	0	0	0	0	0	0	0	0	0	0	0	0	0	0	0	0	0	0
B.1.9.5	0	0	0	0	0.000478927	0	0.000236407	0.000193573	0	0	0	0	0	0	0	0	0	0	0	0	0	0	0	0	0	0	0	0	0	0	0	0	0	0	0	0	0	0	0	0	0	0	0
B.1.22	0	0	0.00145773	0	0.000478927	0.000284576	0	0.000193573	0	0	0	0	0	0	0	0	0	0	0	0	0	0	0	0	0	0	0	0	0	0	0	0	0	0	0	0	0	0	0	0	0	0	0
B.1.36	0.0075979	0.0056684	0.00218659	0.00607492	0.00431034	0.00682982	0.00425532	0.00735579	0.0060241	0.00530504	0.0105414	0.00904799	0.00585198	0.00423729	0.00635395	0.00367485	0.00417163	0.00165868	0.00158707	0.00307186	0.0018191	0.00196262	0.000308642	0.000349528	0.000216123	0.00011534	0.000573592	0.000195561	0.00018134	7.88208e-05	0	0	0	0.00020008	0	0	0	0	0	0	0	0	0
B.1.36.1	0	0	0	0	0	0	0	0.000193573	0	0	0	0	0	0	0	0.000293988	0.000297974	0.000552893	0.000144279	0	0.000101061	0	0	0	0	0	0	0	0	0	0	0	0	0	0	0	0	0	0	0	0	0	0
B.1.36.9	0	0.00330657	0.00291545	0.00269997	0.00191571	0.00369949	0.0035461	0.00154859	0.00813253	0.00390076	0.00338365	0.00177026	0.00137694	0	0.00186881	0	0.000595948	0.000184298	0.000288559	0	0	8.53315e-05	0	0	0	0	0	0	0	0	0	0	0	0	0	0	0	0	0	0	0	0	0
B.1.36.10	0	0	0	0	0	0	0	0	0	0	0	0	0	0	0.000560643	0.000146994	0	0	0	0	0	0	0	0	0	0	0	0	0	0	0	0	0	0	0	0	0	0	0	0	0	0	0
B.1.36.12	0.0075979	0.00236183	0	0.00202497	0.000478927	0	0	0	0	0	0	0	0	0	0	0	0	0	0	0	0	0	0	0	0	0	0	0	0	0	0	0	0	0	0	0	0	0	0	0	0	0	0
B.1.36.16	0.00409117	0.00472367	0	0.000337496	0.000478927	0.00227661	0.000472813	0.00174216	0.000301205	0	0.000260281	0.000393391	0.000344234	0	0	0	0	0	0	0	0	0	0	0	0	0	0	0	0	0	0	0	0	0	0	0	0	0	0	0	0	0	0
B.1.36.17	0.0333139	0.0472367	0.0437318	0.0445494	0.0186782	0.028173	0.020331	0.0253581	0.0165663	0.0184116	0.0178293	0.0155389	0.00963855	0.00776836	0.00747524	0.00470381	0.00357569	0.00110579	0.000432838	0.000438837	0.000202122	0	0	0	0	0	0	0	0	0	0	0	0	0	0	0	0	0	0	0	0	0	0
B.1.36.18	0	0	0	0	0	0	0	0	0	0	0	0	0	0	0	0.000146994	0	0	0	0	0	0	0	0	0	0	0	0	0	0	0	0	0	0	0	0	0	0	0	0	0	0	0
B.1.36.20	0.00116891	0	0	0	0.000478927	0	0.000236407	0	0	0	0	0	0.00172117	0	0	0	0	0	0	0	0	0	0	0	0	0	0	0	0	0	0	0	0	0	0	0	0	0	0	0	0	0	0
B.1.36.21	0	0	0	0	0	0	0	0	0	0	0	0	0	0.000706215	0	0	0	0	0	0	0	0	0	0	0	0	0	0	0	0	0	0	0	0	0	0	0	0	0	0	0	0	0
B.1.36.23	0	0.000472367	0	0.00101249	0	0	0	0	0	0	0	0	0	0	0	0	0	0	0	0	0	0	0	0	0	0	0	0	0	0	0	0	0	0	0	0	0	0	0	0	0	0	0
B.1.36.24	0	0	0	0	0	0	0	0	0	0	0	0	0	0	0	0.000146994	0	0	0.000144279	0	0	8.53315e-05	0	0	0	0	0	0	0	0	0	0	0	0	0	0	0	0	0	0	0	0	0
B.1.36.26	0	0	0	0	0	0	0	0	0	0	0.000130141	0	0	0	0	0	0	0	0	0	0	0	0	0	0	0	0	0	0	0	0	0	0	0	0	0	0	0	0	0	0	0	0
B.1.36.28	0	0.00614077	0.000728863	0.00269997	0.00335249	0.0011383	0.00165485	0.00251645	0.000301205	0.00156031	0.00377408	0.00137687	0.000344234	0.000706215	0.000747524	0.000440982	0	0.000184298	0.000432838	0	0	0	0	0	0	0	0	0	0	0	0	0	0	0	0	0	0	0	0	0	0	0	0
B.1.36.29	0	0	0	0	0	0	0	0	0	0	0	0	0	0	0	0	0	0	0	0	0	0	0	0	0	0	0	0	9.06701e-05	0	0	0.000348493	0.000202799	0	0	0	0	0	0	0	0	0	0
B.1.36.31	0	0	0	0	0	0	0	0	0	0	0	0	0	0	0	0	0	0	0	0	0	0	0	0	0	0	0	0.000293341	0.00018134	0.000157642	0.000225073	0	0	0	0	0	0	0	0	0	0	0	0
B.1.88	0	0	0	0.000674992	0.00143678	0.000284576	0.000472813	0.00116144	0.00120482	0.000936183	0.00117126	0.00295043	0.0010327	0.00353107	0.00112129	0.000587976	0.000595948	0.000368596	0	0	0	0	0	0.000174764	0	0	0	0	0	0	0	0	0	0	0	0	0	0	0	0	0	0	0
B.1.88.1	0	0	0	0	0	0	0	0	0	0	0.000260281	0.000196696	0.000344234	0	0	0.000293988	0	0	0	0	0	0	0	0	0	0	0	0	0	0	0	0	0	0	0	0	0	0	0	0	0	0	0
B.1.127	0	0	0	0	0	0	0	0	0	0	0	0	0.000344234	0	0	0	0	0	0	0	0	0	0	0	0	0	0	0	0	0	0	0	0	0	0	0	0	0	0	0	0	0	0
B.1.131	0	0	0	0	0	0	0.000945626	0.00116144	0.00060241	0.000156031	0.000130141	0.000786782	0.000344234	0	0	0	0.000297974	0	0	0	0	0	0	0	0	0	0	0	0	0	0	0	0	0	0.000223164	0	0	0	0	0	0	0	0
B.1.146	0.00350672	0.0028342	0	0.00202497	0.00191571	0.00341491	0.00236407	0.00193573	0.00180723	0.00109221	0.00104112	0.000590087	0.000344234	0	0	0	0	0	0	0	0	0	0	0	0	0	0	0	0	0	0	0	0	0	0	0	0	0	0	0	0	0	0
B.1.149	0.000584454	0.000472367	0.00145773	0.000337496	0.000478927	0.000284576	0	0	0.000301205	0	0	0	0	0	0	0	0	0	0	0	0	0	0	0	0	0	0	0	0	0	0	0	0	0	0	0	0	0	0	0	0	0	0
B.1.152	0	0	0	0	0	0.000284576	0	0	0	0	0	0	0	0	0	0	0	0	0	0	0	0	0	0	0	0	0	0	0	0	0	0	0	0	0	0	0	0	0	0	0	0	0
B.1.153	0	0	0	0	0	0	0	0	0	0	0	0	0	0	0	0	0	0	0	0	0	0	0	0	0	0	0	0	0	0	0	0	0	0	0.00133899	0.00043611	0.000647529	0	0	0	0	0	0
B.1.160	0.0654588	0.0363722	0.0415452	0.0320621	0.0320881	0.0230507	0.0248227	0.0257453	0.0225904	0.0182556	0.0147059	0.0131786	0.011704	0.00776836	0.007849	0.00587976	0.00536353	0.00202728	0.00201991	0.000877674	0.000606367	0.000170663	0.000308642	0	0.000216123	0	0.000114718	0.000195561	0	0	0.000112537	0.000174246	0	0	0.000223164	0	0	0	0	0	0	0	0
B.1.160.7	0	0	0	0	0	0.00426864	0.00283688	0.00309717	0.00542169	0.00296458	0.0041645	0.00354052	0.00344234	0.00211864	0.00224257	0.00176393	0.000595948	0.000184298	0.000288559	0.000548546	0	0.000341326	0	0	0	0	0	0	0	0	0	0	0	0	0	0	0	0	0	0	0	0	0
B.1.165	0	0	0	0	0	0	0	0	0	0	0	0	0	0	0	0	0	0	0.000288559	0	0	0	0	0	0	0	0	0	0	0	0	0	0	0	0	0	0	0	0	0	0	0	0
B.1.177	0.20865	0.266415	0.285714	0.319271	0.302203	0.412066	0.473995	0.468835	0.504217	0.537993	0.513014	0.500787	0.490878	0.32839	0.359559	0.211671	0.220501	0.138592	0.135334	0.12057	0.0749874	0.0474443	0.029321	0.0160783	0.00940134	0.00495963	0.00481817	0.00215117	0.000997371	0.000472925	0	0.000348493	0.000202799	0	0.000223164	0	0	0	0	0	0	0	0
B.1.177.2	0.000584454	0.000472367	0.00145773	0.00337496	0.00143678	0.00369949	0.00496454	0.00522648	0.00301205	0.0040568	0.00221239	0.00373721	0.00344234	0.00211864	0.000373762	0.000587976	0	0	0	0.000109709	0	0	0	0	0	0	0	0	0	0	0	0	0	0	0	0	0	0	0	0	0	0	0
B.1.177.3	0.00116891	0	0	0.000337496	0	0.000284576	0.000236407	0.000193573	0	0	0	0	0	0	0	0	0	0	0	0	0	0	0	0	0	0	0	0	0	0	0	0	0	0	0	0	0	0	0	0	0	0	0
B.1.177.4	0.00116891	0.00803023	0.0153061	0.039487	0.0517241	0.0756972	0.0631206	0.052652	0.0584337	0.056327	0.053748	0.0418961	0.0447504	0.0310734	0.0356943	0.0208731	0.0178784	0.00589753	0.00793536	0.00636314	0.00505306	0.00349859	0.00185185	0.00227193	0.000972552	0.000576701	0.000229437	0.000684463	0.00018134	0	0.000112537	0	0	0	0	0	0	0.000162893	0	0	0	0	0
B.1.177.5	0.000584454	0.000944733	0	0	0.000478927	0.000853728	0.00070922	0.00193573	0.000903614	0.00124824	0.000650703	0.000393391	0.000688468	0.00141243	0.00130817	0.00132295	0.00268176	0.00202728	0.000432838	0.000438837	0.000101061	0	0.000617284	0	0	0	0	0	0	0	0	0	0	0	0	0	0	0	0	0	0	0	0
B.1.177.6	0	0	0	0.00134998	0.000478927	0.00199203	0.00141844	0.00174216	0.00753012	0.00249649	0.00650703	0.0171125	0.00413081	0.0289548	0.00541955	0.00382184	0.00387366	0.00313306	0.00245275	0.00197477	0.00121273	0.000170663	0.000308642	0	0	0	0.000229437	0	0	0	0	0	0	0	0	0	0	0	0	0	0	0	0
B.1.177.7	0.000584454	0.000472367	0.000728863	0.000337496	0.00143678	0.00313034	0.00307329	0.00909795	0.00542169	0.00468092	0.00455492	0.00393391	0.00275387	0.000706215	0.00317698	0.00132295	0.00208582	0.000737191	0.000432838	0.000767965	0.000505306	0.000341326	0	0	0.000108061	0	0	0	0	0	0	0	0	0	0	0	0	0	0	0	0	0	0
B.1.177.8	0.000584454	0	0.000728863	0.000674992	0.000957854	0.00256118	0.00260047	0.00425861	0.00542169	0.00514901	0.00338365	0.00314713	0.00275387	0.00353107	0.00112129	0.00161693	0.00208582	0.000552893	0.00100996	0	0.000303183	0.000170663	0.000308642	0.000349528	0.000108061	0.000230681	0.000114718	0	0	0	0	0	0	0	0	0	0.000215843	0	0	0	0	0	0
B.1.177.9	0	0	0	0.00101249	0.00191571	0.00483779	0.00638298	0.0116144	0.00813253	0.00483695	0.00650703	0.00550747	0.00860585	0	0.00149505	0.00293988	0.0011919	0.000552893	0.00129851	0.000438837	0.000303183	0.000170663	0	0	0	0	0	0	0	0	0	0	0	0	0	0	0	0	0	0	0	0	0
B.1.177.10	0.00233781	0.00236183	0.00510204	0.00573743	0.00909962	0.00170746	0.000945626	0.00251645	0.00542169	0.00608519	0.0054659	0.00649095	0.0134251	0.00564972	0.00728836	0.00220491	0.00923719	0.00663472	0.00605973	0.00647285	0.00818595	0.00494923	0.00123457	0.0019224	0.00345796	0.00126874	0.000229437	0	0	0	0	0	0	0	0	0.000218055	0	0	0	0	0	0	0
B.1.177.11	0	0.000472367	0.00145773	0.00101249	0.00574713	0.0011383	0.00070922	0.00154859	0.00271084	0.00312061	0.00247267	0.000983478	0.000688468	0.000706215	0.000560643	0.000146994	0	0.000184298	0.000144279	0	0	0	0	0	0	0	0	0	0	0	0	0	0	0	0	0	0	0	0	0	0	0	0
B.1.177.13	0.00175336	0.000944733	0.000728863	0.00371245	0.00191571	0.00199203	0.00212766	0.00135501	0.000903614	0.000312061	0.000910984	0.000393391	0	0	0.000747524	0.000146994	0	0	0	0	0	0	0	0.000174764	0	0	0	0	0	0	0	0	0	0	0	0	0	0	0	0	0	0	0
B.1.177.14	0.000584454	0	0	0	0	0	0	0	0	0	0	0	0	0	0	0	0	0	0	0	0	0	0	0	0	0	0	0	0	0	0	0	0	0	0	0	0	0	0	0	0	0	0
B.1.177.15	0	0	0.000728863	0.00101249	0.00143678	0.00313034	0.00212766	0.00348432	0.00451807	0.00327664	0.00637689	0.00255704	0.00585198	0.00564972	0.0029901	0.00161693	0.0011919	0.00129008	0.000432838	0.000658256	0.000404245	0	0	0	0.000108061	0.00011534	0.000114718	0	0	0	0	0	0	0	0	0	0	0	0	0	0	0	0
B.1.177.16	0	0.00188947	0.00291545	0.00202497	0.00574713	0.0156517	0.00874704	0.00987224	0.0153614	0.0110782	0.0128839	0.0218332	0.00791738	0.0112994	0.0138292	0.0113185	0.011323	0.00405455	0.00302987	0.00274273	0.00192016	0.0013653	0.000925926	0.000524292	0.000324184	0	0	0	0	7.88208e-05	0.000225073	0	0	0	0	0	0	0	0	0	0	0	0
B.1.177.17	0.00175336	0.0014171	0.00947522	0.00742491	0.00431034	0.011383	0.0104019	0.0135501	0.013253	0.0148229	0.0110619	0.0175059	0.00860585	0.0049435	0.00541955	0.00411583	0.00268176	0.00184298	0.00187563	0.000658256	0.000202122	0.000426658	0	0	0.000108061	0	0	0	0	0	0	0	0	0	0	0	0	0	0	0	0	0	0
B.1.177.18	0	0	0	0.00134998	0.00383142	0.00426864	0.00567376	0.0110337	0.00722892	0.00577313	0.00884956	0.0100315	0.00860585	0.0049435	0.00280321	0.00543878	0.0011919	0.00165868	0.00115423	0.000329128	0.000707428	8.53315e-05	0	0	0.000108061	0.000230681	0.000114718	0.000293341	9.06701e-05	0	0	0	0	0	0	0	0	0	0	0	0	0	0
B.1.177.19	0.00116891	0.00330657	0.000728863	0.00573743	0.00287356	0.00455322	0.00472813	0.00851723	0.00421687	0.00374473	0.00676731	0.00550747	0.0020654	0.00282486	0.0039245	0.00205792	0.000297974	0.000737191	0.000288559	0.000109709	0.000202122	0.000341326	0	0.000174764	0	0	0	0	0	0	0	0	0	0	0	0	0	0	0	0	0	0	0
B.1.177.20	0	0	0.000728863	0.00641242	0.00287356	0.00569152	0.00638298	0.0110337	0.00542169	0.00577313	0.00937012	0.0102282	0.00516351	0.0049435	0.00242945	0.000881964	0.000595948	0.000184298	0	0.000438837	0.000202122	0.000170663	0	0	0.000108061	0	0	0	9.06701e-05	0	0	0	0	0	0	0	0	0	0	0	0	0	0
B.1.177.21	0	0	0	0	0	0	0	0.000193573	0	0.000312061	0.000130141	0.000196696	0	0	0.00112129	0.000146994	0	0	0.000144279	0	0	0	0.000308642	0	0	0	0	0	0	0	0	0	0	0	0	0	0	0	0	0	0	0	0
B.1.177.22	0	0	0	0	0	0.000569152	0.000236407	0.000967867	0.00060241	0.000624122	0.00104112	0.000196696	0.00447504	0.00141243	0.00224257	0.000881964	0.0011919	0.000737191	0.00144279	0.00109709	0.000404245	0.000511989	0	0.000174764	0	0	0	0	0	0	0	0	0	0	0	0	0	0	0	0	0	0	0
B.1.177.23	0.000584454	0	0	0	0	0	0	0	0	0	0	0	0	0	0	0	0	0	0	0	0	0	0	0	0	0	0	0	0	0	0	0	0	0	0	0	0	0	0	0	0	0	0
B.1.177.24	0	0	0	0	0	0.000284576	0	0	0	0	0	0	0	0	0	0	0	0	0	0	0	0	0	0	0	0	0	0	0	0	0	0	0	0	0	0	0	0	0	0	0	0	0
B.1.177.26	0	0	0	0	0	0	0.000236407	0.000193573	0.000301205	0.000624122	0.000780843	0.000786782	0.00172117	0	0.000747524	0.000146994	0.000297974	0.000184298	0	0	0	0	0	0	0	0	0	0	0	0	0	0	0	0	0	0	0	0	0	0	0	0	0
B.1.177.31	0	0	0	0	0	0	0	0	0	0	0	0	0	0	0	0	0	0	0	0	0	0	0	0	0	0	0	0	0	0	0	0	0	0	0	0	0	0.000162893	0	0	0	0	0
B.1.177.56	0	0	0	0	0	0	0	0	0	0	0	0	0	0	0	0	0	0	0	0	0	0	0	0	0	0	0	0	0	0	0	0	0	0	0	0.000218055	0	0	0	0	0	0	0
B.1.177.57	0	0	0	0	0	0	0	0	0	0	0	0	0	0	0	0	0	0	0	0	0	0	0	0	0	0	0.000114718	0	9.06701e-05	0	0	0	0.000202799	0	0	0	0	0	0	0	0	0	0
B.1.177.58	0	0	0	0	0	0	0	0	0	0	0	0	0	0	0	0	0	0	0	0	0	0	0	0	0	0	0	0	0	0	0	0	0.000202799	0	0	0	0	0	0	0	0	0	0
B.1.177.60	0	0	0	0	0	0	0	0	0	0	0	0	0	0	0	0	0	0	0	0	0	0	0	0	0	0	0.000114718	0	0	0	0	0	0	0	0	0	0	0	0	0	0	0	0
B.1.177.87	0	0	0	0	0	0	0	0	0	0	0	0	0	0	0	0	0	0	0	0	0	0	0	0	0	0	0	0	0	7.88208e-05	0	0	0	0	0	0	0	0	0	0	0	0	0
B.1.179	0	0	0	0	0	0	0	0	0	0	0	0.000196696	0	0	0	0	0	0	0	0	0	0	0	0	0	0	0	0	0	0	0	0	0	0	0	0	0	0	0	0	0	0	0
B.1.180	0.000584454	0	0	0	0	0	0	0	0	0	0	0	0	0	0	0	0	0	0	0	0	0	0	0	0	0	0	0	0	0	0	0	0	0	0	0	0	0	0	0	0	0	0
B.1.189	0	0	0	0	0	0	0.000472813	0	0	0	0	0	0	0	0	0	0	0	0	0	0	0	0	0	0	0	0	0	0	0	0	0	0	0	0	0	0	0	0	0	0	0	0
B.1.195	0	0	0	0	0	0	0	0	0	0	0	0	0.000344234	0	0	0	0.000595948	0.000184298	0.000288559	0.000109709	0	8.53315e-05	0	0	0	0	0	0	0	0	0	0	0	0	0	0	0	0	0	0	0	0	0
B.1.208	0	0	0	0	0	0	0	0	0	0	0	0	0	0	0	0	0	0	0	0.000109709	0	0	0	0	0	0	0	0	0	0	0	0	0	0	0	0	0	0	0	0	0	0	0
B.1.210	0	0.000472367	0	0.000337496	0	0	0	0	0	0	0	0	0	0	0	0	0	0	0	0	0	0	0	0	0	0	0	0	0	0	0	0	0	0	0	0	0	0	0	0	0	0	0
B.1.214	0	0	0	0	0	0	0	0	0	0	0	0	0	0	0	0	0	0.000552893	0.000288559	0.000109709	0	0	0	0.000349528	0	0	0	0	0	0	0	0	0	0	0	0	0	0	0	0	0	0	0
B.1.218	0.00409117	0.000472367	0	0	0	0.000569152	0	0	0.000301205	0.000156031	0	0.000196696	0.000344234	0	0	0	0	0	0	0	0	0	0	0	0	0	0	0	0	0	0	0	0	0	0	0	0	0	0	0	0	0	0
B.1.221	0.0140269	0.00614077	0.00437318	0.0077624	0.00670498	0.00455322	0.00591017	0.00348432	0.00301205	0.00218443	0.00312337	0.00314713	0.00309811	0.00211864	0.00149505	0.00073497	0.000893921	0.000368596	0.000865676	0.000329128	0.000404245	8.53315e-05	0	0.000349528	0	0	0	9.77804e-05	0	0	0	0	0	0	0	0	0	0	0	0	0	0	0
B.1.221.1	0.0105202	0.0136986	0.00218659	0.00573743	0.00431034	0.00512237	0.00330969	0.0029036	0.00180723	0.00312061	0.00260281	0.00334382	0.0020654	0.00141243	0.000934405	0.000881964	0.000297974	0.000921489	0.000577117	0	0	0	0	0	0	0	0	0	0	0	0	0	0	0	0	0	0	0	0	0	0	0	0
B.1.221.2	0	0	0	0	0	0	0	0	0	0	0	0	0	0	0.000186881	0	0	0	0	0.000109709	0	0	0	0	0	0	0	0	0	0	0	0	0	0	0	0	0	0	0	0	0	0	0
B.1.222	0	0	0.000728863	0.000337496	0	0	0	0	0	0	0	0	0	0	0	0	0	0	0	0	0	0	0	0	0	0	0	0	0	0	0	0	0	0	0	0	0	0	0	0	0	0	0
B.1.232	0	0	0	0	0	0	0	0	0	0	0.000130141	0	0	0	0	0	0	0	0	0	0	0	0	0	0	0	0	0	0	0	0	0	0	0	0	0	0	0	0	0	0	0	0
B.1.235	0.019287	0.0170052	0.016035	0.0128248	0.0052682	0.0105293	0.00803783	0.00600077	0.00451807	0.00499298	0.00585632	0.00845791	0.00378657	0	0.000747524	0.000146994	0.000893921	0	0	0.000219419	0.000202122	0	0	0	0	0	0	0	0	0	0	0	0	0	0	0	0	0	0	0	0	0	0
B.1.236	0.000584454	0	0.00145773	0.00168748	0.000957854	0.00284576	0.00283688	0.00058072	0	0.000312061	0	0.000393391	0	0	0	0.000440982	0.000595948	0	0	0.000109709	0	0	0	0	0	0	0	0	0	0	0	0	0	0	0	0	0	0	0	0	0	0	0
B.1.240	0.000584454	0.000472367	0	0.000674992	0.000478927	0.000853728	0.00212766	0.000193573	0	0.00109221	0.000520562	0	0.000344234	0	0.000560643	0.000293988	0	0.000184298	0	0	0	8.53315e-05	0	0	0	0.00011534	0	0	0	0	0	0	0	0	0	0	0	0	0	0	0	0	0
B.1.241	0	0	0	0	0	0	0	0	0	0	0	0	0	0.000706215	0	0	0	0	0	0	0	0	0	0	0	0	0	0	0	0	0	0	0	0	0	0	0	0	0	0	0	0	0
B.1.243	0	0	0	0	0	0	0	0	0	0	0.000130141	0	0	0	0	0	0	0	0	0	0	0	0	0	0	0	0	0	0	0	0	0	0	0	0	0	0	0	0	0	0	0	0
B.1.258	0.043834	0.0170052	0.0189504	0.0259872	0.0186782	0.0128059	0.0158392	0.0230352	0.0228916	0.0165392	0.0204321	0.0218332	0.0110155	0.0169492	0.015698	0.00852565	0.00715137	0.00221157	0.0041841	0.00438837	0.00202122	0.00187729	0.00123457	0.000699056	0.000972552	0.000346021	0	0.000293341	0	7.88208e-05	0	0	0	0	0	0	0	0	0	0	0	0	0
B.1.258.3	0.0075979	0.0155881	0.0153061	0.0118124	0.00287356	0.0102447	0.00780142	0.00464576	0.00391566	0.00327664	0.00117126	0.000393391	0.00137694	0	0.000186881	0.000293988	0.000297974	0.000184298	0	0	0	8.53315e-05	0	0	0	0	0	0	0	0	0	0	0	0	0	0	0	0	0	0	0	0	0
B.1.258.4	0.000584454	0.000944733	0.00145773	0.00168748	0.00574713	0.00483779	0.00472813	0.00329075	0.00240964	0.00343267	0.00260281	0.00255704	0.00309811	0	0.00149505	0.000587976	0.000595948	0.000368596	0	0	0.000101061	0	0	0.000174764	0.000108061	0	0	0	0	0	0	0	0	0	0	0	0	0	0	0	0	0	0
B.1.258.5	0	0.000472367	0.00145773	0.000674992	0.000478927	0.00284576	0.00283688	0.00174216	0	0.00187237	0.000780843	0.000590087	0.0010327	0	0.000186881	0	0	0	0	0	0	0	0	0	0	0	0	0	0	0	0	0	0	0	0	0	0	0	0	0	0	0	0
B.1.258.6	0	0.000472367	0	0.00202497	0.000957854	0.00313034	0.00118203	0.000967867	0.000301205	0.000468092	0.000130141	0.000196696	0.000344234	0	0	0	0	0	0	0	0	0	0	0	0	0	0	0	0	0	0	0	0	0	0	0	0	0	0	0	0	0	0
B.1.258.7	0.00116891	0	0.000728863	0.00472494	0.000478927	0.00170746	0.00118203	0.00116144	0.000301205	0	0.00104112	0.000196696	0	0	0	0.000440982	0	0.000184298	0.000144279	0	0	0	0	0	0	0	0	0	0	0	0	0	0	0	0	0	0	0	0	0	0	0	0
B.1.258.9	0	0	0	0	0	0	0	0	0	0	0	0	0	0	0	0	0	0	0.000144279	0	0	0	0	0	0	0	0	0	0	0	0	0	0	0	0	0	0	0	0	0	0	0	0
B.1.258.10	0	0	0	0	0	0.000284576	0	0	0	0	0	0	0	0	0	0	0	0	0.000144279	0	0	0	0	0	0	0	0	0	0	0	0	0	0	0	0	0	0	0	0	0	0	0	0
B.1.258.12	0	0	0	0	0	0.00142288	0.00330969	0.00348432	0.000301205	0.00140428	0.000780843	0.000590087	0	0.00141243	0.000186881	0.000293988	0.000297974	0.000368596	0	0	0	0	0	0	0	0	0	0	0	0	0	0	0	0	0	0	0	0	0	0	0	0	0
B.1.258.14	0	0	0	0	0	0	0.000236407	0	0	0.000156031	0	0	0	0	0	0	0	0	0	0	0	0	0	0	0	0	0	0	0	0	0	0	0	0	0	0	0	0	0	0	0	0	0
B.1.258.16	0.000584454	0	0	0	0	0	0	0	0	0	0	0	0	0	0	0	0	0	0	0.000109709	0	0	0	0	0	0	0	0	0	0	0	0	0	0	0	0	0	0	0	0	0	0	0
B.1.258.20	0	0	0	0	0	0	0	0	0	0	0	0	0	0	0	0	0	0	0	0.000109709	0	0	0	0	0	0	0	0	0	0	0	0	0	0	0	0	0	0	0	0	0	0	0
B.1.260	0	0	0	0	0	0	0	0.000387147	0	0	0	0	0	0	0	0.000146994	0	0	0	0	0	0	0	0	0	0	0	0	0	0	0	0	0	0	0	0	0	0	0	0	0	0	0
B.1.282	0.00467563	0.000472367	0	0	0	0	0	0	0	0	0	0	0	0	0	0	0	0	0	0	0	0	0	0	0	0	0	0	0	0	0	0	0	0	0	0	0	0	0	0	0	0	0
B.1.293	0	0.000472367	0	0	0	0.000853728	0	0	0	0	0	0	0	0	0	0	0	0	0	0	0	0	0	0	0	0	0	0	0	0	0	0	0	0	0	0	0	0	0	0	0	0	0
B.1.302	0	0.000472367	0	0	0	0	0	0	0	0	0	0	0	0	0	0	0	0	0	0	0	0	0	0	0	0	0	0	0	0	0	0	0	0	0	0	0	0	0	0	0	0	0
B.1.323	0	0	0	0	0	0	0	0	0	0	0	0	0	0	0.000186881	0	0	0	0	0	0	0	0	0	0	0	0	0	0	0	0	0	0	0	0	0	0	0	0	0	0	0	0
B.1.349	0	0.000472367	0	0	0	0	0	0	0	0	0	0	0	0	0	0	0	0	0	0	0	0	0	0	0	0	0	0	0	0	0	0	0	0	0	0	0	0	0	0	0	0	0
B.1.351	0	0	0	0	0	0	0	0	0	0	0	0	0	0.000706215	0.000186881	0.000146994	0.000297974	0.00110579	0.000865676	0.00109709	0.000808489	0.000511989	0.00123457	0.00122335	0.000540307	0.00138408	0.00160606	0.000488902	0.00208541	0.00157642	0.00202566	0.00313643	0.00405597	0.005002	0.0069181	0.00414304	0.00215843	0.000814465	0.000460035	0.000225141	0.000220686	0	0.000236425
B.1.351.1	0	0	0	0	0	0	0	0	0	0	0	0	0	0	0	0	0	0	0	0	0	0	0	0	0	0	0	0	9.06701e-05	0	0	0	0	0	0	0	0	0	0	0	0	0	0
B.1.351.3	0	0	0	0	0	0	0	0	0	0	0	0	0	0	0	0	0	0	0	0	0	0	0	0	0	0	0	0	0	0	0	0	0	0	0	0	0	0.000325786	0.000575043	7.50469e-05	0	9.65158e-05	7.88084e-05
B.1.362	0	0.00188947	0.00364431	0.00404995	0.00191571	0.00569152	0.00425532	0.00329075	0.00180723	0.00483695	0.00247267	0.00354052	0.0010327	0.000706215	0.000560643	0.000293988	0.000595948	0.000184298	0.000288559	0.000219419	0	8.53315e-05	0	0	0	0	0	0	0	0	0	0	0	0	0	0	0	0	0	0	0	0	0
B.1.367	0.0210403	0.00661313	0.000728863	0.00708741	0.00287356	0.0011383	0.00070922	0.000774293	0.000301205	0.000624122	0.000260281	0	0.000688468	0.000706215	0	0	0	0.000184298	0	0	0	0	0	0	0	0	0	0	0	0	0	0	0	0	0	0.00043611	0	0	0	0	0	0	0
B.1.377	0	0	0	0	0.00143678	0.000284576	0.00118203	0.000387147	0	0.000312061	0	0	0	0	0	0	0	0	0	0	0	0	0	0	0	0	0	0	0	0	0	0	0	0	0	0	0	0	0	0	0	0	0
B.1.379	0	0	0	0	0	0	0	0	0	0	0	0	0	0	0	0.000146994	0	0	0	0	0	0	0	0	0	0	0	0	0	0	0	0	0	0	0	0	0	0	0	0	0	0	0
B.1.389	0.0175336	0.0160605	0.0335277	0.0114749	0.019636	0.00369949	0.00449173	0.00522648	0.0114458	0.0115463	0.00715773	0.00216365	0.00413081	0.000706215	0.00130817	0.000440982	0.000595948	0	0	0	0.000202122	0	0	0.000174764	0	0	0	0	0	7.88208e-05	0	0	0	0	0	0	0	0	0	0	0	0	0
B.1.393	0	0	0	0	0	0	0	0	0	0	0	0	0	0	0	0	0	0	0	0	0	0	0	0	0	0	0	0	0	0	0	0	0	0	0	0.000218055	0.000647529	0	0	0	0	0	0
B.1.398	0	0	0	0	0	0	0	0.000193573	0	0.000936183	0.000260281	0.000590087	0	0	0.000373762	0	0	0	0.000144279	0	0	0	0	0	0	0	0	0	0	0	0	0	0	0	0	0	0	0	0	0	0	0	0
B.1.401	0	0.000944733	0	0	0	0	0	0	0	0	0	0	0	0	0	0	0	0	0	0	0	0	0	0	0	0	0	0	0	0	0	0	0	0	0	0	0	0	0	0	0	0	0
B.1.404	0	0	0	0	0	0	0	0	0	0	0	0	0	0	0	0	0	0	0.000144279	0	0	0	0	0	0	0	0	0	0	0	0	0	0	0	0	0	0	0	0	0	0	0	0
B.1.406	0	0	0	0	0	0	0	0.000193573	0	0.000312061	0	0	0	0	0	0	0	0	0	0	0	0	0	0	0	0	0	0	0	0	0	0	0	0	0	0	0	0	0	0	0	0	0
B.1.408	0	0.000472367	0	0	0	0	0.000236407	0	0	0.000312061	0.00104112	0.000393391	0.0010327	0.00564972	0.00168193	0.00146994	0.000595948	0.000368596	0.000144279	0.000329128	0.000101061	8.53315e-05	0	0	0.000108061	0.00011534	0.000114718	0	0	0	0	0	0	0	0	0	0	0	0	0	0	0	0
B.1.411	0	0	0	0	0	0	0	0	0	0	0	0	0	0	0	0	0	0	0	0	0	0	0	0.000349528	0	0	0	0	0	0	0	0	0	0	0	0	0	0	0	0	0	0	0
B.1.416	0.000584454	0	0	0	0	0	0	0	0	0.000468092	0	0	0	0	0.000186881	0.000146994	0	0	0	0	0	0	0	0	0	0	0	0	0	0	0	0	0	0	0	0	0	0	0	0	0	0	0
B.1.416.1	0.00526008	0.00188947	0.00437318	0.00269997	0.000478927	0.000569152	0.000236407	0	0	0	0.000390422	0	0	0	0	0	0	0	0	0	0.000101061	0	0	0	0	0	0	0	0	0	0	0	0	0	0	0	0	0	0	0	0	0	0
B.1.420	0	0	0	0	0	0	0	0	0	0	0	0	0	0	0.000186881	0	0	0	0	0	0	0	0	0	0	0	0	0	0	0	0	0	0	0	0	0	0	0	0	0	0	0	0
B.1.422	0	0	0	0	0	0	0	0	0	0	0	0	0	0	0	0	0	0	0	0	0	0	0	0	0	0	0	0	0	0	0	0	0	0	0	0.000218055	0	0	0	0	0	0	0
B.1.427	0	0	0	0	0	0	0	0	0	0	0	0	0	0	0	0	0	0	0	0	0	0	0.000617284	0	0	0	0	0	0	0	0	0	0	0.00020008	0.000446329	0	0	0	0	0	0	0	0
B.1.429	0	0	0	0	0	0	0	0	0	0	0	0	0	0	0	0	0	0	0.000288559	0.000109709	0	0	0	0	0	0	0	0	0	0	0.000112537	0	0	0	0	0	0	0	0	0	0	0	0
B.1.438	0.00116891	0	0	0.00134998	0	0.000569152	0.000472813	0	0	0	0	0.000393391	0	0	0.000186881	0.000293988	0	0	0	0	0	0	0	0	0	0	0	0	0	0	0	0	0	0	0	0	0	0	0	0	0	0	0
B.1.441	0	0.000472367	0	0.000337496	0	0.000284576	0.000472813	0.000193573	0	0.000312061	0.000130141	0	0	0	0	0	0	0	0	0	0	0	0	0	0	0	0	0	0	0	0	0	0	0	0	0	0	0	0	0	0	0	0
B.1.447	0	0	0.000728863	0	0	0	0	0	0	0	0	0	0	0	0	0	0	0	0	0	0	0	0	0	0	0	0	0	0	0	0	0	0	0	0	0	0	0	0	0	0	0	0
B.1.456	0	0.000472367	0	0	0	0.000284576	0.000236407	0	0	0	0	0	0	0	0	0.000293988	0	0	0	0	0	0	0	0	0	0	0	0	0	0	0	0	0	0	0	0	0	0	0	0	0	0	0
B.1.457	0	0.000944733	0	0.000337496	0	0.000569152	0	0	0	0	0	0	0	0	0	0	0	0	0	0	0	0	0	0	0.000108061	0	0	0	0	0	0	0	0	0	0	0	0	0	0	0	0	0	0
B.1.457.1	0	0	0	0	0	0.000284576	0	0	0	0	0	0	0	0	0	0	0	0	0	0	0	0	0	0	0	0	0	0	0	0	0	0	0	0	0	0	0	0	0	0	0	0	0
B.1.459	0	0	0	0	0	0	0	0	0	0	0	0	0	0	0	0	0	0	0	0	0	0	0	0	0	0	0	0	0	0	0	0	0	0	0	0	0.000215843	0	0	0	0	0	0
B.1.460	0	0.000472367	0	0	0	0	0.000945626	0.000774293	0.000903614	0.000156031	0.000520562	0.00118017	0.0020654	0	0	0.000146994	0	0	0.000144279	0	0.000101061	8.53315e-05	0	0	0	0	0	0	0	0	0	0	0	0	0	0	0	0	0	0	0	0	0
B.1.462	0	0	0	0	0	0	0	0	0	0	0	0	0	0	0	0.000146994	0	0.000184298	0.000144279	0	0	0	0	0.000174764	0	0	0	0	0	0	0	0	0	0	0	0	0	0	0	0	0	0	0
B.1.467	0.00116891	0	0	0	0	0	0	0	0	0	0	0	0	0	0	0	0	0	0	0	0	0	0	0	0	0	0	0	0	0	0	0	0	0	0	0	0	0	0	0	0	0	0
B.1.468	0	0	0	0	0	0	0	0	0	0.000312061	0	0	0	0	0	0	0	0	0	0	0	0	0	0	0	0	0	0	0	0	0	0.000174246	0	0	0	0	0	0	0	0	0	0	0
B.1.469	0	0	0	0	0	0	0	0	0	0	0.000520562	0.00118017	0.0020654	0.000706215	0.00149505	0.00264589	0.000595948	0.000368596	0	0	0	0	0	0	0	0	0	0	0	0	0	0	0	0	0	0	0.000215843	0.000488679	0	0	0	0	0
B.1.470	0	0	0	0	0	0	0	0	0	0	0.000130141	0	0	0	0	0	0	0	0	0	0	0	0	0	0	0	0	0	0	0	0	0	0	0	0	0	0	0	0	0	0	0	0
B.1.471	0.00116891	0.00614077	0.00218659	0.00472494	0.00239464	0.00284576	0.00165485	0.00232288	0.00512048	0.0020284	0.000260281	0.000393391	0.000344234	0	0	0	0	0	0	0	0	0	0	0	0	0	0	0	0	0	0	0	0	0	0	0	0	0	0	0	0	0	0
B.1.472	0	0	0	0	0.000957854	0.000569152	0	0	0	0.000156031	0.000260281	0.000393391	0.000344234	0	0	0.000587976	0.000595948	0.000184298	0	0	0	0	0	0	0	0	0	0	0	0	0	0	0	0	0	0	0	0	0	0	0	0	0
B.1.473	0	0	0	0	0	0	0	0	0	0	0	0	0	0	0	0.000146994	0	0	0	0	0	0	0	0	0	0	0	0	0	0	0	0	0	0	0	0	0	0	0	0	0	0	0
B.1.474	0	0	0	0	0	0	0	0	0	0	0.000390422	0	0	0	0	0	0	0	0	0	0	0	0	0	0	0	0	0	0	0	0	0	0	0	0	0	0	0	0	0	0	0	0
B.1.480	0	0.000472367	0	0	0	0	0	0	0	0	0.00130141	0.000196696	0.000344234	0	0	0	0	0	0	0	0	0	0	0	0	0	0	0	0	0	0	0	0	0	0	0	0	0	0	0	0	0	0
B.1.484	0	0	0	0	0	0	0	0	0	0	0	0	0	0	0	0	0	0	0	0	0	0	0	0	0	0	0	0	0	0	0.000225073	0	0	0	0.000223164	0	0	0	0	0	0	0	0
B.1.499	0	0	0	0	0	0	0	0	0	0	0	0	0	0	0	0	0	0	0	0	0	8.53315e-05	0	0	0	0	0	0	0	0	0	0	0	0	0	0	0	0	0	0	0	0	0
B.1.505	0.00350672	0	0	0	0	0	0	0	0	0	0	0	0	0	0	0	0	0	0	0	0	0	0	0	0	0	0	0	0	0	0	0	0	0	0	0	0	0	0	0	0	0	0
B.1.523	0.00116891	0.0028342	0.000728863	0.00236247	0.000478927	0.000284576	0.00212766	0.00135501	0.000301205	0.000468092	0.00195211	0.00118017	0.0010327	0	0.00130817	0.000146994	0	0	0	0	0	0	0	0	0	0	0	0	0	7.88208e-05	0	0	0	0	0	0	0	0	0	0	0	0	0
B.1.524	0	0	0	0	0	0	0	0	0.000301205	0	0	0.000196696	0	0	0	0	0	0	0	0	0	0	0	0	0	0	0	0	0	0	0	0	0	0	0	0	0	0	0	0	0	0	0
B.1.525	0	0	0	0	0	0	0	0	0	0	0	0	0	0	0	0.000146994	0	0.000184298	0.000721397	0.000329128	0.000808489	0.00102398	0.000617284	0.000349528	0.000648368	0.000692042	0.00114718	0.000586682	0.000997371	0.000709388	0.000450146	0.000348493	0.00141959	0.00180072	0.00178532	0.00283471	0.00215843	0.000488679	0	7.50469e-05	0	0	0
B.1.526	0	0	0	0	0	0	0	0	0	0	0	0	0	0	0	0	0	0	0	0	0	0	0	0	0	0	0	0.000195561	0.00027201	0	0	0	0	0	0	0	0	0	0	0	0	0	0
B.1.526.1	0	0	0	0	0	0	0	0	0	0	0	0	0	0	0	0	0	0	0	0	0	0	0	0	0	0	0	0	0	7.88208e-05	0	0	0.000811194	0.00060024	0.000223164	0	0.000215843	0.000162893	0	0	0	0	0
B.1.551	0	0	0	0	0	0	0	0	0	0	0	0	0	0	0	0	0	0	0	0	0	0	0	0	0	0	0	0	0	0	0.000112537	0	0.000202799	0	0	0.000218055	0.00259011	0.00276918	0	0	0	0	0
B.1.575	0	0	0	0	0	0	0	0	0	0	0	0	0	0	0	0	0	0	0	0	0	0	0	0	0	0	0	0	0	0	0	0.000522739	0	0	0	0.000654165	0	0	0	0	0	0	0
B.1.596	0	0	0	0	0	0	0	0	0	0	0	0	0	0	0	0	0	0	0	0	0	0	0	0	0	0	0	0	0	0	0.000112537	0	0	0.00040016	0	0	0	0	0	0	0	0	0
B.1.617	0	0	0	0	0	0	0	0	0	0	0	0	0	0	0	0	0	0	0	0	0	0	0	0	0	0	0	0	0	0	0	0	0.000202799	0.00080032	0	0	0	0	0	0	0	0	0
B.1.617.1	0	0	0	0	0	0	0	0	0	0	0	0	0	0	0	0	0	0	0	0	0	0	0	0	0	0	0	0	0	0.000472925	0.00033761	0.00139397	0.00506997	0.00860344	0.00647177	0.00218055	0.000863371	0.000977358	0.000115009	0.000150094	0	0	0
B.1.617.2	0	0	0	0	0	0	0	0	0	0	0	0	0	0	0	0	0	0	0	0	0	0	0	0	0	0	0	0	0	7.88208e-05	0.000112537	0.00296219	0.0115595	0.037615	0.113368	0.287833	0.460609	0.675517	0.822427	0.917824	0.949242	0.977705	0.983056
B.1.617.3	0	0	0	0	0	0	0	0	0	0	0	0	0	0	0	0	0	0	0	0	0	0	0	0	0	0	0	0	0	0	0	0.000174246	0.000405597	0.00040016	0	0	0	0	0	0	0	0	0
B.1.623	0	0	0	0	0	0	0	0	0	0	0	0	0	0	0	0	0	0	0	0	0	0	0	0	0	0	0	0	0	0	0	0	0	0	0	0	0	0	0	0	0	9.65158e-05	7.88084e-05
B.29	0	0	0	0	0	0	0	0	0	0	0.000130141	0.000393391	0.000344234	0.000706215	0	0	0	0	0	0	0	0	0	0	0	0	0	0	0	0	0	0	0	0	0	0	0	0	0	0	0	0	0
B.40	0	0.000472367	0.000728863	0	0.000478927	0	0	0.000967867	0.000903614	0	0.000520562	0	0	0	0	0	0	0	0.000144279	0	0	0	0	0	0	0	0	0	0	0	0	0	0	0	0	0	0	0	0	0	0	0	0
C.36.3	0	0	0	0	0	0	0	0	0	0	0	0	0	0	0	0	0	0	0	0	0	0	0	0	0	0	0	0	0	0	0	0	0	0	0	0	0	0	0.000230017	7.50469e-05	0.000220686	0	0
C.37	0	0	0	0	0	0	0	0	0	0	0	0	0	0	0	0	0	0	0	0	0	0	0	0	0	0	0	0	0	0	0	0	0	0	0	0	0	0	0	0	7.35619e-05	0	0
P.1	0	0	0	0	0	0	0	0	0	0	0	0	0	0	0	0	0	0	0	0	0	0	0	0.000174764	0.000216123	0.00011534	0.000114718	0	9.06701e-05	0	0	0.00139397	0.00162239	0.00260104	0.00223164	0.00130833	0.00194259	0.000651572	0.000575043	0.000300188	0.000367809	0	0
P.2	0	0	0	0	0	0	0	0	0	0	0.000130141	0	0	0	0.000373762	0.000293988	0.000297974	0.000368596	0.000288559	0	0.000303183	0.000255995	0.000308642	0	0.000864491	0	0.000344155	0.000195561	0	0	0	0	0.000202799	0	0	0	0	0	0	0	0	0	0
R.1	0	0	0	0	0	0	0	0	0	0	0.000130141	0	0	0	0	0	0	0	0	0	0	8.53315e-05	0.000308642	0.00087382	0.000432246	0	0	9.77804e-05	0	0.000157642	0	0	0	0	0	0.00043611	0	0	0	0	0	0	0
Other	0.00116891	0	0	0.000337496	0	0	0.000236407	0.000193573	0.000301205	0.000156031	0.000130141	0.000590087	0.0010327	0.000706215	0.00130817	0.00073497	0.000297974	0.000184298	0	0.000109709	0.000303183	0	0.00154321	0.00506816	0.00291766	0.00253749	0.0025238	0.00352009	0.00190407	0.0022858	0.00168805	0.00400767	0.00486717	0.00560224	0.00490962	0.00305277	0.00366933	0.00537547	0.00621047	0.00592871	0.00478152	0.00723868	0.0065411
AV.1	0	0	0	0	0	0	0	0	0	0	0	0	0	0	0	0	0	0	0	0	0	0	0	0	0	0	0	0	0	0	0.000225073	0	0	0.00020008	0	0.00261666	0.00259011	0.000814465	0.000460035	0.000150094	0.000147124	9.65158e-05	0
AY.1	0	0	0	0	0	0	0	0	0	0	0	0	0	0	0	0	0	0	0	0	0	0	0	0	0	0	0	0	0	0	0	0	0	0	0	0	0	0.000651572	0.000230017	0.000150094	7.35619e-05	0	0

## Sheet: F1c New Cases
	Sep'20	Oct'20	Nov'20	Dec'20	Jan'21	Feb'21	Mar'21	Apr'21	May'21	Jun'21
Hartlepool	81.5083	300.562	404.539	347.215	526.801	171.596	101.617	47.4572	11.3683	95.1824
Middlesbrough	66.7046	307.908	340.958	228.574	490.234	264.862	81.8243	31.8403	32.1605	81.6464
Redcar and Cleveland	37.1202	241.19	330.608	149.212	386.05	162.195	57.7832	19.0172	13.1658	82.6519
Stockton-on-Tees	48.8051	340.622	357.177	224.63	392.976	191.291	101.413	37.7764	19.5727	71.8766
Darlington	42.4619	232.485	292.213	210.902	363.343	170.317	101.815	38.2392	13.3251	132.078
Halton	143.656	351.159	221.44	170.324	798.088	166.236	56.6448	17.1297	12.1465	117.183
Warrington	119.663	329.401	290.531	215.584	539.64	157.721	70.8672	25.054	15.271	183.372
Blackburn with Darwen	146.198	519.833	518.86	298.774	602.516	206.288	109.606	49.6838	218.877	551.557
Blackpool	52.403	350.849	272.926	164.567	281.11	136.391	44.1477	13.8186	26.8476	240.48
Kingston upon Hull, City of	16.4975	160.18	536.055	219.839	246.926	155.384	154.425	57.9332	24.0173	42.203
East Riding of Yorkshire	23.4089	157.164	333.614	159.887	191.806	111.303	69.6379	34.0828	23.085	52.1916
North East Lincolnshire	13.7654	204.447	448.001	119.196	128.519	112.626	110.28	35.8213	12.8894	171.442
North Lincolnshire	26.4527	146.362	329.642	179.791	158.367	98.253	132.7	67.0039	36.9757	36.7722
York	37.6382	329.573	150.553	146.622	406.302	81.1128	33.4694	14.4121	17.3422	145.193
Derby	28.5799	174.201	335.337	222.612	558.999	188.394	62.3119	22.3584	13.1429	59.104
Leicester	93.6749	243.372	399.135	285.67	497.047	244.639	115.844	70.3089	55.1774	124.712
Rutland	12.5954	86.2786	104.794	141.069	233.267	233.015	49.7519	25.1908	17.6336	54.79
Nottingham	49.461	794.623	265.504	201.771	408.797	215.438	77.0987	28.846	26.8826	143.097
Herefordshire, County of	12.6232	47.89	115.769	111.657	277.866	79.1226	28.76	15.2259	20.1971	37.0887
Telford and Wrekin	20.81	130.063	275.705	146.092	446.572	189.821	33.4648	21.5131	16.423	91.8172
Stoke-on-Trent	35.961	171.205	436.691	309.382	352.105	158.893	86.5799	45.2444	22.7492	94.4952
Bath and North East Somerset	17.8287	154.993	197.183	125.321	301.188	64.6778	19.3903	10.0205	10.9315	88.3627
Bristol, City of	17.4254	264.995	373.021	159.04	379.625	127.318	47.4207	21.2018	15.7098	150.031
North Somerset	20.8023	74.2103	222.514	168.639	310.304	87.2994	31.4371	15.6601	9.53632	74.5609
South Gloucestershire	17.1594	122.946	271.72	177.078	350.972	115.693	39.5374	18.2208	10.7556	92.7846
Plymouth	18.339	99.2968	154.39	107.184	229.571	45.8951	35.1577	12.0677	14.1391	54.1619
Torbay	8.6537	90.5877	162.616	56.157	195.611	83.407	25.4087	9.57431	8.69053	39.5861
Swindon	14.5273	71.1725	173.517	189.08	356.853	109.349	67.1183	32.6582	18.4688	48.7621
Peterborough	26.1141	87.42	193.095	336.125	490.746	251.814	123.482	57.9484	29.0488	42.0312
Luton	42.5017	114.428	262.296	429.221	690.956	225.936	118.047	79.5156	46.5184	111.509
Southend-on-Sea	18.0859	59.8752	132.739	680.275	661.394	108.241	39.5971	19.319	10.4131	47.5439
Thurrock	15.3601	101.579	191.277	916.244	839.531	118.389	45.5007	15.2152	11.1288	36.0817
Medway	11.0669	51.3757	337.01	853.323	619.172	90.2449	33.7406	13.0464	13.1004	50.476
Bracknell Forest	20.5464	63.4883	105.691	388.326	481.114	106.636	33.9015	21.3682	21.697	92.8696
West Berkshire	11.1968	51.5685	93.9903	231.822	291.433	99.3522	28.0709	14.5086	26.8724	50.4646
Reading	16.697	84.0977	147.179	340.374	587.244	114.275	38.2959	24.8157	40.6855	136.333
Slough	38.2263	126.08	292.666	494.259	867.938	210.58	85.0032	63.5428	40.7747	80.6441
Windsor and Maidenhead	28.8259	99.8966	150.955	306.482	425.961	85.6493	52.5161	26.6722	15.1087	59.9711
Wokingham	13.841	66.5262	116.562	303.907	374.333	75.7535	35.2723	19.943	26.4319	93.3152
Milton Keynes	17.3115	63.6618	150.555	530.515	603.484	136.259	58.5428	28.7595	22.1141	74.9236
Brighton and Hove	14.2909	114.241	117.151	205.152	465.848	66.8916	30.6479	14.1187	15.2206	121.559
Portsmouth	15.4556	166.292	210.846	315.503	507.035	136.195	45.2046	15.1069	21.1032	80.0667
Southampton	12.4606	81.6864	155.699	199.766	486.242	146.956	74.8627	40.4476	22.2314	87.5212
Isle of Wight	5.29893	19.0761	57.0871	99.4433	665.828	67.6497	14.4837	13.0707	9.18481	13.7772
County Durham	58.8732	308.313	303.389	201.336	356.826	145.262	67.8394	24.7163	15.067	197.351
Cheshire East	34.1396	164.132	192.074	178.51	325.166	118.963	52.3911	17.6607	25.8935	138.068
Cheshire West and Chester	42.1437	183.773	219.852	194.786	424.021	132.378	60.9394	14.9779	13.9794	161.086
Shropshire	20.9976	82.8978	182.594	100.149	350.825	134.728	33.0186	12.1771	10.6159	50.3475
Cornwall	18.2873	32.2015	58.0245	72.6631	252.558	47.3083	14.886	9.14363	4.94728	103.319
Isles of Scilly
Wiltshire	11.5447	50.4453	99.5454	116.802	279.121	96.7747	29.5143	14.7571	10.3601	54.4107
Bedford	30.1533	76.1844	129.819	393.887	676.716	175.53	44.5744	22.7242	122.245	128.916
Central Bedfordshire	17.1893	52.5377	102.537	348.811	442.868	112.656	51.2154	21.4206	30.8174	78.2776
Northumberland	74.6236	168.293	232.239	188.901	259.715	110.53	55.3432	20.0609	12.4269	138.163
Bournemouth, Christchurch and Poole	19.8341	155.009	179.846	150.587	648.94	138.649	26.5296	13.5175	9.85386	91.6535
Dorset	7.23802	58.9002	83.9345	85.5946	284.209	90.1765	28.8857	11.7535	5.7373	43.0297
Aylesbury Vale	10.9051	62.9237	134.07	364.381	460.671	123.842	36.601	22.6876	18.4509	65.5559
Chiltern	13.552	75.5783	89.443	254.881	353.811	84.4392	23.4553	17.4612	14.5944	62.8082
South Bucks	24.2708	134.56	151.907	431.521	550.233	101.009	35.3354	26.7693	15.7046	68.1724
Wycombe	15.0308	64.4179	157.351	330.965	501.486	147.159	50.6754	26.9124	16.2619	80.7371
Cambridge	11.9277	100.988	147.426	187.662	345.107	80.1142	32.6023	37.5722	16.2216	100.391
East Cambridgeshire	2.79761	38.3273	63.5617	160.583	298.337	80.0116	31.8928	21.5416	7.16188	26.5773
Fenland	7.14349	49.5118	104.443	177.109	410.677	221.695	100.994	47.5412	13.4002	33.7468
Huntingdonshire	11.6999	40.3153	79.1646	146.178	373.156	127.994	60.6139	18.4661	13.0813	34.5358
South Cambridgeshire	11.2685	48.0894	79.2285	187.438	307.772	79.1968	29.8377	17.4582	8.25297	53.6443
Allerdale	21.5325	71.5187	136.783	128.682	468.998	157.649	39.2199	13.3296	4.51157	55.6256
Barrow-in-Furness	59.2073	261.033	151.63	110.222	437.613	141.502	34.6307	18.2463	9.83064	102.03
Carlisle	19.375	137.701	211.28	238.267	731.269	108.638	19.1444	8.07292	4.98215	102.872
Copeland	17.9031	87.3232	152.286	51.1516	373.261	153.82	31.0564	16.807	9.93803	61.382
Eden	16.5466	122.445	150.527	276.092	468.221	96.9157	14.6555	9.45519	4.9167	98.334
South Lakeland	21.5245	120.059	170.091	152.346	258.103	63.1386	16.5021	14.3497	8.80113	84.4239
Amber Valley	33.5496	152.552	329.023	256.359	429.277	150.973	48.3509	9.47284	3.94702	47.7589
Bolsover	37.4073	180.749	362.127	227.587	448.384	201.182	70.0993	24.2047	7.54432	51.5529
Chesterfield	21.7437	178.967	253.852	154.356	350.002	157.224	51.8504	21.7437	10.1311	52.0893
Derbyshire Dales	13.8933	105.242	171.444	115.315	228.684	104.895	89.2646	9.72533	7.22453	47.932
Erewash	25.9763	199.801	246.428	149.147	383.237	183.349	61.6937	17.101	60.4381	62.1266
High Peak	37.139	182.984	235.521	129.038	289.305	133.375	51.5067	26.5666	37.3017	104.098
North East Derbyshire	29.6663	217.058	249.197	162.176	322.769	127.318	46.4771	35.3523	12.6576	55.8714
South Derbyshire	27.7531	161.733	340.501	239.49	389.117	191.161	87.0872	22.7288	10.9098	55.2669
East Devon	7.62211	59.0713	128.883	138.237	174.477	48.1579	41.5751	7.10242	6.65202	37.5909
Exeter	25.3013	267.772	132.64	120.373	195.97	50.986	21.6595	11.1172	11.5006	112.514
Mid Devon	3.6722	42.2302	75.6472	115.98	193.647	77.1161	23.2572	15.9128	8.56846	56.613
North Devon	6.24285	41.0987	119.655	134.221	88.8565	21.0696	7.80356	7.80356	8.73999	31.7345
South Hams	10.1483	40.5934	73.3	67.5589	154.255	25.8058	8.98853	7.24881	20.1807	31.8948
Teignbridge	5.83391	51.3761	64.587	89.2024	176.598	48.365	12.9852	9.59772	8.43094	33.1216
Torridge	5.13626	24.9475	85.1151	85.1151	74.2556	12.4738	9.17189	5.13626	5.87001	57.5995
West Devon	4.50223	40.5201	85.3623	138.669	131.825	21.6107	9.00447	9.00447	7.20357	22.0609
Eastbourne	13.3288	41.1981	101.396	280.39	725.669	82.3963	26.9	13.5712	3.87747	23.2648
Hastings	12.1157	42.001	72.1555	681.439	543.213	96.6561	16.6927	7.2694	8.83097	47.9242
Lewes	8.02967	38.6884	76.3062	233.834	488.593	78.1068	23.6024	10.2196	7.59168	40.3917
Rother	10.1928	28.2261	104.959	468.868	421.929	42.0779	9.67007	3.9203	6.89972	27.4421
Wealden	9.67692	48.0724	104.511	288.903	476.604	60.0905	12.6424	12.0181	5.24426	32.6206
Basildon	20.3108	99.5362	216.505	872.287	679.859	94.4249	34.2996	11.7022	9.577	35.2412
Braintree	10.2269	39.4231	97.2546	560.665	649.244	109.197	32.99	9.2372	6.598	37.6086
Brentwood	23.1875	106.793	216.59	881.777	582.626	94.0562	27.4331	18.9419	7.05421	66.2965
Castle Point	24.4254	90.7627	159.654	768.569	783.169	98.2569	42.467	14.9883	4.66304	30.2542
Chelmsford	12.4238	69.1782	114.864	562.037	606.961	90.4963	26.1183	12.1415	10.6167	44.1893
Colchester	8.95997	75.1858	89.1322	261.397	592.656	116.48	45.0596	12.0765	9.03788	73.1081
Epping Forest	26.1177	98.1798	194.301	891.053	706.284	79.8783	31.265	11.2478	8.99822	52.0448
Harlow	18.477	56.8746	154.745	638.324	858.951	133.092	47.0587	15.3013	12.241	50.5231
Maldon	6.98487	42.6853	69.5382	458.673	561.273	80.326	14.7458	7.37291	6.20877	41.1331
Rochford	12.0716	52.5977	121.176	707.051	550.005	94.5609	37.9393	11.7842	5.97832	36.7896
Tendring	6.68711	81.4455	62.8245	236.964	782.426	150.546	44.9236	16.2891	7.95594	23.1477
Uttlesford	22.7071	68.1214	111.237	348.176	470.29	71.2051	28.8745	10.3724	15.2502	52.4227
Cheltenham	15.3728	58.2885	128.79	121.274	210.778	50.8156	20.2835	10.035	6.83235	148.817
Cotswold	8.14405	64.5908	109.186	133.394	195.008	49.7068	10.9523	10.3907	8.76188	63.4675
Forest of Dean	10.9772	51.1307	103.07	190.946	289.798	67.5965	22.821	5.4886	7.16407	46.5087
Gloucester	15.8564	77.5419	176.045	248.289	366.168	67.8733	19.3371	14.6962	14.8509	148.896
Stroud	13.0231	43.2704	142.834	148.506	182.156	78.5589	28.1468	8.19197	11.7628	61.3347
Tewkesbury	9.71933	44.007	115.336	140.93	233.696	52.9163	18.8987	9.44935	7.77546	147.41
Basingstoke and Deane	8.10908	54.7718	117.795	177.973	402.893	85.0742	36.2774	15.5068	8.99112	57.4749
East Hampshire	10.1507	46.6105	118.66	177.948	319.852	81.6201	21.7516	10.7722	8.61776	41.6387
Eastleigh	6.25858	75.4823	116.979	134.844	375.515	117.775	48.9307	19.724	11.0758	47.7928
Fareham	12.0338	52.6479	132.888	190.177	377.517	116.9	36.5312	11.604	8.25175	40.1843
Gosport	7.62168	39.5741	157.593	169.436	381.788	120.481	34.2976	10.8462	10.0841	38.6947
Hart	10.385	60.4925	87.4415	219.642	426.199	69.0601	29.5972	17.9141	22.6392	62.0502
Havant	13.5121	47.6898	166.755	331.643	457.504	102.136	33.3829	16.8901	13.0352	38.5493
New Forest	13.7689	58.2744	92.2377	109.595	300.746	78.9973	24.1999	13.0735	5.78572	37.6906
Rushmoor	17.0797	93.0189	107.839	401.242	843.791	120.346	28.3786	14.4521	28.7991	70.6838
Test Valley	15.3792	73.9001	86.9225	136.615	380.286	105.657	30.359	24.3671	12.1436	65.5114
Winchester	7.0397	66.9778	138.38	161.712	294.3	71.6038	27.7565	11.2635	7.07993	47.2666
Broxbourne	31.9997	106.58	201.701	761.541	770.263	108.386	27.6126	12.1289	11.7676	56.2575
Dacorum	15.3941	73.2435	107.856	327.489	462.536	93.985	41.1589	22.686	14.0005	66.1136
Hertsmere	36.7065	102.682	142.604	549.398	645.842	114.918	33.5876	15.3543	18.8091	64.2963
North Hertfordshire	15.7641	54.4237	112.15	229.143	435.24	91.9573	33.5926	14.8258	10.059	75.8179
Three Rivers	24.4505	94.0405	143.371	467.247	526.197	98.8769	32.2425	28.4808	26.0089	77.1132
Watford	28.4188	103.083	174.233	505.854	657.456	134.343	35.6527	33.3275	44.4366	71.0469
Ashford	6.38145	38.6754	120.977	658.256	516.395	81.6052	30.5536	15.4702	9.28211	32.4874
Canterbury	11.5464	52.4147	193.494	527.034	392.579	46.1857	33.8797	12.458	20.662	79.0019
Dartford	18.4579	64.9445	250.116	687.045	741.963	107.557	44.2079	23.2433	19.5061	64.033
Dover	5.55703	40.8228	222.794	582.206	396.002	79.2945	28.4263	7.69435	10.2591	30.1362
Gravesham	13.8647	62.9788	288.011	715.561	764.769	105.278	31.9594	16.9197	11.8438	62.5088
Maidstone	10.1497	40.4519	238.181	645.906	515.901	91.2006	23.5356	10.8852	10.7087	66.0469
Sevenoaks	10.1835	55.6973	140.158	433.109	460.21	61.1008	20.9904	12.8852	14.1322	58.3991
Folkestone and Hythe	7.77239	30.6454	149.408	563.165	567.606	84.8301	22.4289	3.77516	8.70508	25.7599
Swale	13.6346	85.3426	453.41	756.469	470.782	84.501	43.7654	14.9812	12.2543	22.8927
Thanet	6.87496	50.2401	402.203	516.856	498.382	87.9642	46.0093	18.6858	13.2563	21.5063
Tonbridge and Malling	9.57796	42.9092	176.081	551.307	443.344	54.0197	20.3053	10.5358	9.04159	56.8931
Tunbridge Wells	14.1884	39.6005	96.566	363.817	369.323	60.142	22.8709	14.4002	7.62363	47.6477
Burnley	185.819	475.561	370.057	403.267	677.533	139.788	75.1183	31.064	68.4537	390.841
Chorley	54.3567	265.577	258.858	211.435	333.33	158.79	66.7688	39.5905	52.9014	278.417
Fylde	59.8596	250.721	244.202	133.195	304.877	140.09	61.1132	12.8494	30.8387	158.894
Hyndburn	157.149	383.592	394.234	245.004	564.747	176.638	81.668	45.1649	96.7642	463.713
Lancaster	31.89	327.219	164.025	174.182	419.145	151.304	38.8226	18.718	28.0077	145.758
Pendle	133.745	426.125	395.383	333.953	611.783	152.891	56.6162	26.5303	49.4502	306.055
Preston	151.955	410.738	360.18	229.343	430.411	241.33	117.051	42.6603	64.8719	297.388
Ribble Valley	48.7037	338.428	286.062	265.165	451.904	136.953	77.0102	19.981	47.9544	391.295
Rossendale	114.606	455.251	370.407	232.386	416.673	132.238	77.5795	22.216	110.304	384.019
South Ribble	60.8449	316.665	250.979	181.177	420.712	189.094	89.3447	28.726	44.514	310.558
West Lancashire	74.156	457.441	246.426	179.686	413.694	152.48	75.0336	17.1129	12.9883	128.786
Wyre	49.4502	272.426	225.673	144.979	342.555	113.735	41.5831	10.5644	17.9819	149.25
Blaby	60.4953	162.815	331.006	228.787	369.843	169.536	83.1499	35.8491	25.4927	102.07
Charnwood	40.79	313.042	309.675	173.289	297.958	176.985	84.3175	33.1247	25.8428	94.7203
Harborough	27.2976	111.082	238.705	199.732	322.814	146.488	59.4601	19.4597	24.6489	103.515
Hinckley and Bosworth	27.1297	114.523	225.755	170.784	309.545	148.546	69.6032	32.689	17.4342	66.49
Melton	19.0802	97.3581	267.319	217.221	245.01	114.481	82.1918	40.6067	25.0489	74.364
North West Leicestershire	18.1149	113.096	282.396	166.216	340.168	202.936	100.121	23.5004	17.0378	58.9958
Oadby and Wigston	95.5202	240.115	401.711	310.66	400.659	182.277	63.5341	36.3678	18.5782	101.216
Boston	9.73099	86.1373	381.167	384.915	227.777	178.402	120.376	62.7108	36.0407	75.3251
East Lindsey	11.546	88.8156	386.241	160.223	143.384	76.5591	66.967	22.9144	17.4789	43.5197
Lincoln	41.3978	198.154	362.483	407.415	293.016	107.786	63.1065	16.1553	21.8096	57.8055
North Kesteven	23.71	84.4937	241.411	249.601	239.514	119.196	44.1867	17.8902	12.5878	37.0738
South Holland	8.77846	84.0604	166.631	186.742	292.19	189.402	126.623	56.395	41.711	35.6459
South Kesteven	17.6239	100.28	181.596	246.734	323.01	126.363	86.0045	36.8339	18.3288	37.0101
West Lindsey	23.4534	118.058	226.628	275.643	204.282	115.159	83.7998	30.0414	15.3896	42.954
Breckland	10.407	74.2846	92.7302	165.077	437.956	125.781	64.2364	15.2517	17.5125	20.2758
Broadland	8.49657	42.4829	110.764	212.221	434.715	86.5105	34.9518	11.7793	10.0414	19.5035
Great Yarmouth	27.9259	97.615	143.303	194.978	497.736	129.315	18.8689	14.0888	11.4723	11.8245
King's Lynn and West Norfolk	7.90457	39.3581	118.437	200.414	402.342	139.977	47.5921	26.1839	19.4979	18.1146
North Norfolk	3.58673	25.3462	57.1964	142.274	276.035	55.953	13.6296	11.2384	8.03428	13.1514
Norwich	9.03378	88.2122	115.916	224.782	484.919	130.016	33.301	10.2737	15.5877	32.4153
South Norfolk	8.51344	34.9595	127.521	192.73	351.261	68.8321	19.2005	14.491	11.0131	23.5478
Corby	41.2978	70.5945	140.907	157.426	695.215	326.5	187.781	76.5951	35.862	31.7675
Daventry	15.9794	75.4581	161.451	186.722	392.737	121.325	45.5708	28.1118	14.6773	51.785
East Northamptonshire	15.9734	81.9969	178.902	172.513	317.552	145.358	91.8472	30.6157	22.3628	53.7772
Kettering	28.1437	83.1967	146.347	168.615	428.377	211.325	71.8405	41.7218	21.725	23.9468
Northampton	28.9812	115.814	222.7	299.916	638.874	182.326	73.0637	43.6384	17.4109	48.8572
South Northamptonshire	12.4304	81.8786	181.592	255.094	393.45	72.6909	25.9417	19.9968	24.6447	59.72
Wellingborough	23.906	98.4549	142.681	234.971	462.77	191.877	66.6851	55.9903	37.4947	40.5773
Craven	60.2653	144.725	202.351	135.927	313.204	59.3856	40.9101	34.3117	13.3727	111.293
Hambleton	27.7065	126.462	179.516	142.098	317.115	95.7381	34.5645	10.9729	10.9729	57.0588
Harrogate	34.5723	142.338	207.808	104.807	303.738	93.283	39.7115	15.2617	15.0748	91.1028
Richmondshire	21.5987	89.2119	173.916	150.252	344.828	116.915	52.1185	18.7815	10.142	100.95
Ryedale	14.5666	81.0269	138.383	113.347	228.696	76.9301	29.1333	15.4771	5.46249	45.5208
Scarborough	37.706	97.7137	314.523	215.66	219.614	65.5257	35.4069	26.6701	13.6109	55.6393
Selby	55.8324	155.152	230.512	150.102	342.962	104.37	69.5801	61.7242	45.1148	115.873
Ashfield	35.5876	203.695	275.106	218.834	499.564	244.591	80.8094	21.4312	14.9429	60.1647
Bassetlaw	16.4757	172.674	359.64	251.2	301.783	191.075	107.841	38.9425	17.6311	50.4968
Broxtowe	40.6102	310.977	224.239	161.337	337.771	159.351	73.7164	17.2152	20.6582	84.3103
Gedling	22.2862	312.643	251.303	234.323	375.257	195.057	72.5893	26.9557	22.7531	92.9652
Mansfield	33.3055	181.228	303.378	213.385	484.744	241.637	86.5942	66.1515	22.9693	37.2102
Newark and Sherwood	35.5774	185.702	233.782	205.238	302.716	191.46	86.7841	27.557	24.0199	53.0576
Rushcliffe	29.5315	315.286	215.686	164.866	285.712	165.716	49.5024	11.8976	14.1071	138.522
Cherwell	14.0787	83.1316	127.915	291.799	567.441	92.6851	27.1519	18.9393	13.4083	59.4995
Oxford	39.0405	139.477	163.808	255.14	442.956	109.994	40.6604	33.0467	20.8648	133.807
South Oxfordshire	9.07447	61.2082	102.773	200.884	323.265	68.3255	38.2551	20.1062	14.9462	77.7558
Vale of White Horse	13.2728	54.026	96.4616	174.042	298.956	71.5984	35.8927	19.2549	14.6562	51.9696
West Oxfordshire	9.56284	65.1184	100.182	155.055	271.403	53.5064	37.5683	15.9381	11.1111	51.0018
Mendip	13.9275	31.1192	95.0549	141.886	239.03	69.6373	30.2487	13.2746	6.26735	27.6373
Sedgemoor	10.9943	52.5283	132.746	191.382	320.708	115.44	48.0491	23.0066	17.428	48.0491
South Somerset	5.21265	28.744	108.066	154.145	236.982	67.7644	54.0626	16.3826	5.00414	23.9782
Cannock Chase	27.7198	176.558	295.478	254.223	490.665	171.563	59.1855	11.7372	9.18998	49.1964
East Staffordshire	29.0958	135.569	359.438	312.041	485.941	228.338	95.51	25.5115	15.1804	52.0772
Lichfield	22.3633	128.649	307.026	211.85	396.864	151.012	66.128	17.0731	10.9652	67.5708
Newcastle-under-Lyme	26.2569	183.991	388.601	218.55	278.014	112.75	66.8005	21.4302	9.11267	82.6319
South Staffordshire	36.789	196.877	376.541	227.869	537.966	169.452	50.6127	14.0467	9.98876	53.0653
Stafford	30.5417	152.34	341.478	237.342	355.314	122.167	31.6456	12.1431	10.7448	52.8039
Staffordshire Moorlands	17.7851	139.232	321.758	232.477	231.105	91.9743	59.199	23.1206	16.4639	96.0395
Tamworth	24.1269	141.501	344.036	173.127	437.153	206.383	88.0305	27.7133	10.4332	148.022
Babergh	5.74392	51.6953	112.909	231.124	369.799	53.8834	17.7788	10.3938	7.22093	30.0872
Ipswich	7.63459	51.2608	109.938	246.125	491.231	105.794	59.2589	38.1729	10.9066	14.1785
Mid Suffolk	6.3419	38.5392	53.8573	138.546	301.094	49.2717	25.8554	16.5865	16.1962	24.148
Elmbridge	19.0301	109.423	111.106	345.103	424.663	67.7031	27.8132	15.0045	12.7355	77.0351
Epsom and Ewell	16.8902	82.2615	156.641	417.251	534.231	96.0239	32.8421	18.1413	20.018	111.35
Guildford	12.5094	84.5229	129.692	280.785	383.801	77.592	28.3997	16.7355	11.7656	61.1945
Mole Valley	10.3148	81.3726	146.012	269.905	402.278	73.3499	24.9275	13.4666	11.9194	87.103
Reigate and Banstead	14.5509	61.7568	115.731	349.053	573.78	94.2426	28.2559	11.5054	30.9968	82.0604
Runnymede	25	108.239	198.182	367.045	438.182	102.273	46.875	17.0455	7.95455	63.0682
Spelthorne	29.1944	75.7545	195.703	427.849	629.392	135.653	51.3419	19.6307	19.1274	71.2244
Surrey Heath	16.8778	69.4804	131.872	365.686	543.466	77.638	22.2225	11.5332	15.9777	65.5422
Tandridge	16.5722	58.5741	126.406	430.877	556.825	84.5753	27.7156	9.429	13.7149	48.5736
Waverley	16.5194	81.4028	102.858	235.053	397.739	67.2717	17.1165	12.1408	10.5087	51.9465
Woking	20.7578	77.1002	159.934	415.649	534.364	141.103	43.7396	26.6885	14.827	72.6521
North Warwickshire	28.1419	138.011	304.395	166.924	390.439	194.295	102.159	37.394	15.1118	80.5705
Nuneaton and Bedworth	31.2253	106.088	279.592	222.068	401.545	163.496	65.1658	35.4921	24.6699	93.4819
Rugby	49.2098	103.084	191.615	262.375	396.104	162.089	85.126	42.9128	24.4417	78.1294
Stratford-on-Avon	19.2036	96.6061	131.525	131.682	263.051	89.3557	56.4352	18.0279	10.5032	64.2734
Warwick	23.336	168.089	214.199	201.952	278.487	103.169	43.6891	14.914	9.2642	145.806
Adur	19.1799	37.5769	70.7699	211.762	479.732	64.5853	18.0056	13.3085	12.2125	59.4968
Arun	13.2956	36.9149	87.2193	213.981	529.698	137.023	43.3281	19.396	11.5124	40.3561
Chichester	12.2153	48.8613	109.317	144.72	378.965	93.7888	26.294	15.735	10.4348	57.5569
Crawley	12.8948	60.917	120.767	272.57	751.281	156.739	47.3552	17.3413	12.8059	72.0333
Horsham	14.2388	50.2753	92.2534	162.955	369.576	68.5572	17.0514	13.3599	7.87529	45.7048
Mid Sussex	11.8558	48.258	115.953	245.465	382.057	71.6356	19.203	11.8558	7.34724	74.6413
Worthing	26.3576	37.9459	66.1668	165.19	513.52	102.477	39.5365	12.9516	9.99773	49.9886
Bromsgrove	32.434	138.098	216.091	233.626	461.779	123.908	48.1442	12.1627	7.29764	77.5375
Malvern Hills	25.6039	70.4108	103.44	93.1343	263.208	117.458	40.0061	9.60147	12.2899	44.4868
Redditch	22.9441	106.779	268.27	176.493	545.482	215.322	132.076	25.2974	16.2374	44.4175
Worcester	25.2721	98.1441	183.922	129.55	549.803	143.045	51.0349	19.8742	30.0321	47.8452
Wychavon	23.1663	86.7756	135.071	150.974	429.402	143.71	44.9584	14.9207	7.38181	33.5715
Wyre Forest	27.9531	89.3016	224.417	159.061	380.361	139.271	75.9435	19.5425	9.30122	33.6427
St Albans	31.2133	64.8016	114.404	348.436	415.001	87.3634	19.8476	12.7228	14.1138	71.4174
Welwyn Hatfield	19.9599	79.025	134.261	307.953	645.398	134.628	43.7896	18.9416	12.8721	79.025
East Hertfordshire	16.0359	84.062	140.441	348.401	460.214	70.2205	24.8135	11.4783	9.58779	93.1771
Stevenage	21.0817	54.4135	126.262	329.045	631.766	165.804	72.9311	26.7794	18.0049	48.146
East Suffolk	6.44514	38.0666	65.821	138.369	334.342	71.5008	27.1904	17.7241	8.45925	15.3072
West Suffolk	13.277	55.4838	59.7045	156.948	326.698	72.3945	35.0792	17.1902	18.6716	23.1998
Somerset West and Taunton	8.28643	52.8057	86.8288	164.266	353.034	89.6884	18.1977	12.0234	6.2392	42.0821
Bolton	210.164	396.763	402.562	163.646	333.53	226.984	104.337	51.4241	287.975	283.665
Bury	140.709	403.718	422.602	230.132	357.06	195.678	80.0861	31.824	57.5462	304.958
Manchester	206.801	580.824	347.682	187.81	392.493	178.68	90.9835	51.7688	65.519	361.88
Oldham	139.842	461.648	524.142	186.527	298.697	166.049	101.009	52.9447	38.1117	228.437
Rochdale	129.772	465.907	469.907	215.567	335.362	180.795	112.386	48.5225	55.6361	249.203
Salford	137.673	485.441	409.342	174.031	369.328	189.656	101.51	37.8329	54.0077	358.971
Stockport	68.3746	299.717	295.913	157.741	346.157	176.249	80.7986	33.2448	39.9623	222.689
Tameside	126.778	369.121	357.642	136.88	330.999	176.845	111.68	40.187	33.1266	213.48
Trafford	71.2865	325.337	276.516	163.621	352.414	131.256	57.1138	32.6818	49.8371	245.801
Wigan	92.2297	455.782	435.956	187.296	375.175	167.899	96.8297	36.4932	45.3252	299.689
Knowsley	180.516	629.133	254.595	145.583	932.534	216.285	46.8005	18.3859	11.2321	180.015
Liverpool	176.834	611.139	225.014	146.116	675.688	178.299	45.6737	15.7635	11.762	208.311
St. Helens	134.963	420.58	261.373	154.541	660.043	241.462	65.6766	18.4672	13.8851	129.548
Sefton	111.204	420.849	216.27	127.18	680.838	164.763	48.8388	18.9727	28.105	180.014
Wirral	127.771	272.712	160.688	139.527	631.367	126.456	33.2575	11.5241	11.6324	141.847
Barnsley	40.1715	352.673	369.414	177.713	250.164	176.795	161.094	75.347	39.3966	124.593
Doncaster	36.6295	314.128	351.772	217.764	282.409	172.521	122.689	76.8012	37.7405	81.4705
Rotherham	57.4298	340.517	350.246	221.974	278.534	191.559	147.069	63.5695	28.9416	62.1526
Sheffield	69.0551	457.12	293.113	159.226	253.766	131.93	107.553	58.8835	38.5232	81.7159
Newcastle upon Tyne	177.051	582.952	323.255	139.742	243.641	108.429	63.0421	36.3096	42.5722	264.577
North Tyneside	82.1662	234.726	310.605	149.89	237.493	148.069	67.9661	28.2788	40.1971	245.649
South Tyneside	140.252	240.908	323.296	273.85	341.131	137.923	67.0482	19.632	17.1697	166.705
Sunderland	131.301	310.003	310.651	183.839	411.006	193.211	77.1402	23.4304	12.5443	159.687
Birmingham	110.393	233.206	317.302	266.324	613.541	193.101	76.0049	28.8468	24.269	131.771
Coventry	45.9397	159.903	217.784	202.775	459.997	160.039	57.3906	28.2182	18.7031	85.5406
Dudley	37.7387	141.91	426.104	249.434	590.595	177.621	70.721	27.2124	20.7095	62.6119
Sandwell	80.3353	194.271	403.448	279.57	787.102	267.275	91.1026	40.244	21.1987	76.5171
Solihull	76.195	178.797	253.968	203.924	456.286	149.017	68.9827	21.5207	16.286	120.167
Walsall	52.1388	206.438	342.158	243.403	669.636	241.727	75.9586	36.7001	22.1612	61.755
Wolverhampton	61.5439	158.106	320.219	338.826	763.03	200.757	62.1164	33.3005	14.5034	64.5018
Bradford	124.355	376.834	451.251	178.527	275.777	198.074	142.785	71.2061	49.2951	152.511
Calderdale	65.8076	280.486	378.424	175.289	234.194	164.103	97.3429	32.6063	43.4116	166.959
Kirklees	79.4344	280.926	449.847	168.499	264.994	173.627	102.456	67.8098	83.2408	132.429
Leeds	114.642	433.639	350.003	159.973	291.158	163.046	107.356	55.4363	44.5264	211.862
Wakefield	48.328	281.418	403.028	170.633	254.581	178.676	133.608	69.9923	44.9806	142.303
Gateshead	107.774	274.681	328.876	159.13	305.371	121.847	51.8498	20.7399	17.8758	170.611
City of London
Barking and Dagenham	41.8636	105.072	237.927	788.215	977.745	143.751	51.2977	28.1842	16.2266	49.6467
Barnet	27.3499	110.165	155.506	491.852	665.834	107.041	31.5576	26.6486	14.0766	70.8293
Bexley	18.0985	80.3816	222.359	722.828	710.594	95.2446	38.4214	20.5251	15.6921	53.1833
Brent	29.55	96.5855	178.237	441.588	801.524	143.291	47.3858	30.986	27.7513	79.7322
Bromley	18.4992	79.2066	133.798	575.513	605.625	79.2821	25.7478	11.024	21.2023	59.8769
Camden	20.6883	102.202	111.583	340.165	444.655	63.6855	26.0272	17.6375	12.432	112.594
Croydon	20.5659	77.7224	138.421	522.388	738.298	112.431	28.935	14.9217	30.7256	77.9819
Ealing	30.4841	152.64	212.292	423.853	796.358	176.106	63.746	32.9696	40.236	95.4729
Enfield	30.3263	112.844	178.693	682.828	751.073	90.5295	29.9519	17.0726	14.6165	50.7684
Greenwich	22.101	79.2317	151.021	516.971	723.026	95.3052	38.4365	17.0344	25.6477	75.7375
Hackney	31.645	147.587	153.612	552.357	630.254	77.0565	21.2755	20.6497	15.304	111.562
Hammersmith and Fulham	30.74	143.858	164.81	384.25	542.642	124.713	37.8857	24.6729	22.327	133.746
Haringey	29.9308	114.365	139.899	549.748	669.638	86.2821	28.1756	15.2426	18.9192	86.0049
Harrow	30.0821	112.033	164.062	520.989	672.879	133.321	57.3658	36.1784	28.2232	58.765
Havering	41.2125	115.589	302.161	902.894	722.315	107.443	34.6185	16.582	11.3262	52.5581
Hillingdon	34.5281	123.76	195.523	491.923	723.565	164.029	66.9239	39.9411	40.3512	76.8476
Hounslow	37.3917	127.501	181.474	472.982	829.671	175.603	61.6732	38.315	48.3784	81.7078
Islington	26.8669	111.336	134.481	430.602	518.771	66.3832	29.794	15.9947	15.7229	120.326
Kensington and Chelsea	27.5293	121.481	124.202	326.991	444.951	82.1079	29.2899	32.491	26.1209	112.358
Kingston upon Thames	19.0916	122.386	166.41	472.303	502.194	105.716	46.8741	24.7906	37.6133	83.2051
Lambeth	27.3076	106.315	138.256	471.209	647.834	103.784	30.7594	15.3413	31.91	144.208
Lewisham	22.9792	81.8684	108.719	473.338	671.947	80.6329	25.3677	12.272	17.395	83.5156
Merton	16.6112	82.5711	157.625	537.5	650.675	132.405	41.8312	23.1587	19.982	91.3011
Newham	39.7722	115.481	206.418	675.772	907.487	122.441	43.3232	31.5336	17.102	71.5189
Redbridge	51.1752	137.893	267.888	818.804	851.253	114.28	48.5424	31.5114	17.574	65.0797
Richmond upon Thames	21.3302	122.522	116.097	374.929	388.616	91.4151	32.2492	21.4572	16.2516	89.3837
Southwark	28.9987	89.2024	110.636	460.196	644.527	77.3035	24.3494	14.4993	16.9579	125.608
Sutton	14.6681	78.23	145.019	516.441	681.09	118.078	37.4037	16.1349	17.1128	71.7516
Tower Hamlets	38.6365	132.198	226.059	678.932	739.617	71.3712	34.8594	28.4069	18.7595	125.037
Waltham Forest	29.7253	103.813	199.277	682.327	737.477	99.5663	37.5858	20.0578	16.7691	90.1699
Wandsworth	26.7249	107.13	135.263	465.428	530.088	96.4089	36.9095	26.1889	19.4809	133.854
Westminster	22.5204	108.294	138.412	320.867	431.295	71.282	31.9202	29.7661	24.2045	109.273

## Sheet: F1c Delta
	Sep'20	Oct'20	Nov'20	Dec'20	Jan'21	Feb'21	Mar'21	Apr'21	May'21	Jun'21
Hartlepool	0	0	0	0	0	0	0	0	0	1
Middlesbrough	0	0	0	0	0	0	0	0	0	1
Redcar and Cleveland	0	0	0	0	0	0	0	0	0.0769231	0.5
Stockton-on-Tees	0	0	0	0	0	0	0	0	0	0.8
Darlington	0	0	0	0	0	0	0	0	0.166667	1
Halton	0	0	0	0	0	0	0	0	0.25	0.985612
Warrington	0	0	0	0	0	0	0	0	0.363636	0.981964
Blackburn with Darwen	0	0	0	0	0	0	0	0.0705128	0.945584	0.990947
Blackpool	0	0	0	0	0	0	0	0.0416667	0.311111	0.982368
Kingston upon Hull, City of	0	0	0	0	0	0	0.00114679	0.00712589	0.1	0.814815
East Riding of Yorkshire	0	0	0	0	0	0	0	0	0.127451	0.809524
North East Lincolnshire	0	0	0	0	0	0	0	0	0.0526316	0.921569
North Lincolnshire	0	0	0	0	0	0	0	0.00923077	0.153061	0.947368
York	0	0	0	0	0	0	0	0.0149254	0	0.9375
Derby	0	0	0	0	0	0	0	0	0.163043	0.916667
Leicester	0	0	0	0	0	0	0	0.0344828	0.620027	0.853242
Rutland	0	0	0	0	0	0	0	0	0.333333	0.894737
Nottingham	0	0	0	0	0	0	0	0.107143	0.704225	0.985765
Herefordshire, County of	0	0	0	0	0	0	0	0	0.130952	0.941176
Telford and Wrekin	0	0	0	0	0	0	0	0	0.321839	0.961326
Stoke-on-Trent	0	0	0	0	0	0	0	0	0.11399	0.956938
Bath and North East Somerset	0	0	0	0	0	0	0	0	0.357143	0.982558
Bristol, City of	0	0	0	0	0	0	0	0	0.8	0.9747
North Somerset	0	0	0	0	0	0	0	0	0.777778	0.978261
South Gloucestershire	0	0	0	0	0	0	0	0.0740741	0.785714	0.975275
Plymouth	0	0	0	0	0	0	0	0	0.111111	0.726804
Torbay	0	0	0	0	0	0	0		0.333333	0.965517
Swindon	0	0	0	0	0	0	0	0	0.590909	0.963855
Peterborough	0	0	0	0	0	0	0	0	0.047619	0.848837
Luton	0	0	0	0	0	0	0	0.00452489	0.56875	0.971429
Southend-on-Sea	0	0	0	0	0	0	0	0	0.0789474	0.81746
Thurrock	0	0	0	0	0	0	0	0	0.153846	0.869565
Medway	0	0	0	0	0	0	0	0.0285714	0.662338	0.990291
Bracknell Forest	0	0	0	0	0	0	0	0	0.807692	0.985294
West Berkshire	0	0	0	0	0	0	0	0	0.241935	0.907407
Reading	0	0	0	0	0	0	0	0	0.81	0.987069
Slough	0	0	0	0	0	0	0	0.021978	0.511628	0.967742
Windsor and Maidenhead	0	0	0	0	0	0	0	0	0.454545	1
Wokingham	0	0	0	0	0	0	0	0.0555556	0.918919	0.972973
Milton Keynes	0	0	0	0	0	0	0	0	0.483871	0.956954
Brighton and Hove	0	0	0	0	0	0	0	0.0277778	0.333333	0.914286
Portsmouth	0	0	0	0	0	0	0	0	0.0434783	0.915094
Southampton	0	0	0	0	0	0	0	0.0194175	0.0833333	0.991071
Isle of Wight	0	0	0	0	0	0	0	0	0.0833333	0.75
County Durham	0	0	0	0	0	0	0	0	0.0227273	0.95122
Cheshire East	0	0	0	0	0	0	0	0.017094	0.514925	0.92126
Cheshire West and Chester	0	0	0	0	0	0	0	0	0.635514	0.981651
Shropshire	0	0	0	0	0	0	0	0	0.0634921	0.898438
Cornwall	0	0	0	0	0	0	0		0.363636	0.978481
Isles of Scilly										1
Wiltshire	0	0	0	0	0	0	0	0	0.4	0.931271
Bedford	0	0	0	0	0	0	0	0.142857	0.880145	0.99763
Central Bedfordshire	0	0	0	0	0	0	0	0.0612245	0.768908	0.958042
Northumberland	0	0	0	0	0	0	0	0	0.1875	0.885057
Bournemouth, Christchurch and Poole	0	0	0	0	0	0	0	0	0.352941	0.93578
Dorset	0	0	0	0	0	0	0	0	0	0.967742
Aylesbury Vale	0	0	0	0	0	0	0	0.196078	0.450704	0.948148
Chiltern	0	0	0	0	0	0	0	0	0.5	0.914286
South Bucks	0	0	0	0	0	0	0	0	1	1
Wycombe	0	0	0	0	0	0	0	0	0.550725	0.973856
Cambridge	0	0	0	0	0	0	0	0.0625	0.142857	0.870968
East Cambridgeshire	0	0	0	0	0	0	0	0	0.166667	0.869565
Fenland	0	0	0	0	0	0	0	0	0	0.882353
Huntingdonshire	0	0	0	0	0	0	0	0	0.416667	0.985075
South Cambridgeshire	0	0	0	0	0	0	0	0	0.16	0.949495
Allerdale	0	0	0	0	0	0	0	0	0.666667	0.958904
Barrow-in-Furness	0	0	0	0	0	0	0	0	0.666667	0.94
Carlisle	0	0	0	0	0	0	0	0	0.714286	0.968085
Copeland	0	0	0		0	0	0	0	0	0.804878
Eden	0	0	0	0	0	0	0	0	0	0.957143
South Lakeland	0	0	0	0	0	0	0	0.0333333	0.2	0.942857
Amber Valley	0	0	0	0	0	0	0	0	0	1
Bolsover	0	0	0	0	0	0	0	0	0	0.941176
Chesterfield	0	0	0	0	0	0	0	0	0.125	1
Derbyshire Dales		0	0	0	0	0	0	0.0625	0.166667	0.96
Erewash	0	0	0	0	0	0	0	0	0.0149254	0.940299
High Peak	0	0	0	0	0	0	0	0	0.523077	0.973958
North East Derbyshire	0	0	0	0	0	0	0	0	0.0588235	1
South Derbyshire	0	0	0	0	0	0	0	0	0.0434783	1
East Devon	0	0	0	0	0	0	0	0	0.333333	0.984375
Exeter	0	0	0	0	0	0	0		0.428571	0.949153
Mid Devon	0	0	0	0	0	0	0		0	0.935484
North Devon	0	0	0	0	0	0	0		0.111111	1
South Hams	0	0	0		0	0	0		0	0.96
Teignbridge	0	0	0	0	0	0	0	0	0.5	0.977273
Torridge		0	0	0	0		0	0	0	1
West Devon		0	0	0	0	0				0.846154
Eastbourne	0	0	0	0	0	0	0	0		0.5
Hastings	0	0	0	0	0	0	0	0	0.25	0.8
Lewes	0	0	0	0	0	0	0	0	0	0.857143
Rother	0	0	0	0	0	0	0	0		1
Wealden	0	0	0	0	0	0	0	0	0	0.916667
Basildon	0	0	0	0	0	0	0	0	0.266667	0.893939
Braintree	0	0	0	0	0	0	0	0	0.111111	0.954545
Brentwood	0	0	0	0	0	0	0	0.307692	0.166667	0.923077
Castle Point	0	0	0	0	0	0	0	0	0.6	0.757576
Chelmsford	0	0	0	0	0	0	0	0.0666667	0.575	0.942529
Colchester	0	0	0	0	0	0	0	0.04	0.1	0.982456
Epping Forest	0	0	0	0	0	0	0	0	0.263158	0.978495
Harlow	0	0	0	0	0	0	0	0	0.357143	0.962963
Maldon	0	0	0	0	0	0	0	0	0.333333	0.965517
Rochford	0	0	0	0	0	0	0	0	0.2	0.83871
Tendring	0	0	0	0	0	0	0	0	0.105263	1
Uttlesford	0	0	0	0	0	0	0	0	0.142857	0.979167
Cheltenham	0	0	0	0	0	0	0	0	0.714286	0.987013
Cotswold	0	0	0	0	0	0	0	0	0.461538	0.975309
Forest of Dean		0	0	0	0	0	0	0	0.6	0.982456
Gloucester	0	0	0	0	0	0	0	0	0.704545	0.97931
Stroud	0	0	0	0	0	0	0		0.363636	0.975904
Tewkesbury	0	0	0	0	0	0	0	0	1	0.992
Basingstoke and Deane	0	0	0	0	0	0	0	0	0.333333	0.964706
East Hampshire	0	0	0	0	0	0	0	0	0.111111	0.970588
Eastleigh	0	0	0	0	0	0	0	0.142857	0	0.971429
Fareham	0	0	0	0	0	0	0	0	0.333333	0.909091
Gosport	0	0	0	0	0	0	0	0	0	0.9
Hart	0	0	0	0	0	0	0	0	0.842105	0.94
Havant	0	0	0	0	0	0	0	0	0	0.9375
New Forest	0	0	0	0	0	0	0	0	0.111111	0.95
Rushmoor	0	0	0	0	0	0	0	0	0.85	0.935484
Test Valley	0	0	0	0	0	0	0	0	0.318182	0.979592
Winchester	0	0	0	0	0	0	0	0	1	1
Broxbourne	0	0	0	0	0	0	0	0	0.423077	0.947368
Dacorum	0	0	0	0	0	0	0	0.0208333	0.346154	0.934426
Hertsmere	0	0	0	0	0	0	0	0	0.428571	0.955224
North Hertfordshire	0	0	0	0	0	0	0	0	0.55	0.985915
Three Rivers	0	0	0	0	0	0	0	0.208333	0.517241	0.975309
Watford	0	0	0	0	0	0	0	0.0857143	0.609756	0.960784
Ashford	0	0	0	0	0	0	0	0	0.304348	0.953125
Canterbury	0	0	0	0	0	0	0	0	0.858586	0.951049
Dartford	0	0	0	0	0	0	0	0.05	0.705882	0.989011
Dover	0	0	0	0	0	0	0	0.25	0.521739	0.969697
Gravesham	0	0	0	0	0	0	0	0	0.291667	0.940299
Maidstone	0	0	0	0	0	0	0	0	0.525	0.973451
Sevenoaks	0	0	0	0	0	0	0	0	0.780488	0.939024
Folkestone and Hythe	0	0	0	0	0	0	0		0	1
Swale	0	0	0	0	0	0	0	0	0.339623	0.967742
Thanet	0	0	0	0	0	0	0	0	0.135135	0.965517
Tonbridge and Malling	0	0	0	0	0	0	0	0.1	0.368421	0.914286
Tunbridge Wells	0	0	0	0	0	0	0	0	0.444444	0.909091
Burnley	0	0	0	0	0	0	0	0	0.766667	0.986434
Chorley	0	0	0	0	0	0	0	0	0.732984	0.964646
Fylde	0	0	0	0	0	0	0	0	0.700935	0.929961
Hyndburn	0	0	0	0	0	0	0	0	0.5	0.997076
Lancaster	0	0	0	0	0	0	0	0	0.248175	0.955224
Pendle	0	0	0	0	0	0	0	0	0.760563	0.988439
Preston	0	0	0	0	0	0	0	0.0223881	0.841699	0.972403
Ribble Valley	0	0	0	0	0	0	0	0	0.904255	0.987179
Rossendale	0	0	0	0	0	0	0	0	0.906122	0.991098
South Ribble	0	0	0	0	0	0	0	0.0151515	0.713235	0.993056
West Lancashire	0	0	0	0	0	0	0	0	0.794118	0.981818
Wyre	0	0	0	0	0	0	0	0	0.478873	0.968504
Blaby	0	0	0	0	0	0	0	0	0.385965	0.90411
Charnwood	0	0	0	0	0	0	0	0	0.644444	0.893701
Harborough	0	0	0	0	0	0	0	0	0.0212766	1
Hinckley and Bosworth	0	0	0	0	0	0	0	0	0.304348	0.941176
Melton	0	0	0	0	0	0	0	0	0.270833	0.942857
North West Leicestershire	0	0	0	0	0	0	0	0	0.352941	0.923913
Oadby and Wigston	0	0	0	0	0	0	0	0	0.444444	0.943396
Boston	0	0	0	0	0	0	0	0	0	0.880597
East Lindsey	0	0	0	0	0	0	0	0	0.0384615	0.970588
Lincoln	0	0	0	0	0	0	0	0	0.0816327	0.875
North Kesteven	0	0	0	0	0	0	0	0.0555556	0	0.897436
South Holland		0	0	0	0	0	0	0	0.0471698	0.829268
South Kesteven	0	0	0	0	0	0	0	0	0.108696	0.886792
West Lindsey	0	0	0	0	0	0	0	0	0.466667	0.921053
Breckland	0	0	0	0	0	0	0	0	0.0769231	0.782609
Broadland	0	0	0	0	0	0	0	0	0.2	0.853659
Great Yarmouth	0	0	0	0	0	0	0	0	0.107143	1
King's Lynn and West Norfolk	0	0	0	0	0	0	0	0	0.0123457	0.862069
North Norfolk	0	0	0	0	0	0	0	0	0.214286	0.909091
Norwich	0	0	0	0	0	0	0	0	0	0.912281
South Norfolk	0	0	0	0	0	0	0	0	0.24	0.727273
Corby	0	0	0	0	0	0	0	0	0.043956	0.68
Daventry	0	0	0	0	0	0	0	0	0.0833333	0.981481
East Northamptonshire	0	0	0	0	0	0	0	0	0.721311	1
Kettering	0	0	0	0	0	0	0	0	0.0405405	0.724138
Northampton	0	0	0	0	0	0	0	0	0.133333	0.91411
South Northamptonshire	0	0	0	0	0	0	0	0.130435	0.712121	1
Wellingborough	0	0	0	0	0	0	0	0	0.0454545	0.666667
Craven	0	0	0	0	0	0	0	0	0.25	1
Hambleton	0	0	0	0	0	0	0	0	0	1
Harrogate	0	0	0	0	0	0	0	0	0	1
Richmondshire	0	0	0	0	0	0	0	0	0	1
Ryedale	0	0	0	0	0	0	0	0	0	1
Scarborough	0	0	0	0	0	0	0	0	0.111111	1
Selby	0	0	0	0	0	0	0	0.00847458	0	1
Ashfield	0	0	0	0	0	0	0	0	0.0816327	0.831169
Bassetlaw	0	0	0	0	0	0	0	0	0.255319	0.863636
Broxtowe	0	0	0	0	0	0	0	0.025	0.473684	0.99
Gedling	0	0	0	0	0	0	0	0	0.487179	0.943503
Mansfield	0	0	0	0	0	0	0	0.00662252	0.027027	0.870968
Newark and Sherwood	0	0	0	0	0	0	0	0	0.0357143	0.73913
Rushcliffe	0	0	0	0	0	0	0	0	0.588235	0.927835
Cherwell	0	0	0	0	0	0	0	0	0.117647	0.957265
Oxford	0	0	0	0	0	0	0	0	0.337209	0.961905
South Oxfordshire	0	0	0	0	0	0	0	0	0.846154	0.971223
Vale of White Horse	0	0	0	0	0	0	0	0	0.444444	0.969231
West Oxfordshire	0	0	0	0	0	0	0	0	0.85	0.880597
Mendip	0	0	0	0	0	0	0	0	0.75	1
Sedgemoor	0	0	0	0	0	0	0	0	0	0.983871
South Somerset	0	0	0	0	0	0	0	0	0	1
Cannock Chase	0	0	0	0	0	0	0	0	0.35	0.984615
East Staffordshire	0	0	0	0	0	0	0	0.0192308	0.166667	0.961538
Lichfield	0	0	0	0	0	0	0	0	0.764706	1
Newcastle-under-Lyme	0	0	0	0	0	0	0	0	0.378378	0.983607
South Staffordshire	0	0	0	0	0	0	0	0	0.0714286	0.939394
Stafford	0	0	0	0	0	0	0	0.0434783	0.388889	1
Staffordshire Moorlands	0	0	0	0	0	0	0	0	0.384615	0.979167
Tamworth	0	0	0	0	0	0	0	0.0222222	0.277778	0.907895
Babergh	0	0	0	0	0	0	0	0	0.75	1
Ipswich	0	0	0	0	0	0	0	0	0.181818	0.75
Mid Suffolk	0	0	0	0	0	0	0	0	0.428571	0.967742
Elmbridge	0	0	0	0	0	0	0	0	0.1	1
Epsom and Ewell	0	0	0	0	0	0	0	0	0.896552	0.964286
Guildford	0	0	0	0	0	0	0	0	0.434783	0.913793
Mole Valley	0	0	0	0	0	0	0	0	0.625	0.913043
Reigate and Banstead	0	0	0	0	0	0	0	0	0.924242	0.966667
Runnymede	0	0	0	0	0	0	0	0	0.6	1
Spelthorne	0	0	0	0	0	0	0	0.0909091	0.75	0.974359
Surrey Heath	0	0	0	0	0	0	0	0	1	1
Tandridge	0	0	0	0	0	0	0	0	0.25	1
Waverley	0	0	0	0	0	0	0	0	0.25	0.970588
Woking	0	0	0	0	0	0	0	0	0.666667	0.789474
North Warwickshire	0	0	0	0	0	0	0	0	0.4375	0.888889
Nuneaton and Bedworth	0	0	0	0	0	0	0	0	0.396226	0.97931
Rugby	0	0	0	0	0	0	0	0	0.173333	0.866667
Stratford-on-Avon	0	0	0	0	0	0	0	0	0.454545	1
Warwick	0	0	0	0	0	0	0	0	0.217391	0.960526
Adur	0	0	0	0	0	0	0	0	0.25	1
Arun	0	0	0	0	0	0	0	0	0	0.928571
Chichester	0	0	0	0	0	0	0	0	0.142857	0.909091
Crawley	0	0	0	0	0	0	0	0	0.666667	1
Horsham	0	0	0	0	0	0	0	0	1	0.928571
Mid Sussex	0	0	0	0	0	0	0	0	0.833333	0.888889
Worthing	0	0	0	0	0	0	0	0	0.5	1
Bromsgrove	0	0	0	0	0	0	0	0	0.2	1
Malvern Hills	0	0	0	0	0	0	0	0	0.214286	0.814815
Redditch	0	0	0	0	0	0	0	0	0.342105	0.969231
Worcester	0	0	0	0	0	0	0	0	0.0707071	0.733333
Wychavon	0	0	0	0	0	0	0	0	0.352941	0.88
Wyre Forest	0	0	0	0	0	0	0	0	0.5625	0.846154
St Albans	0	0	0	0	0	0	0	0	0.207547	0.946429
Welwyn Hatfield	0	0	0	0	0	0	0	0	0.363636	0.887931
East Hertfordshire	0	0	0	0	0	0	0	0	0.791667	0.983607
Stevenage	0	0	0	0	0	0	0	0	0.69697	0.946429
East Suffolk	0	0	0	0	0	0	0	0	0.05	0.925
West Suffolk	0	0	0	0	0	0	0	0	0.0561798	0.947368
Somerset West and Taunton	0	0	0	0	0	0	0	0		0.981818
Bolton	0	0	0	0	0	0	0	0.173745	0.908669	0.986164
Bury	0	0	0	0	0	0	0	0.0214286	0.653846	0.962678
Manchester	0	0	0	0	0	0	0	0	0.498501	0.961073
Oldham	0	0	0	0	0	0	0	0	0.453731	0.951638
Rochdale	0	0	0	0	0	0	0	0	0.470711	0.965116
Salford	0	0	0	0	0	0	0	0	0.575835	0.968799
Stockport	0	0	0	0	0	0	0	0.00436681	0.5175	0.979146
Tameside	0	0	0	0	0	0	0	0	0.546816	0.978512
Trafford	0	0	0	0	0	0	0	0	0.475	0.961446
Wigan	0	0	0	0	0	0	0	0	0.788732	0.990764
Knowsley	0	0	0	0	0	0	0	0	0.47619	0.995652
Liverpool	0	0	0	0	0	0	0	0	0.330645	0.976331
St. Helens	0	0	0	0	0	0	0	0	0.516129	0.956757
Sefton	0	0	0	0	0	0	0	0.0222222	0.722603	0.989754
Wirral	0	0	0	0	0	0	0	0	0.701149	0.985948
Barnsley	0	0	0	0	0	0	0	0	0.046729	0.83871
Doncaster	0	0	0	0	0	0	0	0.00146843	0.0722222	0.857143
Rotherham	0	0	0	0	0	0	0	0	0	0.576923
Sheffield	0	0	0	0	0	0	0	0	0.0413223	0.948276
Newcastle upon Tyne	0	0	0	0	0	0	0	0.00865801	0.170213	0.899329
North Tyneside	0	0	0	0	0	0	0	0	0.698795	0.943038
South Tyneside	0	0	0	0	0	0	0	0	0.0833333	1
Sunderland	0	0	0	0	0	0	0	0	0.0869565	0.789474
Birmingham	0	0	0	0	0	0	0	0.0042735	0.605337	0.972435
Coventry	0	0	0	0	0	0	0	0.0045045	0.255605	0.954717
Dudley	0	0	0	0	0	0	0	0	0.465347	0.926829
Sandwell	0	0	0	0	0	0	0	0.025	0.300926	0.974074
Solihull	0	0	0	0	0	0	0	0	0.470588	0.975694
Walsall	0	0	0	0	0	0	0	0	0.350575	0.848485
Wolverhampton	0	0	0	0	0	0	0	0.00806452	0.360825	0.969325
Bradford	0	0	0	0	0	0	0	0	0.0552486	0.916667
Calderdale	0	0	0	0	0	0	0	0	0.307692	0.98
Kirklees	0	0	0	0	0	0	0	0.0039267	0.249307	0.813187
Leeds	0	0	0	0	0	0	0	0.00159744	0.0493274	0.919255
Wakefield	0	0	0	0	0	0	0	0	0.00719424	0.92
Gateshead	0	0	0	0	0	0	0	0	0.357143	0.909091
City of London		0	0		0	0			1	0.913043
Barking and Dagenham	0	0	0	0	0	0	0	0	0.512195	0.97037
Barnet	0	0	0	0	0	0	0	0.0505051	0.531646	0.955224
Bexley	0	0	0	0	0	0	0	0	0.67033	0.963235
Brent	0	0	0	0	0	0	0	0.0606061	0.663866	0.934884
Bromley	0	0	0	0	0	0	0	0.097561	0.743056	0.963265
Camden	0	0	0	0	0	0	0	0	0.541667	0.953737
Croydon	0	0	0	0	0	0	0	0.0666667	0.917949	0.990741
Ealing	0	0	0	0	0	0	0	0.0804598	0.567901	0.908163
Enfield	0	0	0	0	0	0	0	0.0444444	0.392157	0.970732
Greenwich	0	0	0	0	0	0	0	0	0.662162	0.964912
Hackney	0	0	0	0	0	0	0	0.0322581	0.4375	0.950617
Hammersmith and Fulham	0	0	0	0	0	0	0	0	0.285714	0.923077
Haringey	0	0	0	0	0	0	0	0.0769231	0.467391	0.973333
Harrow	0	0	0	0	0	0	0	0.173913	0.619048	0.973684
Havering	0	0	0	0	0	0	0	0	0.365385	0.94375
Hillingdon	0	0	0	0	0	0	0	0.0441176	0.744	0.962963
Hounslow	0	0	0	0	0	0	0	0.0384615	0.691589	0.905263
Islington	0	0	0	0	0	0	0	0	0.333333	0.912621
Kensington and Chelsea	0	0	0	0	0	0	0	0.0416667	0.25	0.898876
Kingston upon Thames	0	0	0	0	0	0	0	0.0645161	0.848101	0.975309
Lambeth	0	0	0	0	0	0	0	0.0571429	0.688889	0.939655
Lewisham	0	0	0	0	0	0	0	0.0444444	0.366972	0.942085
Merton	0	0	0	0	0	0	0	0	0.794872	0.952381
Newham	0	0	0	0	0	0	0	0.025	0.595041	0.957198
Redbridge	0	0	0	0	0	0	0	0.0235294	0.489583	0.943662
Richmond upon Thames	0	0	0	0	0	0	0	0	0.466667	1
Southwark	0	0	0	0	0	0	0	0.108108	0.517241	0.950787
Sutton	0	0	0	0	0	0	0	0	0.527778	0.93617
Tower Hamlets	0	0	0	0	0	0	0	0.12766	0.411111	0.959064
Waltham Forest	0	0	0	0	0	0	0	0.0277778	0.417476	0.945017
Wandsworth	0	0	0	0	0	0	0	0	0.47619	0.932075
Westminster	0	0	0	0	0	0	0	0	0.411765	0.941606

## Sheet: F1c Alpha
	Sep'20	Oct'20	Nov'20	Dec'20	Jan'21	Feb'21	Mar'21	Apr'21	May'21	Jun'21
Hartlepool	0	0	0.0377358	0.3	0.808081	0.948148	1	1	1	0
Middlesbrough	0	0	0	0.133333	0.958042	0.973451	1	0.989583	0.941176	0
Redcar and Cleveland	0	0	0	0	0.878261	0.99359	0.993197	0.966102	0.923077	0.5
Stockton-on-Tees	0	0.00806452	0.00900901	0.395349	0.832298	0.97561	0.997727	0.989011	1	0.2
Darlington	0	0	0	0.117647	0.84507	0.982143	1	0.990385	0.666667	0
Halton	0	0	0	0.2	0.819372	0.983871	1	1	0.75	0.00719424
Warrington	0	0	0	0.12963	0.819533	0.978022	1	0.978723	0.606061	0.012024
Blackburn with Darwen	0	0	0	0.235294	0.885463	0.989305	1	0.891026	0.0504732	0.00487465
Blackpool	0	0	0	0	0.748387	0.927711	0.938462	0.958333	0.688889	0.0151134
Kingston upon Hull, City of	0	0	0.00348432	0.0243902	0.5	0.94052	0.989679	0.990499	0.9	0.185185
East Riding of Yorkshire	0	0	0	0.0930233	0.729167	0.986784	0.998051	0.989691	0.813725	0.190476
North East Lincolnshire	0	0	0	0.05	0.75	1	1	1	0.947368	0.0588235
North Lincolnshire	0	0	0	0	0.78	0.990291	0.996234	0.984615	0.846939	0.0526316
York	0	0	0.0232558	0.484848	0.87037	1	1	0.985075	0.956522	0
Derby	0	0	0	0.104167	0.930435	0.983051	0.962085	1	0.826087	0.0769231
Leicester	0	0	0.0119048	0.0909091	0.831933	0.958763	0.996918	0.92196	0.363512	0.135381
Rutland	0	0	0.1	0	0.75	1	1	0.882353	0.666667	0.105263
Nottingham	0	0.00763359	0	0.290909	0.871795	0.928571	0.966667	0.864286	0.225352	0.0124555
Herefordshire, County of	0	0.0909091	0.0588235	0.428571	0.77551	0.807692	0.966667	1	0.845238	0.0588235
Telford and Wrekin	0	0	0	0.0666667	0.866071	0.914286	0.964286	0.639344	0.402299	0.0331492
Stoke-on-Trent	0	0	0.00485437	0.114286	0.745592	0.966981	0.996795	0.994819	0.870466	0.0287081
Bath and North East Somerset	0	0	0	0.571429	0.792453	1	0.9375	1	0.571429	0.0116279
Bristol, City of	0	0	0	0.515625	0.844749	0.96	1	1	0.178947	0.0173103
North Somerset	0	0	0.173913	0.461538	0.824324	0.967742	0.958333	1	0.222222	0.0130435
South Gloucestershire	0	0	0.08	0.375	0.872	0.958904	0.978723	0.888889	0.214286	0.0137363
Plymouth	0	0	0	0	0.875	1	1	1	0.888889	0.273196
Torbay	0	0	0	1	0.969697	1	1		0.666667	0.0172414
Swindon	0	0	0	0.424242	0.753425	0.935484	0.972222	0.941176	0.318182	0.0240964
Peterborough	0	0	0.00966184	0.227273	0.826087	0.971751	0.993464	0.989071	0.934524	0.151163
Luton	0	0	0.0183486	0.384615	0.934211	0.954286	0.98524	0.972851	0.4125	0.0171429
Southend-on-Sea	0	0	0.166667	0.712	0.913462	0.971429	0.989583	1	0.894737	0.119048
Thurrock	0	0.0196078	0.26087	0.825843	0.950495	1	0.990476	1	0.769231	0.101449
Medway	0	0.222222	0.644269	0.920103	0.975391	0.986207	0.975	0.971429	0.311688	0.00485437
Bracknell Forest	0	0	0.05	0.705882	0.953125	1	1	1	0.153846	0
West Berkshire	0	0	0.0909091	0.472222	0.882353	0.974359	1	1	0.645161	0.0679012
Reading	0	0	0.0322581	0.862069	0.934426	1	1	0.945946	0.11	0.00431034
Slough	0	0	0.03125	0.470588	0.945946	0.984615	0.990826	0.956044	0.44186	0.0322581
Windsor and Maidenhead	0	0	0.0487805	0.634146	0.915254	1	1	0.95	0.545455	0
Wokingham	0	0	0.03125	0.851852	0.916667	0.961538	0.981481	0.833333	0.0540541	0.0162162
Milton Keynes	0	0	0.19469	0.82381	0.904762	0.979452	0.985437	0.922222	0.489247	0.0364238
Brighton and Hove	0	0	0.0512821	0.741935	0.946746	0.985294	0.975	0.944444	0.666667	0.0857143
Portsmouth	0	0	0.0697674	0.457627	0.953125	1	1	0.933333	0.891304	0.0471698
Southampton	0	0.0208333	0	0.205128	0.859375	0.983607	0.977011	0.970874	0.75	0
Isle of Wight	0	0	0	0.333333	1	1	1	0	0.916667	0.25
County Durham	0	0	0.0267176	0.30814	0.82881	0.977162	0.997672	1	0.977273	0.0487805
Cheshire East	0	0	0	0.0655738	0.743869	0.957082	0.989286	0.965812	0.466418	0.0708661
Cheshire West and Chester	0	0	0.0166667	0.224719	0.8125	0.9869	0.993548	0.989011	0.35514	0.0122324
Shropshire	0	0	0	0.05	0.859935	0.948052	1	0.945946	0.936508	0.101562
Cornwall	0	0	0	0.2	0.839623	0.931034	1		0.636364	0.0113924
Isles of Scilly										0
Wiltshire	0	0	0.05	0.347826	0.813084	0.989011	0.980392	0.981481	0.575	0.0618557
Bedford	0	0	0.0493827	0.763158	0.925926	0.99	0.987805	0.857143	0.100484	0.00236967
Central Bedfordshire	0	0	0.153846	0.683333	0.918367	0.955224	0.993976	0.938776	0.205882	0.034965
Northumberland	0	0	0.00909091	0.453333	0.688889	0.957692	0.994681	1	0.8125	0.0689655
Bournemouth, Christchurch and Poole	0	0	0.0217391	0.25	0.797468	0.965517	1	0.935484	0.529412	0.0550459
Dorset	0	0	0	0.384615	0.976744	0.986667	1	1	1	0.0322581
Aylesbury Vale	0	0	0.0961538	0.719512	0.957746	0.984127	0.916667	0.607843	0.380282	0.037037
Chiltern	0	0	0.125	0.444444	0.857143	0.956522	0.833333	1	0.416667	0.0285714
South Bucks	0	0	0	0.7	0.826087	1	1	1	0	0
Wycombe	0	0	0.0645161	0.588235	0.888889	0.980583	0.978947	0.983607	0.405797	0.0196078
Cambridge	0	0	0.0277778	0.384615	1	1	1	0.796875	0.821429	0.129032
East Cambridgeshire	0	0	0.111111	1	0.833333	1	1	0.928571	0.833333	0.130435
Fenland	0	0	0	0.24	0.854545	0.927273	1	0.989474	1	0.117647
Huntingdonshire	0	0	0.0638298	0.357143	0.85	0.962264	0.982759	0.962963	0.583333	0
South Cambridgeshire	0	0	0.0615385	0.604651	0.894737	0.923077	1	1	0.8	0.0505051
Allerdale	0	0	0	0.875	0.931507	0.989691	1	0.96	0.333333	0.0136986
Barrow-in-Furness	0	0	0	0	0.804348	0.938776	0.925926	1	0.333333	0.04
Carlisle	0	0	0.111111	0.833333	0.982456	0.944444	1	1	0.285714	0.0319149
Copeland	0	0	0		0.971429	0.971429	0.970588	1	1	0.195122
Eden	0	0	0	0.636364	1	1	1	1	1	0.0142857
South Lakeland	0	0	0.0666667	0.769231	0.771429	1	0.714286	0.966667	0.8	0.0571429
Amber Valley	0	0	0.0689655	0.482759	0.908046	0.981132	0.970149	1	1	0
Bolsover	0	0	0	0	0.73913	0.8	1	1	1	0.0588235
Chesterfield	0	0	0	0.0714286	0.835616	0.944444	0.981818	0.980769	0.8125	0
Derbyshire Dales		0	0	0	0.708333	0.891892	1	0.9375	0.833333	0.04
Erewash	0	0	0	0.181818	0.894737	0.95	0.933333	0.964286	0.977612	0.0597015
High Peak	0	0	0.030303	0.333333	0.87156	0.986301	1	0.968254	0.469231	0.015625
North East Derbyshire	0	0	0	0.214286	0.745455	0.833333	1	1	0.941176	0
South Derbyshire	0	0	0.0555556	0	0.727273	1	0.987654	0.923077	0.956522	0
East Devon	0	0	0	0.333333	0.692308	0.909091	0.895833	1	0.666667	0
Exeter	0	0	0	0.333333	0.733333	1	1		0.571429	0.0423729
Mid Devon	0	0	0	0	0.882353	1	1		1	0.0322581
North Devon	0	0	0	0.5	0.555556	1	1		0.888889	0
South Hams	0	0	0		1	1	0.5		0.952381	0.04
Teignbridge	0	0	0	0.333333	0.789474	1	1	1	0.5	0
Torridge		0	0	0.5	1		1	1	1	0
West Devon		0	0	0.333333	0.666667	1				0.153846
Eastbourne	0	0	0.0714286	0.833333	0.9	1	1	1		0.5
Hastings	0	0	0.454545	0.909091	0.982759	1	1	1	0.75	0
Lewes	0	0	0.111111	0.916667	0.962264	0.954545	1	1	1	0.142857
Rother	0	0	0.272727	0.972973	0.973684	1	1	1		0
Wealden	0	0	0.405405	0.833333	0.97561	1	1	1	1	0.0833333
Basildon	0	0.0425532	0.474359	0.909548	0.988701	1	0.970297	0.909091	0.6	0.0909091
Braintree	0	0	0.16129	0.882353	0.984252	0.982759	1	1	0.777778	0.0454545
Brentwood	0	0	0.142857	0.816667	0.978723	1	1	0.538462	0.833333	0.0615385
Castle Point	0	0	0.129032	0.774194	0.927536	0.969697	1	1	0.4	0.212121
Chelmsford	0	0	0.0681818	0.898876	0.932489	1	0.976744	0.866667	0.425	0.0229885
Colchester	0	0	0.0833333	0.56	0.95	0.959184	0.988372	0.88	0.85	0.00584795
Epping Forest	0	0	0.160494	0.826087	0.957831	1	0.981132	1	0.736842	0.0107527
Harlow	0	0	0.178571	0.80303	0.967213	1	1	0.909091	0.642857	0.0185185
Maldon	0	0	0.166667	0.923077	1	1	1	1	0.666667	0.0344828
Rochford	0	0	0.0666667	0.740741	0.978261	1	0.971429	1	0.6	0.16129
Tendring	0	0	0.111111	0.625	0.963964	1	1	1	0.736842	0
Uttlesford	0	0	0.148148	0.733333	0.920792	0.96875	1	1	0.857143	0.0208333
Cheltenham	0	0	0	0.333333	0.76	0.666667	1	0.5	0.285714	0.004329
Cotswold	0	0	0.0909091	0	0.769231	1	1	1	0.538462	0.0123457
Forest of Dean		0	0	0	0.84375	1	1	1	0.4	0.0175439
Gloucester	0	0	0.0285714	0.37931	0.794118	1	0.875	1	0.272727	0
Stroud	0	0	0	0.142857	0.730769	1	1		0.636364	0.0120482
Tewkesbury	0	0	0	0	0.875	0.75	1	1	0	0.008
Basingstoke and Deane	0	0	0	0.666667	0.964286	1	1	0.666667	0.666667	0.0352941
East Hampshire	0	0	0.210526	0.533333	1	1	1	1	0.777778	0.0294118
Eastleigh	0	0	0	0.5	0.928571	1	1	0.821429	0.8	0.0285714
Fareham	0	0	0	0.666667	0.952381	1	0.928571	1	0.666667	0.0454545
Gosport	0	0	0.333333	0.461538	0.846154	1	1	1	0.5	0
Hart	0	0	0.0833333	0.8	0.926829	1	1	1	0.0526316	0.04
Havant	0	0	0.0952381	0.826923	0.958333	1	1	1	1	0.0625
New Forest	0	0	0	0.333333	1	1	1	1	0.777778	0.05
Rushmoor	0	0	0.2	0.681818	0.981481	0.962963	0.916667	1	0.15	0.0645161
Test Valley	0	0	0	0.416667	1	1	1	1	0.590909	0
Winchester	0	0.0555556	0	0.714286	0.875	1	1	1	0	0
Broxbourne	0	0	0.104167	0.794118	0.964286	1	1	1	0.538462	0.0526316
Dacorum	0	0	0.0588235	0.608696	0.927711	0.903846	0.967391	0.958333	0.576923	0.0655738
Hertsmere	0	0	0.0967742	0.753425	0.966667	1	1	1	0.517857	0.0149254
North Hertfordshire	0	0	0.0930233	0.777778	0.910256	1	0.982456	1	0.4	0.00704225
Three Rivers	0	0	0	0.775	0.925926	1	1	0.791667	0.396552	0.0123457
Watford	0	0	0.12	0.719298	0.926829	0.960784	0.947368	0.828571	0.382114	0.0294118
Ashford	0	0.0833333	0.564103	0.934579	0.930556	1	0.911765	0.9375	0.521739	0.046875
Canterbury	0	0.05	0.6	0.9375	0.960317	1	1	1	0.121212	0.020979
Dartford	0	0	0.383721	0.862069	0.979592	0.979592	1	0.95	0.294118	0.010989
Dover	0	0.111111	0.540541	0.794118	0.928571	0.962963	1	0.75	0.478261	0.030303
Gravesham	0	0	0.235955	0.914286	0.96648	1	1	0.785714	0.708333	0.0149254
Maidstone	0	0.04	0.521127	0.8	0.969697	0.945946	0.962264	0.962963	0.3	0.0176991
Sevenoaks	0	0.0434783	0.355556	0.857143	0.989247	1	1	0.842105	0.146341	0.0243902
Folkestone and Hythe	0	0	0.178571	0.857143	0.96	1	0.944444		1	0
Swale	0.1	0.518519	0.787037	0.952381	0.971963	1	0.987179	1	0.660377	0
Thanet	0	0.529412	0.839286	0.961039	0.80226	0.953125	0.952941	0.958333	0.837838	0.0344828
Tonbridge and Malling	0	0	0.625	0.820896	0.938272	1	1	0.5	0.526316	0
Tunbridge Wells	0	0	0.428571	0.767442	0.961538	0.928571	1	0.75	0.444444	0.0909091
Burnley	0	0	0	0.423729	0.880658	0.910256	1	1	0.214286	0.0116279
Chorley	0	0	0.0238095	0.0645161	0.818713	0.989247	0.989691	1	0.240838	0.0227273
Fylde	0	0	0	0.269231	0.808824	0.954545	0.990741	1	0.28972	0.0700389
Hyndburn	0	0	0	0.3125	0.829457	1	0.9875	1	0.496183	0
Lancaster	0	0	0	0.487179	0.745583	0.991803	1	1	0.744526	0.0348259
Pendle	0	0	0.0136986	0.464286	0.828877	0.955882	1	0.966667	0.211268	0.00867052
Preston	0	0	0.0111111	0.0344828	0.857664	0.993789	1	0.955224	0.15444	0.0243506
Ribble Valley	0	0	0	0.105263	0.764045	1	1	1	0.0851064	0.00641026
Rossendale	0	0	0	0.263158	0.831169	0.954545	1	1	0.0897959	0.00593472
South Ribble	0	0	0	0.0540541	0.842857	0.986842	0.993103	0.984848	0.272059	0.00694444
West Lancashire	0	0	0	0.0555556	0.73057	0.977011	1	0.9	0.205882	0
Wyre	0	0	0	0.0952381	0.824324	0.974684	1	0.848485	0.507042	0.019685
Blaby	0	0	0	0.111111	0.904762	1	1	1	0.614035	0.0821918
Charnwood	0	0	0.0615385	0.5	0.806452	0.976744	1	0.974576	0.340741	0.0944882
Harborough	0	0	0	0.142857	0.818182	1	1	1	0.978723	0
Hinckley and Bosworth	0	0	0	0	0.888889	1	0.982759	1	0.652174	0.0588235
Melton	0	0	0	0	1	1	1	0.97619	0.708333	0.0571429
North West Leicestershire	0	0	0	0.1875	0.958333	1	0.993865	0.9375	0.647059	0.076087
Oadby and Wigston	0	0	0	0.333333	0.5	1	1	1	0.5	0.0566038
Boston	0	0	0	0	0.5	1	1	1	1	0.119403
East Lindsey	0	0	0	0.0833333	0.8	0.965517	1	1	0.961538	0.0294118
Lincoln	0	0	0.0196078	0.0972222	0.811321	0.972222	1	1	0.908163	0.0909091
North Kesteven	0	0	0	0	0.666667	1	1	0.944444	0.970588	0.102564
South Holland		0	0	0.333333	0.928571	0.888889	1	0.991228	0.95283	0.170732
South Kesteven	0	0	0.0204082	0.153846	0.833333	1	1	0.97	0.891304	0.0943396
West Lindsey	0	0	0	0.15	0.681818	1	1	1	0.533333	0.0789474
Breckland	0	0	0.214286	0.6	0.948718	0.980769	0.986486	1	0.923077	0.217391
Broadland	0	0	0.1375	0.6	1	1	1	1	0.8	0.121951
Great Yarmouth	0	0	0.0428571	0.347826	0.75	1	1	1	0.892857	0
King's Lynn and West Norfolk	0	0	0.0416667	0.428571	0.904762	0.970588	0.991803	1	0.938272	0.137931
North Norfolk	0	0	0.03125	0.888889	0.888889	0.944444	1	1	0.714286	0.0909091
Norwich	0	0	0.106383	0.628571	0.827586	1	0.984848	1	1	0.0877193
South Norfolk	0	0	0.603175	0.425	0.857143	0.962963	1	1	0.76	0.272727
Corby	0	0	0	0.2	0.892857	0.991597	1	1	0.956044	0.32
Daventry	0	0	0	0.428571	0.866667	1	1	1	0.875	0.0185185
East Northamptonshire	0	0.0384615	0	0.571429	0.818182	1	0.983607	1	0.245902	0
Kettering	0	0	0.0967742	0.466667	0.703125	0.978261	0.99115	0.985507	0.945946	0.241379
Northampton	0	0	0.0515464	0.238095	0.883721	0.97619	0.985646	0.984615	0.851852	0.0674847
South Northamptonshire	0	0	0	0.388889	0.969697	1	0.958333	0.869565	0.257576	0
Wellingborough	0	0	0	0.297297	0.723404	1	1	1	0.954545	0.333333
Craven	0	0	0	0.2	0.913043	0.857143	1	1	0.75	0
Hambleton	0	0	0	0.25	0.828947	0.944444	1	1	1	0
Harrogate	0	0	0.0138889	0.181818	0.7	1	1	1	1	0
Richmondshire	0	0	0	0.545455	0.805556	0.972973	0.989474	1	1	0
Ryedale	0	0	0	0.166667	0.555556	0.923077	1	1	1	0
Scarborough	0	0	0	0.0181818	0.511111	1	0.987654	1	0.888889	0
Selby	0	0	0	0.411765	0.886364	0.923077	1	0.991525	1	0
Ashfield	0	0	0	0.272727	0.76	0.896552	0.964286	1	0.877551	0.155844
Bassetlaw	0	0	0	0	0.777778	0.9875	0.97807	0.991935	0.744681	0.136364
Broxtowe	0	0	0	0.277778	0.926829	1	0.992754	0.95	0.421053	0.01
Gedling	0	0	0	0.142857	0.947368	0.952381	0.975904	0.974026	0.495726	0.0451977
Mansfield	0	0	0	0.3	0.85	0.857143	0.990385	0.986755	0.905405	0.129032
Newark and Sherwood	0	0	0	0.0833333	0.875	1	1	1	0.964286	0.26087
Rushcliffe	0	0	0.1	0	1	1	0.923077	1	0.352941	0.0721649
Cherwell	0	0	0.0204082	0.653846	0.988506	0.944444	1	1	0.882353	0.017094
Oxford	0	0	0	0.441176	0.826087	0.942529	0.985294	1	0.627907	0.0333333
South Oxfordshire	0	0	0.15	0.705882	0.958333	0.941176	1	1	0.153846	0
Vale of White Horse	0	0	0	0.357143	0.83871	0.944444	1	0.961538	0.555556	0.0307692
West Oxfordshire	0	0	0	0.444444	0.885714	0.894737	1	1	0.15	0.0895522
Mendip	0	0	0	0.333333	0.777778	1	1	1	0.25	0
Sedgemoor	0	0	0.2	0.411765	0.666667	1	0.944444	1	0.9	0.016129
South Somerset	0	0	0	0	0.95	1	1	1	1	0
Cannock Chase	0	0	0	0.28	0.868613	0.92	0.972973	1	0.65	0.0153846
East Staffordshire	0	0	0.0204082	0.125	0.766234	0.939394	0.969466	0.961538	0.833333	0.0192308
Lichfield	0	0	0	0.0909091	0.862745	0.965517	1	1	0.235294	0
Newcastle-under-Lyme	0	0	0	0.236842	0.645963	0.935897	0.993631	0.984375	0.621622	0.0163934
South Staffordshire	0	0	0	0.363636	0.913043	1	1	1	0.928571	0.030303
Stafford	0	0	0	0.225806	0.797619	0.892857	0.974359	0.913043	0.611111	0
Staffordshire Moorlands	0	0	0	0.173913	0.633333	0.965517	1	0.974359	0.596154	0.00694444
Tamworth	0	0.0384615	0.0208333	0.117647	0.745763	0.942308	1	0.977778	0.666667	0.0789474
Babergh	0	0	0	0.357143	0.692308	0.916667	1	1	0.25	0
Ipswich	0	0.0454545	0	0.243902	0.942308	1	1	0.985507	0.818182	0.25
Mid Suffolk	0	0	0.136364	0.555556	0.777778	1	0.944444	1	0.571429	0.0322581
Elmbridge	0	0	0.125	0.733333	0.906977	0.96	1	1	0.8	0
Epsom and Ewell	0	0	0.111111	0.785714	0.88	1	0.956522	0.571429	0.103448	0.0238095
Guildford	0	0	0.216216	0.931034	0.964912	0.96	0.947368	1	0.565217	0.0862069
Mole Valley	0	0.0322581	0.142857	0.6875	0.916667	1	1	0.7	0.125	0.0652174
Reigate and Banstead	0	0	0.0606061	0.75	0.898551	0.947368	0.978723	0.933333	0.0606061	0
Runnymede	0	0	0.08	0.724138	0.857143	1	1	0.857143	0.4	0
Spelthorne	0	0	0.0588235	0.722222	0.857143	0.974359	1	0.909091	0.25	0.025641
Surrey Heath	0	0	0	0.9	0.93617	0.947368	0.966667	1	0	0
Tandridge	0	0	0.333333	0.666667	0.935484	1	1	0.75	0.625	0
Waverley	0	0.1	0.157895	0.785714	0.976744	1	1	0.933333	0.25	0.0294118
Woking	0	0	0.125	0.625	0.769231	0.944444	0.970588	0.857143	0.333333	0.210526
North Warwickshire	0	0	0.03125	0.333333	0.956522	1	0.982759	1	0.5625	0.0888889
Nuneaton and Bedworth	0	0	0	0.36	0.705882	1	0.954955	0.987952	0.556604	0.0206897
Rugby	0	0	0	0.142857	0.909091	1	0.992593	1	0.813333	0.12
Stratford-on-Avon	0	0	0	0.363636	0.714286	1	0.987805	0.975	0.545455	0
Warwick	0	0	0	0.363636	0.676471	0.956522	1	0.926829	0.695652	0.0394737
Adur	0	0	0.166667	0.75	1	1	1	1	0.5	0
Arun	0	0	0.105263	0.47619	0.964912	0.965517	1	1	1	0
Chichester	0	0	0	0.461538	1	1	1	0.928571	0.857143	0.0909091
Crawley	0	0	0.222222	0.631579	0.951807	0.964706	0.982143	1	0.222222	0
Horsham	0	0	0.0909091	0.818182	0.938776	1	1	1	0	0
Mid Sussex	0	0.0555556	0.0333333	0.727273	0.975309	1	1	1	0.166667	0
Worthing	0	0	0	0.833333	0.960784	1	1	1	0.5	0
Bromsgrove	0	0	0	0.2	0.944444	1	1	1	0.8	0
Malvern Hills	0	0	0	0.25	0.956522	0.9375	0.916667	1	0.785714	0.185185
Redditch	0	0	0	0.0526316	0.924731	1	1	0.965517	0.342105	0.0153846
Worcester	0	0	0	0.5	0.878378	0.95	1	1	0.919192	0.266667
Wychavon	0	0	0.0416667	0.357143	0.902778	0.904762	1	1	0.647059	0.12
Wyre Forest	0	0	0	0.333333	0.789474	0.9	0.986486	0.972973	0.375	0.153846
St Albans	0	0	0.04	0.625	0.926471	0.947368	0.967742	0.913043	0.773585	0.0535714
Welwyn Hatfield	0	0	0.0731707	0.754717	0.905263	0.941176	0.98	0.9	0.340909	0.103448
East Hertfordshire	0	0	0.102041	0.784615	0.922414	0.978723	1	1	0.208333	0.010929
Stevenage	0	0	0.125	0.681159	0.91954	1	0.969388	1	0.272727	0.0535714
East Suffolk	0	0	0.0454545	0.540541	0.818182	0.952381	1	0.966667	0.925	0.075
West Suffolk	0	0	0.04	0.375	0.8125	0.916667	1	1	0.94382	0.0526316
Somerset West and Taunton	0	0	0.142857	0.7	0.948718	1	1	1		0
Bolton	0	0	0.00413223	0.0545455	0.868889	0.947581	0.983019	0.814672	0.0736842	0.010761
Bury	0	0	0	0.0441176	0.8	0.969112	1	0.971429	0.343407	0.0274424
Manchester	0	0	0	0.159722	0.838611	0.969543	0.9825	0.989228	0.491508	0.0347186
Oldham	0	0	0.00343643	0.127273	0.811321	0.973422	0.997319	1	0.540299	0.0452418
Rochdale	0	0	0	0.04	0.865435	0.974359	1	1	0.518828	0.0334302
Salford	0	0	0.00387597	0.0588235	0.834915	0.991525	0.958442	0.960396	0.416452	0.0296412
Stockport	0	0	0	0.242857	0.879357	0.966102	0.987531	0.991266	0.48	0.019861
Tameside	0	0	0	0.162791	0.848665	0.984026	1	0.995935	0.441948	0.0165289
Trafford	0	0	0	0.217391	0.845697	0.960784	0.990291	0.988166	0.5125	0.0373494
Wigan	0	0	0	0.116667	0.795501	0.964115	0.989865	0.974468	0.203219	0.00251889
Knowsley	0	0	0.028169	0	0.752525	0.982955	1	0.979592	0.52381	0
Liverpool	0	0	0.0119048	0.227273	0.759657	0.97037	0.992366	0.964789	0.620968	0.0197239
St. Helens	0	0	0	0.08	0.82227	0.986607	1	1	0.483871	0.0324324
Sefton	0	0	0	0.222222	0.700508	0.96	0.988764	0.966667	0.260274	0.0102459
Wirral	0	0	0	0.307692	0.791569	0.977376	0.962406	1	0.298851	0.00936768
Barnsley	0	0	0	0	0.677686	0.95572	0.99505	0.996117	0.943925	0.129032
Doncaster	0	0	0	0.1	0.70303	0.966463	0.994026	0.995595	0.927778	0.142857
Rotherham	0	0	0	0.0153846	0.759124	0.986441	0.996736	0.996176	0.985507	0.346154
Sheffield	0	0	0.00306748	0.0625	0.796491	0.980952	0.987332	0.996732	0.818182	0.0172414
Newcastle upon Tyne	0	0	0	0.222222	0.794737	0.988095	0.993197	0.991342	0.819149	0.0917226
North Tyneside	0	0	0	0.121212	0.776471	0.991379	1	0.99359	0.289157	0.056962
South Tyneside	0	0	0	0.016129	0.692308	0.989189	0.986607	0.978723	0.833333	0
Sunderland	0	0	0.0117647	0.139535	0.793233	0.970917	0.998239	0.993865	0.913043	0.210526
Birmingham	0	0	0.00363636	0.280323	0.833333	0.983516	0.977654	0.955128	0.379213	0.0206738
Coventry	0	0	0.0129032	0.356164	0.856209	0.964706	0.992063	0.959459	0.721973	0.045283
Dudley	0	0	0.00947867	0.34375	0.889222	0.965517	1	0.993243	0.524752	0.0682927
Sandwell	0	0	0.00625	0.294118	0.875	0.981818	0.996633	0.954167	0.671296	0.0259259
Solihull	0	0	0.0291262	0.372549	0.858025	0.965909	0.972973	1	0.505882	0.0208333
Walsall	0	0	0	0.254545	0.884477	1	0.988304	0.992908	0.632184	0.151515
Wolverhampton	0	0	0.00714286	0.252874	0.889197	0.985294	0.992126	0.975806	0.618557	0.0245399
Bradford	0	0	0.00172414	0.0496894	0.756098	0.968454	0.991249	0.994944	0.939227	0.0808824
Calderdale	0	0	0	0.078125	0.76	0.973118	1	0.983516	0.692308	0.02
Kirklees	0	0	0.00202429	0.0693069	0.69084	0.972093	0.983685	0.98822	0.747922	0.181319
Leeds	0	0	0	0.201794	0.757009	0.959538	0.992722	0.99361	0.950673	0.0745342
Wakefield	0	0	0.00271003	0.0869565	0.673267	0.941989	0.999052	0.995652	0.978417	0.08
Gateshead	0	0	0.00757576	0.333333	0.784314	0.982036	1	0.991304	0.607143	0.0909091
City of London		0	0		1	1			0	0.0434783
Barking and Dagenham	0	0	0.137931	0.779026	0.962547	1	0.950413	0.857143	0.378049	0.0296296
Barnet	0	0	0.136364	0.727723	0.961798	0.992308	0.964912	0.888889	0.405063	0.0410448
Bexley	0	0	0.445161	0.867133	0.969101	0.990826	0.990291	0.984375	0.307692	0.0294118
Brent	0	0	0.02	0.509804	0.93617	1	0.931507	0.757576	0.285714	0.0604651
Bromley	0.0263158	0.0612245	0.285714	0.898305	0.9683	1	1	0.731707	0.194444	0.0204082
Camden	0	0	0.12766	0.764706	0.95122	1	0.958333	0.95	0.416667	0.0355872
Croydon	0	0	0.129771	0.757764	0.966912	0.99115	0.946429	0.8	0.0615385	0.00925926
Ealing	0	0	0.070922	0.769231	0.925532	0.957983	0.96748	0.850575	0.382716	0.0714286
Enfield	0	0	0.187215	0.766323	0.968696	0.98	0.959184	0.933333	0.588235	0.0292683
Greenwich	0	0.0169492	0.262136	0.837037	0.968326	0.992126	0.971429	0.933333	0.306306	0.0280702
Hackney	0	0	0.197531	0.746269	0.957547	1	0.9375	0.83871	0.520833	0.0493827
Hammersmith and Fulham	0	0	0.0588235	0.803922	0.924051	1	1	0.923077	0.571429	0.0576923
Haringey	0	0	0.119266	0.715054	0.927711	0.964912	0.9375	0.884615	0.51087	0.0266667
Harrow	0	0	0.047619	0.60177	0.970297	0.929577	0.98913	0.768116	0.333333	0.0263158
Havering	0	0.075	0.362934	0.835962	0.936306	0.978723	0.991304	1	0.557692	0.0375
Hillingdon	0	0	0.0833333	0.664122	0.921212	0.968421	0.974194	0.941176	0.208	0.037037
Hounslow	0	0	0.0434783	0.651376	0.956522	0.970588	0.985294	0.807692	0.205607	0.0736842
Islington	0	0	0.136842	0.666667	0.957055	1	0.962963	0.961538	0.577778	0.0776699
Kensington and Chelsea	0	0	0.025	0.861111	0.87013	1	1	0.916667	0.708333	0.0674157
Kingston upon Thames	0	0	0.0512821	0.903846	0.933333	1	0.984848	0.741935	0.139241	0.0123457
Lambeth	0	0	0.165049	0.844262	0.952381	1	0.753247	0.771429	0.222222	0.0431034
Lewisham	0	0	0.101695	0.74	0.950685	0.968254	1	0.866667	0.53211	0.0540541
Merton	0	0.0185185	0.147541	0.857143	0.949367	1	1	0.978261	0.205128	0.0380952
Newham	0	0	0.107955	0.709939	0.93956	0.988024	0.980583	0.8	0.338843	0.0389105
Redbridge	0	0	0.0833333	0.661157	0.950954	0.989247	0.976562	0.858824	0.354167	0.0375587
Richmond upon Thames	0	0.0136986	0.0434783	0.77193	0.953125	1	0.98	0.833333	0.533333	0
Southwark	0	0	0.103448	0.810606	0.964072	0.982456	0.875	0.810811	0.390805	0.0374016
Sutton	0	0	0.129032	0.677419	0.943089	1	0.966102	0.722222	0.444444	0.0425532
Tower Hamlets	0	0	0.105469	0.710317	0.935065	0.982143	0.931818	0.659574	0.444444	0.0292398
Waltham Forest	0	0	0.165605	0.647059	0.949881	0.985294	0.957143	0.777778	0.485437	0.0412371
Wandsworth	0	0	0.0714286	0.75	0.941606	0.987805	0.885714	0.97619	0.404762	0.0490566
Westminster	0	0	0.149254	0.621622	0.921429	0.948718	0.97561	0.916667	0.54902	0.0510949

## Sheet: F1c B.1.177
	Sep'20	Oct'20	Nov'20	Dec'20	Jan'21	Feb'21	Mar'21	Apr'21	May'21	Jun'21
Hartlepool	0.62069	0.355932	0.45283	0.5	0.161616	0.0518519	0	0	0	0
Middlesbrough	0.333333	0.273684	0.677419	0.822222	0.041958	0.0132743	0	0	0	0
Redcar and Cleveland	0.166667	0.539683	0.740741	0.761905	0.0869565	0	0	0	0	0
Stockton-on-Tees	0.236842	0.403226	0.567568	0.604651	0.161491	0.0243902	0	0	0	0
Darlington	0.1	0.457627	0.392157	0.705882	0.0985915	0.0178571	0	0	0	0
Halton	0.796296	0.74	0.935484	0.625	0.172775	0.016129	0	0	0	0
Warrington	0.5	0.888889	0.879032	0.796296	0.14862	0.00732601	0	0	0.010101	0
Blackburn with Darwen	0.140351	0.446429	0.628571	0.558824	0.10793	0.00534759	0	0	0	0
Blackpool	0.777778	0.658824	0.789474	0.9	0.245161	0.0722892	0.0461538	0	0	0
Kingston upon Hull, City of	0.1875	0.653061	0.850174	0.902439	0.418367	0.0446097	0.00458716	0	0	0
East Riding of Yorkshire	0.352941	0.605042	0.7875	0.790698	0.229167	0.00881057	0	0	0	0
North East Lincolnshire	0	0.25	0.567164	0.55	0.25	0	0	0	0	0
North Lincolnshire	0	0.818182	0.821429	0.625	0.16	0.00970874	0.00376648	0	0	0
York	0.333333	0.694915	0.790698	0.272727	0.123457	0	0	0	0	0
Derby	0.111111	0.754386	0.636364	0.6875	0.0695652	0	0.0379147	0	0	0
Leicester	0.0504202	0.5	0.714286	0.663636	0.151261	0.0309278	0.00154083	0.00181488	0.00137174	0
Rutland	1	0.571429	0.7	1	0.125	0	0	0.0588235	0	0
Nottingham	0.45614	0.793893	0.806818	0.6	0.102564	0.0408163	0.0111111	0.00714286	0	0
Herefordshire, County of	0.428571	0.727273	0.882353	0.47619	0.153061	0.153846	0	0	0	0
Telford and Wrekin	0.2	0.541667	0.689189	0.866667	0.129464	0.0857143	0.0357143	0	0	0
Stoke-on-Trent	0.210526	0.595506	0.791262	0.828571	0.234257	0.0330189	0.00320513	0	0	0
Bath and North East Somerset	0.590909	0.666667	0.5625	0.428571	0.188679	0	0.0625	0	0	0
Bristol, City of	0.272727	0.631579	0.725352	0.375	0.123288	0.016	0	0	0	0
North Somerset	0.615385	0.684211	0.565217	0.384615	0.162162	0	0	0	0	0
South Gloucestershire	0.371429	0.617647	0.64	0.46875	0.072	0	0	0	0	0
Plymouth	0.636364	0.714286	0.83871	0.75	0.125	0	0	0	0	0
Torbay	0.25	0.9	0.333333	0	0.030303	0	0		0	0
Swindon	0.0869565	0.583333	0.653846	0.393939	0.219178	0.0645161	0	0	0	0
Peterborough	0.0294118	0.55	0.73913	0.484848	0.101449	0	0	0	0	0
Luton	0.245283	0.28	0.559633	0.461538	0.0460526	0.00571429	0	0	0	0
Southend-on-Sea	0.4	0.580645	0.566667	0.264	0.0576923	0.0142857	0.0104167	0	0	0
Thurrock	0.588235	0.568627	0.456522	0.0730337	0.019802	0	0	0	0	0
Medway	0.333333	0.481481	0.264822	0.0515464	0.0134228	0	0	0	0	0
Bracknell Forest	0.333333	0.6	0.5	0.117647	0.03125	0	0	0	0	0
West Berkshire	0.166667	0.8125	0.727273	0.388889	0.117647	0.025641	0	0	0	0
Reading	0.1	0.363636	0.516129	0.0862069	0.0327869	0	0	0	0	0
Slough	0.0967742	0.370968	0.578125	0.333333	0.036036	0	0	0	0	0
Windsor and Maidenhead	0.0769231	0.740741	0.585366	0.170732	0.0508475	0	0	0	0	0
Wokingham	0.222222	0.5	0.59375	0.0740741	0.0666667	0	0	0	0	0
Milton Keynes	0.230769	0.631579	0.477876	0.114286	0.0634921	0	0.00970874	0	0	0
Brighton and Hove	0.212121	0.765432	0.769231	0.241935	0.0295858	0	0	0	0	0
Portsmouth	0.333333	0.803922	0.790698	0.389831	0.015625	0	0	0	0	0
Southampton	0.1875	0.770833	0.638298	0.512821	0.109375	0	0	0	0	0
Isle of Wight	0.5	0.571429	1	0.5	0	0	0	0	0	0
County Durham	0.12069	0.343558	0.583969	0.593023	0.150313	0.0163132	0.00116414	0	0	0
Cheshire East	0.485714	0.701613	0.84466	0.819672	0.247956	0.0343348	0.00714286	0	0	0
Cheshire West and Chester	0.435897	0.733945	0.816667	0.719101	0.169207	0.0131004	0	0	0	0
Shropshire	0.5	0.76	0.76087	0.925	0.120521	0.0519481	0	0	0	0
Cornwall	0.181818	0.571429	0.769231	0.4	0.150943	0	0		0	0
Isles of Scilly										0
Wiltshire	0.1875	0.775	0.75	0.521739	0.158879	0	0.0196078	0	0.025	0
Bedford	0.103448	0.37037	0.530864	0.122807	0.0666667	0	0	0	0	0
Central Bedfordshire	0.588235	0.604167	0.569231	0.25	0.0408163	0.0298507	0	0	0	0
Northumberland	0.273684	0.408163	0.618182	0.306667	0.261111	0.0346154	0.00265957	0	0	0
Bournemouth, Christchurch and Poole	0.368421	0.885965	0.826087	0.535714	0.164557	0.0114943	0	0	0	0
Dorset	0.454545	0.55102	0.6875	0.384615	0.0232558	0	0	0	0	0
Aylesbury Vale	0.166667	0.468085	0.653846	0.231707	0.0422535	0	0	0	0	0
Chiltern	0.1	0.363636	0.375	0.5	0.0714286	0	0	0	0	0
South Bucks	0.666667	0.333333	0.714286	0.2	0.0434783	0	0	0	0	0
Wycombe	0.36	0.611111	0.725806	0.27451	0.047619	0	0.0105263	0	0	0
Cambridge	0.4	0.461538	0.722222	0.538462	0	0	0	0	0	0
East Cambridgeshire	0	0.75	0.555556	0	0.166667	0	0	0	0	0
Fenland	0	0.526316	0.698113	0.64	0.0909091	0.0272727	0	0	0	0
Huntingdonshire	0	0.5	0.702128	0.464286	0.1	0.0188679	0	0	0	0
South Cambridgeshire	0.222222	0.378378	0.476923	0.302326	0.0526316	0.0769231	0	0	0	0
Allerdale	0.222222	0.571429	0.777778	0	0.0684932	0	0	0	0	0
Barrow-in-Furness	0.636364	0.875	1	1	0.195652	0.0612245	0.0740741	0	0	0
Carlisle	0.25	0.6	0.888889	0.166667	0.0116959	0.0277778	0	0	0	0
Copeland	0.25	0.733333	0.75		0.0285714	0	0	0	0	0
Eden	0	0.588235	1	0.363636	0	0	0	0	0	0
South Lakeland	0.2	0.758621	0.8	0.230769	0.157143	0	0.285714	0	0	0
Amber Valley	0.571429	0.782609	0.844828	0.482759	0.091954	0	0	0	0	0
Bolsover	0.25	0.5	0.772727	1	0.26087	0.2	0	0	0	0
Chesterfield	0.142857	0.65625	0.666667	0.857143	0.164384	0.0555556	0.0181818	0	0	0
Derbyshire Dales		0.818182	0.727273	0.714286	0.291667	0.108108	0	0	0	0
Erewash	0.833333	0.944444	0.769231	0.818182	0.0877193	0.0166667	0.0133333	0	0	0
High Peak	0.153846	0.516129	0.818182	0.5	0.110092	0.0136986	0	0	0	0
North East Derbyshire	0.6	0.689655	0.769231	0.642857	0.254545	0.0833333	0	0	0	0
South Derbyshire	0	0.652174	0.888889	0.692308	0.272727	0	0	0.0384615	0	0
East Devon	0.333333	0.444444	0.9	0.666667	0.307692	0.0909091	0	0	0	0
Exeter	0.333333	0.333333	0.857143	0.666667	0.2	0	0		0	0
Mid Devon	0	0.5	0.666667	1	0.0588235	0	0		0	0
North Devon	0	0.5	0.285714	0.5	0.444444	0	0		0	0
South Hams	1	1	0		0	0	0		0	0
Teignbridge	0.25	0.1	0.5	0.666667	0.157895	0	0	0	0	0
Torridge		0.5	0.6	0.5	0		0	0	0	0
West Devon		1	1	0.666667	0.0833333	0				0
Eastbourne	0.2	0.588235	0.857143	0.166667	0.0857143	0	0	0		0
Hastings	0.166667	0.2	0.272727	0.0227273	0.0172414	0	0	0	0	0
Lewes	0.2	0.8	0.888889	0.0833333	0.0377358	0.0454545	0	0	0	0
Rother	0.333333	0.625	0.545455	0.027027	0.0263158	0	0	0		0
Wealden	0.285714	0.785714	0.459459	0.104167	0.0121951	0	0	0	0	0
Basildon	0.434783	0.617021	0.320513	0.0552764	0.00564972	0	0	0	0	0
Braintree	0.666667	0.4	0.741935	0.102941	0.00787402	0	0	0	0	0
Brentwood	0.5	0.757576	0.535714	0.15	0.0212766	0	0	0	0	0
Castle Point	0.3125	0.516129	0.612903	0.145161	0.0724638	0	0	0	0	0
Chelmsford	0.25	0.733333	0.659091	0.0449438	0.0379747	0	0	0	0	0
Colchester	0.6	0.574468	0.633333	0.34	0.05	0.0204082	0	0	0	0
Epping Forest	0.318182	0.613636	0.62963	0.123188	0.0301205	0	0	0	0	0
Harlow	0.4	0.5	0.392857	0.121212	0.0163934	0	0	0	0	0
Maldon	1	0	0.5	0.0769231	0	0	0	0	0	0
Rochford	0.333333	0.333333	0.733333	0.148148	0.0217391	0	0	0	0	0
Tendring	0	0.347826	0.527778	0.3125	0.036036	0	0	0	0	0
Uttlesford	0.1	0.666667	0.740741	0.166667	0.049505	0	0	0	0	0
Cheltenham	0.3125	0.625	0.666667	0.666667	0.16	0.333333	0	0	0	0
Cotswold	1	0.733333	0.818182	1	0.230769	0	0	0	0	0
Forest of Dean		0.666667	0.923077	1	0.15625	0	0	0	0	0
Gloucester	0.181818	0.333333	0.857143	0.551724	0.176471	0	0.125	0	0	0
Stroud	0.428571	0.5	0.75	0.857143	0.230769	0	0		0	0
Tewkesbury	0	0.333333	0.642857	0.727273	0.125	0.25	0	0	0	0
Basingstoke and Deane	0.384615	0.571429	0.842105	0.333333	0.0178571	0	0	0	0	0
East Hampshire	0.0714286	0.666667	0.578947	0.4	0	0	0	0	0	0
Eastleigh	0	0.666667	0.769231	0.5	0.0714286	0	0	0	0	0
Fareham	0	0.7	0.916667	0.222222	0.047619	0	0	0	0	0
Gosport	0.5	1	0.6	0.461538	0.153846	0	0	0	0	0
Hart	0.5	0.875	0.833333	0.2	0.0487805	0	0	0	0	0
Havant	0.714286	0.846154	0.52381	0.0769231	0.0416667	0	0	0	0	0
New Forest	0.181818	0.75	0.846154	0.555556	0	0	0	0	0	0
Rushmoor	0.666667	0.818182	0.6	0.181818	0	0	0	0	0	0
Test Valley	0.0666667	0.391304	1	0.416667	0	0	0	0	0	0
Winchester	1	0.555556	0.818182	0.285714	0.125	0	0	0	0	0
Broxbourne	0.4	0.5	0.6875	0.127451	0.0297619	0	0	0	0	0
Dacorum	0.111111	0.631579	0.735294	0.347826	0.0481928	0.0192308	0.0108696	0	0	0
Hertsmere	0.159091	0.62069	0.612903	0.136986	0.0222222	0	0	0	0	0
North Hertfordshire	0	0.590909	0.813953	0.12963	0.0641026	0	0	0	0	0
Three Rivers	0	0.517241	0.666667	0.125	0.0185185	0	0	0	0	0
Watford	0.384615	0.677419	0.6	0.245614	0.0487805	0.0196078	0	0	0	0
Ashford	0	0.583333	0.25641	0.0654206	0.0694444	0	0	0	0	0
Canterbury	0.8	0.575	0.266667	0.025	0.031746	0	0	0	0	0
Dartford	0.25	0.705882	0.44186	0.12069	0.0204082	0	0	0	0	0
Dover	0.4	0.611111	0.378378	0.147059	0.0595238	0	0	0	0	0
Gravesham	0.166667	0.352941	0.52809	0.0761905	0.0111732	0	0	0	0	0
Maidstone	1	0.64	0.352113	0.13125	0.0181818	0	0	0	0	0
Sevenoaks	0.222222	0.478261	0.466667	0.102041	0	0	0	0	0	0
Folkestone and Hythe	0.333333	0.5	0.607143	0.0952381	0.03	0	0		0	0
Swale	0.2	0.407407	0.12963	0.031746	0.00934579	0	0	0	0	0
Thanet	0.5	0.294118	0.0952381	0.025974	0.0677966	0.015625	0	0	0	0
Tonbridge and Malling	0.25	0.7	0.25	0.134328	0.0617284	0	0	0	0	0
Tunbridge Wells	0.2	0.619048	0.428571	0.186047	0.025641	0	0	0	0	0
Burnley	0.2	0.382353	0.539474	0.508475	0.106996	0.0897436	0	0	0.0047619	0
Chorley	0.5	0.673077	0.714286	0.774194	0.157895	0.0107527	0.0103093	0	0	0
Fylde	0.3125	0.627907	0.848485	0.576923	0.176471	0.0454545	0	0	0	0
Hyndburn	0.1875	0.589744	0.772727	0.625	0.155039	0	0.0125	0	0	0
Lancaster	0.571429	0.787234	0.828571	0.487179	0.250883	0.00819672	0	0	0	0
Pendle	0.375	0.6	0.630137	0.357143	0.15508	0.0441176	0	0	0	0
Preston	0.130435	0.673469	0.711111	0.793103	0.127737	0.00621118	0	0	0	0
Ribble Valley	0.75	0.52	0.444444	0.894737	0.235955	0	0	0	0	0
Rossendale	0.1875	0.767442	0.92	0.631579	0.149351	0.0454545	0	0	0	0
South Ribble	0.3	0.767442	0.84	0.783784	0.147619	0.0131579	0	0	0	0
West Lancashire	0.454545	0.809524	0.852941	0.722222	0.233161	0.0229885	0	0	0	0
Wyre	0.565217	0.75	0.833333	0.809524	0.166667	0.0253165	0	0	0	0
Blaby	0.307692	0.521739	0.816901	0.722222	0.0952381	0	0	0	0	0
Charnwood	0.166667	0.714286	0.753846	0.5	0.193548	0	0	0	0	0
Harborough	0.666667	0.722222	0.714286	0.285714	0.181818	0	0	0	0	0
Hinckley and Bosworth	0	0.571429	0.875	0.625	0.111111	0	0.0172414	0	0	0
Melton	0	0.666667	0.769231	1	0	0	0	0	0	0
North West Leicestershire	0.222222	0.333333	0.775	0.6875	0.0416667	0	0	0	0	0
Oadby and Wigston	0	0.75	0.75	0.444444	0.5	0	0	0	0	0
Boston	0.4	0.2	0.846154	1	0	0	0	0	0	0
East Lindsey	0	0.5	0.823529	0.75	0.2	0.0344828	0	0	0	0
Lincoln	0.208333	0.458333	0.745098	0.625	0.113208	0.0277778	0	0	0	0
North Kesteven	0	0.333333	0.764706	0.75	0.185185	0	0	0	0	0
South Holland		0.7	0.954545	0.5	0.0714286	0.111111	0	0	0	0
South Kesteven	0.384615	0.571429	0.816327	0.846154	0.166667	0	0	0	0	0
West Lindsey	0.5	1	0.7	0.65	0.318182	0	0	0	0	0
Breckland	0	0.206897	0.535714	0.333333	0	0.0192308	0	0	0	0
Broadland	0	0.434783	0.4	0.355556	0	0	0	0	0	0
Great Yarmouth	0.0769231	0.444444	0.342857	0.478261	0.15	0	0	0	0	0
King's Lynn and West Norfolk	0.333333	0.571429	0.833333	0.428571	0.0238095	0.0294118	0.00819672	0	0	0
North Norfolk	0	0.5	0.65625	0.111111	0.111111	0	0	0	0	0
Norwich	0.0526316	0.3125	0.510638	0.342857	0.137931	0	0	0	0	0
South Norfolk	0	0.571429	0.190476	0.525	0.142857	0	0	0	0	0
Corby	0.0909091	0.777778	0.666667	0.3	0.0892857	0	0	0	0	0
Daventry	0	0.666667	0.857143	0.357143	0.0666667	0	0	0	0	0
East Northamptonshire	0.363636	0.423077	0.5	0.142857	0.181818	0	0	0	0	0
Kettering	0.0625	0.75	0.580645	0.333333	0.203125	0.0108696	0	0.0144928	0	0
Northampton	0.254902	0.4375	0.701031	0.654762	0.0930233	0.0238095	0	0	0	0
South Northamptonshire	0.25	0.545455	0.44	0.5	0	0	0	0	0	0
Wellingborough	0	0.444444	0.785714	0.459459	0.255319	0	0	0	0	0
Craven	0.666667	0.727273	0.714286	0.8	0.0434783	0.142857	0	0	0	0
Hambleton	0	0.6	0.666667	0.5	0.171053	0.037037	0	0	0	0
Harrogate	0.25	0.419355	0.5	0.409091	0.271429	0	0	0	0	0
Richmondshire	0.2	0.458333	0.6875	0.363636	0.194444	0	0	0	0	0
Ryedale	0.333333	0.444444	1	0.5	0.444444	0.0769231	0	0	0	0
Scarborough	0.142857	0.481481	0.759494	0.854545	0.4	0	0.0123457	0	0	0
Selby	0.3	0.47619	0.814815	0.470588	0.0909091	0.0384615	0	0	0	0
Ashfield	0.25	0.8	0.793103	0.636364	0.2	0.0517241	0.0214286	0	0	0
Bassetlaw	0.285714	0.606061	0.625	1	0.194444	0.0125	0.00438596	0	0	0
Broxtowe	0.411765	0.666667	0.888889	0.611111	0.0731707	0	0	0	0	0
Gedling	0.461538	0.818182	0.914286	0.75	0.0526316	0.047619	0	0	0	0
Mansfield	0.25	0.705882	0.782609	0.4	0.15	0.107143	0.00961538	0	0	0
Newark and Sherwood	0.333333	0.722222	0.809524	0.916667	0.125	0	0	0	0	0
Rushcliffe	0.2	0.909091	0.7	1	0	0	0	0	0	0
Cherwell	0.571429	0.547619	0.693878	0.346154	0.0114943	0	0	0	0	0
Oxford	0.5	0.692308	0.761194	0.529412	0.057971	0.0229885	0	0	0	0
South Oxfordshire	0.384615	0.703704	0.35	0.176471	0.0416667	0.0294118	0	0	0	0
Vale of White Horse	0.428571	0.6875	0.76	0.428571	0.129032	0	0	0	0	0
West Oxfordshire	0.363636	0.666667	0.764706	0.333333	0.0571429	0.0526316	0	0	0	0
Mendip	1	0.625	0.777778	0.333333	0.185185	0	0	0	0	0
Sedgemoor	0.75	0.5	0.4	0.411765	0.259259	0	0.0555556	0	0	0
South Somerset	0.166667	0.875	0.666667	0.5	0.05	0	0	0	0	0
Cannock Chase	1	0.754098	0.786885	0.64	0.131387	0.08	0	0	0	0
East Staffordshire	0	0.785714	0.693878	0.791667	0.194805	0.030303	0.0229008	0	0	0
Lichfield	0.125	0.740741	0.745098	0.727273	0.117647	0.0344828	0	0	0	0
Newcastle-under-Lyme	0.166667	0.733333	0.725275	0.736842	0.347826	0.0641026	0	0	0	0
South Staffordshire	0.333333	0.333333	0.783784	0.636364	0.0869565	0	0	0	0	0
Stafford	0.5	0.71875	0.828947	0.774194	0.202381	0.107143	0	0	0	0
Staffordshire Moorlands	0.25	0.790698	0.795455	0.782609	0.366667	0.0344828	0	0	0	0
Tamworth	0.166667	0.769231	0.895833	0.588235	0.220339	0.0576923	0	0	0	0
Babergh	0.333333	0.357143	0.818182	0.5	0.153846	0.0833333	0	0	0	0
Ipswich	0.222222	0.545455	0.824561	0.609756	0.0576923	0	0	0	0	0
Mid Suffolk	0	0.470588	0.636364	0.444444	0.222222	0	0	0	0	0
Elmbridge	0.35	0.566667	0.3125	0.166667	0.0697674	0	0	0	0	0
Epsom and Ewell	0	0.473684	0.611111	0.214286	0.04	0	0	0	0	0
Guildford	0.3125	0.62069	0.540541	0.0344828	0.0350877	0	0	0	0	0
Mole Valley	0.333333	0.677419	0.785714	0.25	0.0833333	0	0	0	0	0
Reigate and Banstead	0.4375	0.535714	0.636364	0.2	0.0724638	0	0	0	0	0
Runnymede	0.538462	0.52	0.68	0.206897	0.0714286	0	0	0	0	0
Spelthorne	0.538462	0.72	0.794118	0.222222	0.119048	0.025641	0	0	0	0
Surrey Heath	0.222222	0.7	0.583333	0.0666667	0.0212766	0.0526316	0	0	0	0
Tandridge	0.454545	0.625	0.333333	0.111111	0.0645161	0	0	0	0	0
Waverley	0.357143	0.45	0.736842	0.142857	0.0232558	0	0	0	0	0
Woking	0.0769231	0.625	0.583333	0.125	0.0384615	0	0	0	0	0
North Warwickshire	0	0.846154	0.8125	0.5	0.0434783	0	0	0	0	0
Nuneaton and Bedworth	0.1	0.545455	0.862745	0.32	0.294118	0	0	0	0	0
Rugby	0	0.413793	0.44	0.571429	0.0909091	0	0	0	0	0
Stratford-on-Avon	0	0.566667	0.952381	0.454545	0.214286	0	0	0	0	0
Warwick	0.142857	0.814815	0.774194	0.409091	0.294118	0	0	0	0	0
Adur	0	0.615385	0.5	0	0	0	0	0	0	0
Arun	0.1	0.666667	0.578947	0.190476	0.0350877	0.0344828	0	0	0	0
Chichester	0.333333	0.666667	0.833333	0.461538	0	0	0	0	0	0
Crawley	0.375	0.4375	0.444444	0.263158	0.0240964	0	0	0	0	0
Horsham	0.428571	0.684211	0.545455	0.181818	0.0408163	0	0	0	0	0
Mid Sussex	0.666667	0.722222	0.6	0.227273	0.0246914	0	0	0	0	0
Worthing	0.714286	0.352941	0.4	0.166667	0.0196078	0	0	0	0	0
Bromsgrove	0.571429	0.8	0.857143	0.6	0.0555556	0	0	0	0	0
Malvern Hills	0.5	0.428571	0.833333	0.5	0.0434783	0	0	0	0	0
Redditch	0.25	0.6	0.823529	0.789474	0.0430108	0	0	0	0	0
Worcester	0.8	0.714286	0.478261	0.5	0.0810811	0.05	0	0	0	0
Wychavon	0.25	0.666667	0.541667	0.571429	0.0833333	0	0	0	0	0
Wyre Forest	0.5	0.555556	0.956522	0.5	0.157895	0.1	0.0135135	0	0	0
St Albans	0.392857	0.535714	0.6	0.178571	0.0147059	0.0263158	0	0	0	0
Welwyn Hatfield	0.3	0.5	0.463415	0.132075	0.0842105	0	0	0	0	0
East Hertfordshire	0.6	0.766667	0.816327	0.153846	0.0172414	0	0	0	0	0
Stevenage	0.272727	0.52381	0.6875	0.15942	0.0689655	0	0	0	0	0
East Suffolk	0.222222	0.40625	0.545455	0.432432	0.142857	0.047619	0	0	0	0
West Suffolk	0.0909091	0.612903	0.6	0.25	0.09375	0.0833333	0	0	0	0
Somerset West and Taunton	0.5	0.818182	0.857143	0.3	0.0512821	0	0	0		0
Bolton	0.184524	0.568862	0.785124	0.727273	0.104444	0.0403226	0.00377358	0	0.000309598	0
Bury	0.423729	0.657658	0.830065	0.779412	0.16044	0.023166	0	0	0	0
Manchester	0.351485	0.695931	0.762136	0.680556	0.132789	0.00507614	0.00375	0.00179533	0.000999001	0
Oldham	0.246154	0.701657	0.756014	0.8	0.145553	0.00664452	0	0	0	0
Rochdale	0.351351	0.736842	0.8	0.866667	0.102902	0.018315	0	0	0	0
Salford	0.284091	0.662037	0.771318	0.882353	0.127135	0.00564972	0.0025974	0	0	0
Stockport	0.408163	0.674157	0.866667	0.642857	0.104558	0.0169492	0.00997506	0	0	0
Tameside	0.277778	0.551948	0.820896	0.697674	0.130564	0.00638978	0	0	0	0
Trafford	0.285714	0.66129	0.835821	0.586957	0.11276	0.0156863	0.00485437	0	0	0
Wigan	0.470588	0.641975	0.867521	0.816667	0.188139	0.0263158	0	0	0	0
Knowsley	0.763158	0.916129	0.830986	1	0.222222	0.0170455	0	0	0	0
Liverpool	0.857741	0.88651	0.863095	0.621212	0.20887	0.0148148	0	0	0	0
St. Helens	0.77193	0.88806	0.940299	0.88	0.162741	0.00892857	0	0	0	0
Sefton	0.822785	0.86758	0.858491	0.666667	0.275381	0.03	0.00561798	0	0	0
Wirral	0.673913	0.8	0.802198	0.646154	0.189696	0.0180995	0.0150376	0	0	0
Barnsley	0.212121	0.528205	0.816	0.909091	0.214876	0.0258303	0.00247525	0	0	0
Doncaster	0.368421	0.6875	0.8	0.72	0.29697	0.0213415	0.00238949	0	0	0
Rotherham	0.409091	0.643678	0.654135	0.907692	0.182482	0.00677966	0.00108814	0	0	0
Sheffield	0.463918	0.666667	0.754601	0.875	0.168421	0.0190476	0.00447094	0	0	0
Newcastle upon Tyne	0.153374	0.271478	0.587302	0.388889	0.173684	0.00396825	0	0	0	0
North Tyneside	0.273973	0.317647	0.516484	0.393939	0.211765	0.00431034	0	0	0	0
South Tyneside	0.355263	0.43662	0.657143	0.919355	0.296703	0.0108108	0.00892857	0	0	0
Sunderland	0.190476	0.411765	0.694118	0.674419	0.203008	0.0268456	0	0	0	0
Birmingham	0.209524	0.556373	0.723636	0.54717	0.132812	0.00549451	0.00111732	0	0	0
Coventry	0.139535	0.516854	0.664516	0.438356	0.130719	0	0	0	0	0
Dudley	0.518519	0.638554	0.649289	0.5625	0.10479	0.0229885	0	0	0	0
Sandwell	0.157143	0.590062	0.75	0.517647	0.107143	0	0.003367	0	0	0
Solihull	0.367347	0.676471	0.68932	0.470588	0.0679012	0.0113636	0	0	0	0
Walsall	0.268293	0.730159	0.821705	0.545455	0.0938628	0	0	0	0	0
Wolverhampton	0.15625	0.546392	0.721429	0.655172	0.102493	0.0147059	0	0.00806452	0	0
Bradford	0.182292	0.386973	0.587931	0.726708	0.208672	0.0252366	0.000583431	0.00101112	0	0
Calderdale	0.285714	0.47482	0.642857	0.765625	0.19	0.0215054	0	0	0	0
Kirklees	0.136364	0.475285	0.688259	0.782178	0.263359	0.027907	0.00863724	0	0	0
Leeds	0.176991	0.380783	0.614035	0.587444	0.188785	0.0346821	0.00436681	0	0	0
Wakefield	0.139535	0.548387	0.723577	0.797101	0.29703	0.0414365	0.000947867	0	0	0
Gateshead	0.0970874	0.319328	0.606061	0.4	0.202614	0.0179641	0	0	0	0
City of London		0.5	0.8		0	0			0	0
Barking and Dagenham	0.272727	0.5	0.544828	0.134831	0.0224719	0	0	0	0	0
Barnet	0.252874	0.537931	0.428571	0.118812	0.0314607	0.00769231	0	0	0	0
Bexley	0.454545	0.571429	0.374194	0.0839161	0.0140449	0.00917431	0	0	0	0
Brent	0.183673	0.44086	0.59	0.303922	0.0425532	0	0	0	0	0
Bromley	0.5	0.510204	0.471429	0.0635593	0.0201729	0	0	0	0	0
Camden	0.470588	0.485714	0.574468	0.132353	0.0365854	0	0	0	0	0
Croydon	0.411765	0.494118	0.458015	0.192547	0.0183824	0	0.0178571	0	0	0
Ealing	0.20339	0.479675	0.546099	0.142012	0.0478723	0	0	0	0	0
Enfield	0.338462	0.538462	0.488584	0.140893	0.0226087	0	0	0	0	0
Greenwich	0.333333	0.372881	0.524272	0.103704	0.0158371	0	0	0	0	0
Hackney	0.3	0.297872	0.54321	0.134328	0.0188679	0	0	0	0	0
Hammersmith and Fulham	0.416667	0.602151	0.509804	0.137255	0.0253165	0	0	0	0	0
Haringey	0.25	0.578431	0.53211	0.16129	0.0271084	0	0	0	0	0
Harrow	0.276596	0.447368	0.396825	0.256637	0.019802	0	0	0	0	0
Havering	0.333333	0.5125	0.389961	0.0977918	0.0254777	0	0	0	0	0
Hillingdon	0.134615	0.471154	0.520833	0.221374	0.0545455	0	0	0	0	0
Hounslow	0.274194	0.388235	0.641304	0.266055	0.0362319	0.00735294	0	0	0	0
Islington	0.387097	0.506173	0.6	0.236111	0.0245399	0	0	0	0	0
Kensington and Chelsea	0.541667	0.422222	0.625	0.0833333	0.0519481	0	0	0	0	0
Kingston upon Thames	0.214286	0.508772	0.487179	0.0576923	0.0333333	0	0	0	0	0
Lambeth	0.482759	0.44086	0.553398	0.0901639	0.0238095	0	0	0	0	0
Lewisham	0.4	0.557143	0.59322	0.17	0.0219178	0.015873	0	0	0	0
Merton	0.230769	0.574074	0.459016	0.107143	0.0379747	0	0	0	0	0
Newham	0.402439	0.469027	0.545455	0.168357	0.032967	0	0	0	0	0
Redbridge	0.340426	0.48913	0.475	0.253444	0.0299728	0	0	0	0	0
Richmond upon Thames	0.235294	0.60274	0.630435	0.157895	0.046875	0	0	0	0	0
Southwark	0.431373	0.482353	0.597701	0.136364	0.0269461	0	0	0	0	0
Sutton	0.380952	0.686275	0.532258	0.225806	0.0325203	0	0	0	0	0
Tower Hamlets	0.323077	0.533898	0.597656	0.170635	0.0441558	0	0	0	0	0
Waltham Forest	0.191489	0.505882	0.579618	0.249135	0.0405728	0	0	0	0	0
Wandsworth	0.529412	0.550562	0.642857	0.163462	0.0364964	0	0	0	0	0
Westminster	0.4	0.425532	0.492537	0.256757	0.0642857	0	0	0	0	0

## Sheet: F1c B.1.1.1
	Sep'20	Oct'20	Nov'20	Dec'20	Jan'21	Feb'21	Mar'21	Apr'21	May'21	Jun'21
Hartlepool	0.310345	0.576271	0.433962	0.125	0.010101	0	0	0	0	0
Middlesbrough	0.633333	0.652632	0.241935	0	0	0	0	0	0	0
Redcar and Cleveland	0.75	0.396825	0.209877	0.047619	0.0173913	0	0	0	0	0
Stockton-on-Tees	0.736842	0.524194	0.369369	0	0.00621118	0	0	0	0	0
Darlington	0.6	0.423729	0.176471	0.176471	0.056338	0	0	0	0.166667	0
Halton	0.203704	0.16	0.0483871	0	0.0026178	0	0	0	0	0
Warrington	0.474359	0.0814815	0.0887097	0.037037	0.0127389	0	0	0.0070922	0	0
Blackburn with Darwen	0.45614	0.392857	0.221429	0.0294118	0.00440529	0	0	0	0	0
Blackpool	0.222222	0.223529	0.157895	0.1	0.00645161	0	0	0	0	0
Kingston upon Hull, City of	0.5	0.193878	0.0487805	0.0243902	0.0612245	0	0	0	0	0
East Riding of Yorkshire	0.588235	0.302521	0.0958333	0.0465116	0.0208333	0	0	0	0	0
North East Lincolnshire	0.142857	0.3125	0.0820896	0	0	0	0	0	0	0
North Lincolnshire	0.555556	0.0909091	0.0892857	0.25	0.02	0	0	0	0	0
York	0.363636	0.265537	0.0930233	0.212121	0	0	0	0	0	0
Derby	0.666667	0.140351	0.10101	0.0208333	0	0	0	0	0	0
Leicester	0.773109	0.30303	0.138889	0.145455	0	0.00515464	0	0	0	0
Rutland	0	0.285714	0	0	0	0	0	0.0588235	0	0
Nottingham	0.438596	0.0763359	0.0795455	0	0.025641	0	0.0037037	0.00714286	0	0
Herefordshire, County of	0.285714	0.0909091	0	0	0	0.0384615	0	0	0	0
Telford and Wrekin	0.8	0.229167	0.108108	0	0	0	0	0	0	0
Stoke-on-Trent	0.526316	0.235955	0.116505	0.0285714	0.00755668	0	0	0	0	0
Bath and North East Somerset	0.227273	0.166667	0	0	0	0	0	0	0	0
Bristol, City of	0.509091	0.105263	0.0633803	0.046875	0	0	0	0	0	0
North Somerset	0.269231	0.105263	0.130435	0	0.0135135	0	0	0	0	0
South Gloucestershire	0.257143	0.147059	0.04	0	0	0	0	0	0	0
Plymouth	0.272727	0.142857	0.0322581	0.25	0	0	0	0	0	0
Torbay	0.25	0	0	0	0	0	0		0	0
Swindon	0.608696	0.25	0.230769	0.0606061	0	0	0	0	0	0
Peterborough	0.352941	0.25	0.178744	0.106061	0.0434783	0.0225989	0	0	0	0
Luton	0.471698	0.56	0.266055	0.0448718	0	0.0342857	0.00369004	0.00904977	0	0
Southend-on-Sea	0.266667	0.0967742	0.0777778	0.008	0	0	0	0	0	0
Thurrock	0.117647	0.294118	0.0652174	0.00561798	0.029703	0	0	0	0	0
Medway	0.571429	0.222222	0.0355731	0.0154639	0.00671141	0.0137931	0	0	0	0
Bracknell Forest	0.611111	0.266667	0.2	0.0882353	0	0	0	0	0	0
West Berkshire	0.833333	0.0625	0.0909091	0.111111	0	0	0	0	0	0
Reading	0.6	0.318182	0.322581	0.0172414	0.0245902	0	0	0	0	0
Slough	0.483871	0.209677	0.09375	0.0392157	0.00900901	0	0.00917431	0	0	0
Windsor and Maidenhead	0.615385	0.111111	0.121951	0	0	0	0	0	0	0
Wokingham	0.666667	0.3125	0.09375	0	0.0166667	0.0384615	0.0185185	0	0	0
Milton Keynes	0.384615	0.245614	0.168142	0.0285714	0	0	0	0.0111111	0.00537634	0
Brighton and Hove	0.121212	0.0740741	0.0769231	0.016129	0.0118343	0	0.0125	0	0	0
Portsmouth	0.111111	0.0784314	0.0930233	0.0847458	0	0	0	0	0	0
Southampton	0.4375	0.0833333	0.255319	0.0769231	0.015625	0	0	0	0.0833333	0
Isle of Wight	0.25	0.285714	0	0	0	0	0	0	0	0
County Durham	0.62931	0.54908	0.324427	0.0930233	0.00626305	0.00163132	0	0	0	0
Cheshire East	0.285714	0.209677	0.0970874	0.0819672	0.00817439	0	0	0	0	0
Cheshire West and Chester	0.410256	0.201835	0.133333	0.011236	0.00304878	0	0	0	0	0
Shropshire	0.25	0.18	0.076087	0	0.00325733	0	0	0	0	0
Cornwall	0.136364	0.047619	0.153846	0.3	0	0	0		0	0
Isles of Scilly										0
Wiltshire	0.53125	0.15	0.1	0.0869565	0	0	0	0	0	0
Bedford	0.448276	0.148148	0.160494	0.0263158	0.00740741	0	0	0	0	0
Central Bedfordshire	0.294118	0.166667	0.107692	0.00833333	0.0136054	0.0149254	0	0	0	0
Northumberland	0.484211	0.479592	0.336364	0.226667	0.0444444	0	0	0	0	0
Bournemouth, Christchurch and Poole	0.289474	0.0350877	0.0869565	0.142857	0	0	0	0	0	0
Dorset	0.272727	0.306122	0.3125	0.230769	0	0	0	0	0	0
Aylesbury Vale	0.333333	0.382979	0.192308	0.0121951	0	0	0	0	0	0
Chiltern	0.6	0.363636	0.125	0.0555556	0.0357143	0	0	0	0	0
South Bucks	0.333333	0.444444	0.0714286	0	0	0	0	0	0	0
Wycombe	0.28	0.25	0.0645161	0.0784314	0.031746	0	0	0	0	0
Cambridge	0.5	0.153846	0.0277778	0.0769231	0	0	0	0.109375	0	0
East Cambridgeshire	1	0.125	0.111111	0	0	0	0	0	0	0
Fenland	0	0.157895	0.113208	0.08	0.0181818	0.0454545	0	0	0	0
Huntingdonshire	0.666667	0.3	0.12766	0.0714286	0	0.0188679	0.00862069	0	0	0
South Cambridgeshire	0.777778	0.216216	0.107692	0.0697674	0	0	0	0	0	0
Allerdale	0.666667	0.285714	0	0	0	0	0	0	0	0
Barrow-in-Furness	0.363636	0.09375	0	0	0	0	0	0	0	0
Carlisle	0.75	0.333333	0	0	0	0	0	0	0	0
Copeland	0.5	0.2	0		0	0	0	0	0	0
Eden	0	0.235294	0	0	0	0	0	0	0	0
South Lakeland	0.6	0.206897	0.133333	0	0.0285714	0	0	0	0	0
Amber Valley	0.428571	0.130435	0.0172414	0.0344828	0	0	0	0	0	0
Bolsover	0.75	0.5	0.0909091	0	0	0	0	0	0	0
Chesterfield	0.285714	0.28125	0.266667	0.0714286	0	0	0	0	0.0625	0
Derbyshire Dales		0.0909091	0.272727	0.285714	0	0	0	0	0	0
Erewash	0	0	0.0384615	0	0	0	0	0	0	0
High Peak	0.846154	0.419355	0.0909091	0.111111	0.0183486	0	0	0	0	0
North East Derbyshire	0.3	0.206897	0.153846	0.0714286	0	0	0	0	0	0
South Derbyshire	0.666667	0.217391	0	0.0769231	0	0	0	0	0	0
East Devon	0	0.222222	0.1	0	0	0	0	0	0	0
Exeter	0.111111	0.185185	0	0	0.0666667	0	0		0	0
Mid Devon	0.5	0.5	0.333333	0	0	0	0		0	0
North Devon	0.5	0	0.571429	0	0	0	0		0	0
South Hams	0	0	1		0	0	0		0	0
Teignbridge	0.25	0.4	0.5	0	0.0526316	0	0	0	0	0
Torridge		0	0	0	0		0	0	0	0
West Devon		0	0	0	0.166667	0				0
Eastbourne	0.4	0.117647	0.0714286	0	0	0	0	0		0
Hastings	0.5	0.4	0.181818	0	0	0	0	0	0	0
Lewes	0.8	0.0666667	0	0	0	0	0	0	0	0
Rother	0	0.375	0.0909091	0	0	0	0	0		0
Wealden	0.428571	0.0714286	0.0540541	0	0	0	0	0	0	0
Basildon	0.478261	0.191489	0.141026	0.0201005	0	0	0	0	0	0
Braintree	0	0.35	0.0322581	0	0	0	0	0	0	0
Brentwood	0	0.121212	0.107143	0.0166667	0	0	0	0	0	0
Castle Point	0.5	0.322581	0.129032	0.0483871	0	0.030303	0	0	0	0
Chelmsford	0.375	0.133333	0.0909091	0.0337079	0.0126582	0	0	0	0	0
Colchester	0	0.148936	0.116667	0.02	0	0.0204082	0	0.04	0	0
Epping Forest	0.0909091	0.136364	0.037037	0.0217391	0	0	0	0	0	0
Harlow	0.6	0.333333	0.142857	0.0606061	0	0	0	0	0	0
Maldon	0	0.833333	0.0833333	0	0	0	0	0	0	0
Rochford	0	0.166667	0.0666667	0	0	0	0	0	0	0
Tendring	0	0.26087	0.222222	0.0625	0	0	0	0	0.105263	0
Uttlesford	0.5	0.222222	0.111111	0.0333333	0	0	0	0	0	0
Cheltenham	0.25	0.125	0.166667	0	0.08	0	0	0	0	0
Cotswold	0	0	0.0909091	0	0	0	0	0	0	0
Forest of Dean		0.333333	0	0	0	0	0	0	0	0
Gloucester	0.545455	0.444444	0.0571429	0.0344828	0.0147059	0	0	0	0	0
Stroud	0	0.25	0.0833333	0	0	0	0		0	0
Tewkesbury	1	0.333333	0.285714	0.272727	0	0	0	0	0	0
Basingstoke and Deane	0.538462	0.0357143	0.0526316	0	0	0	0	0	0	0
East Hampshire	0.428571	0	0.210526	0	0	0	0	0	0	0
Eastleigh	1	0.047619	0.0769231	0	0	0	0	0	0	0
Fareham	0	0.15	0	0	0	0	0	0	0	0
Gosport	0.5	0	0.0666667	0.0769231	0	0	0	0	0	0
Hart	0.25	0.0833333	0.0833333	0	0.0243902	0	0	0	0	0
Havant	0.285714	0.0769231	0.142857	0.0384615	0	0	0	0	0	0
New Forest	0.636364	0.107143	0	0.111111	0	0	0	0	0	0
Rushmoor	0.333333	0.136364	0.1	0.0454545	0	0	0	0	0	0
Test Valley	0.866667	0.478261	0	0.166667	0	0	0	0	0.0454545	0
Winchester	0	0.111111	0	0	0	0	0	0	0	0
Broxbourne	0.466667	0.15625	0.0416667	0.0392157	0	0	0	0	0	0
Dacorum	0.611111	0.210526	0.117647	0	0.0120482	0.0769231	0	0	0	0
Hertsmere	0.704545	0.206897	0.0967742	0.0547945	0	0	0	0	0	0
North Hertfordshire	0.666667	0.136364	0	0.0740741	0.025641	0	0	0	0	0
Three Rivers	0.2	0.206897	0.166667	0.05	0.037037	0	0	0	0	0
Watford	0.461538	0.16129	0.12	0	0	0	0.0263158	0.0285714	0	0
Ashford	1	0.0833333	0.128205	0	0	0	0	0	0	0
Canterbury	0.2	0.125	0.0266667	0.0125	0	0	0	0	0	0
Dartford	0.25	0.117647	0.0581395	0	0	0	0	0	0	0
Dover	0.2	0.0555556	0.0675676	0.0147059	0.0119048	0	0	0	0	0
Gravesham	0.333333	0.411765	0.11236	0	0.00558659	0	0	0	0	0
Maidstone	0	0.2	0.084507	0.05	0.0121212	0	0	0	0.025	0
Sevenoaks	0.222222	0.26087	0.0888889	0	0.0107527	0	0	0	0	0
Folkestone and Hythe	0	0.1	0	0.047619	0.01	0	0		0	0
Swale	0.3	0.0740741	0.0277778	0	0	0	0.0128205	0	0	0
Thanet	0.375	0.117647	0.0595238	0.012987	0.0282486	0.015625	0.0352941	0.0208333	0	0
Tonbridge and Malling	0.5	0.1	0.0625	0.0149254	0	0	0	0	0	0
Tunbridge Wells	0.4	0.238095	0.047619	0.0232558	0.0128205	0	0	0	0.0555556	0
Burnley	0.6	0.573529	0.381579	0.0508475	0.00411523	0	0	0	0.00952381	0
Chorley	0.25	0.230769	0.214286	0.0322581	0.00584795	0	0	0	0	0
Fylde	0.4375	0.255814	0.0909091	0.0769231	0.00735294	0	0	0	0	0
Hyndburn	0.5625	0.307692	0.227273	0.0625	0.0155039	0	0	0	0	0
Lancaster	0.285714	0.191489	0.171429	0.025641	0.00353357	0	0	0	0.00729927	0
Pendle	0.5	0.35	0.315068	0.178571	0.00534759	0	0	0	0	0
Preston	0.565217	0.163265	0.133333	0.137931	0	0	0	0.00746269	0	0
Ribble Valley	0.25	0.4	0.277778	0	0	0	0	0	0	0
Rossendale	0.8125	0.232558	0.04	0.0526316	0.012987	0	0	0	0	0
South Ribble	0.6	0.116279	0.08	0.135135	0.0047619	0	0	0	0	0
West Lancashire	0.545455	0.166667	0.117647	0.166667	0.0103627	0	0	0	0	0
Wyre	0.304348	0.142857	0.142857	0.047619	0.0045045	0	0	0.0909091	0	0
Blaby	0.538462	0.304348	0.112676	0.0555556	0	0	0	0	0	0
Charnwood	0.833333	0.190476	0.0923077	0	0	0	0	0	0	0
Harborough	0.166667	0.0555556	0.190476	0	0	0	0	0	0	0
Hinckley and Bosworth	1	0.428571	0.0416667	0.125	0	0	0	0	0	0
Melton	1	0.333333	0.153846	0	0	0	0	0	0	0
North West Leicestershire	0.222222	0.666667	0.1	0	0	0	0	0	0	0
Oadby and Wigston	0.75	0.25	0.1	0.111111	0	0	0	0	0	0
Boston	0.4	0.6	0.115385	0	0	0	0	0	0	0
East Lindsey	1	0.277778	0.0980392	0	0	0	0	0	0	0
Lincoln	0.375	0.333333	0.0784314	0.125	0.0188679	0	0	0	0	0
North Kesteven	0.333333	0.5	0.117647	0.0833333	0	0	0	0	0	0
South Holland		0.1	0	0	0	0	0	0	0	0
South Kesteven	0.307692	0.380952	0.0612245	0	0	0	0	0	0	0
West Lindsey	0	0	0.2	0.15	0	0	0	0	0	0
Breckland	0.75	0.137931	0.107143	0.0666667	0.025641	0	0	0	0	0
Broadland	0.333333	0.391304	0.4	0	0	0	0	0	0	0
Great Yarmouth	0.615385	0.472222	0.557143	0.0869565	0.05	0	0	0	0	0
King's Lynn and West Norfolk	0.333333	0.0857143	0.0555556	0	0	0	0	0	0	0
North Norfolk	0.666667	0.375	0.25	0	0	0	0	0	0	0
Norwich	0.736842	0.1875	0.191489	0	0.0344828	0	0	0	0	0
South Norfolk	0.8	0.190476	0.142857	0.025	0	0	0	0	0	0
Corby	0.454545	0	0.222222	0.3	0	0	0	0	0	0
Daventry	0.5	0.25	0.0714286	0	0	0	0	0	0	0
East Northamptonshire	0.545455	0.307692	0.2	0.0714286	0	0	0	0	0	0
Kettering	0.375	0.125	0.0645161	0.133333	0.03125	0	0	0	0	0
Northampton	0.352941	0.354167	0.206186	0.0833333	0.00581395	0	0	0	0	0
South Northamptonshire	0.5	0.454545	0.4	0.111111	0.030303	0	0	0	0	0
Wellingborough	0.666667	0.333333	0.214286	0.189189	0	0	0	0	0	0
Craven	0.333333	0.272727	0.0714286	0	0	0	0	0	0	0
Hambleton	0.8	0.36	0.0833333	0.125	0	0	0	0	0	0
Harrogate	0.6875	0.435484	0.458333	0.318182	0.0285714	0	0	0	0	0
Richmondshire	0.4	0.416667	0.1875	0.0909091	0	0	0	0	0	0
Ryedale	0.666667	0.333333	0	0.333333	0	0	0	0	0	0
Scarborough	0.714286	0.481481	0.177215	0.127273	0.0444444	0	0	0	0	0
Selby	0.7	0.333333	0.185185	0.117647	0	0	0	0	0	0
Ashfield	0.625	0.2	0.0689655	0	0	0	0	0	0	0
Bassetlaw	0.142857	0.30303	0.2	0	0	0	0	0	0	0
Broxtowe	0.411765	0.181818	0.0555556	0.0555556	0	0	0	0	0.0394737	0
Gedling	0.230769	0.0909091	0	0.0714286	0	0	0	0	0	0
Mansfield	0.625	0.235294	0.0869565	0	0	0	0	0	0	0
Newark and Sherwood	0.333333	0.166667	0.047619	0	0	0	0	0	0	0
Rushcliffe	0.8	0.0909091	0	0	0	0	0	0	0.0588235	0
Cherwell	0.428571	0.142857	0.122449	0	0	0	0	0	0	0
Oxford	0.222222	0.211538	0.104478	0	0.0289855	0	0	0	0	0
South Oxfordshire	0.384615	0.148148	0.3	0.0588235	0	0	0	0	0	0
Vale of White Horse	0.285714	0.0625	0.08	0	0	0	0	0	0	0
West Oxfordshire	0.545455	0.111111	0.117647	0.166667	0	0	0	0	0	0
Mendip	0	0.125	0	0	0.037037	0	0	0	0	0
Sedgemoor	0.25	0.1	0.2	0.176471	0.037037	0	0	0	0	0
South Somerset	0.5	0.125	0.333333	0.5	0	0	0	0	0	0
Cannock Chase	0	0.196721	0.131148	0	0	0	0.027027	0	0	0
East Staffordshire	0.5	0.142857	0.142857	0	0.025974	0	0	0	0	0
Lichfield	0.25	0.0740741	0.0980392	0	0	0	0	0	0	0
Newcastle-under-Lyme	0.333333	0.133333	0.0549451	0	0.00621118	0	0	0	0	0
South Staffordshire	0.5	0.416667	0.135135	0	0	0	0	0	0	0
Stafford	0	0.1875	0.0789474	0	0	0	0	0	0	0
Staffordshire Moorlands	0.5	0.0930233	0.181818	0	0	0	0	0	0	0
Tamworth	0.333333	0.0769231	0	0.117647	0.0169492	0	0	0	0	0
Babergh	0.333333	0.357143	0.0909091	0	0.153846	0	0	0	0	0
Ipswich	0.333333	0.0454545	0.0701754	0	0	0	0	0	0	0
Mid Suffolk	1	0.0588235	0.181818	0	0	0	0	0	0	0
Elmbridge	0.2	0.2	0.3125	0.0333333	0.0232558	0	0	0	0	0
Epsom and Ewell	0.285714	0.473684	0.166667	0	0	0	0	0.0714286	0	0
Guildford	0.5625	0.275862	0.162162	0.0344828	0	0	0	0	0	0
Mole Valley	0.5	0.258065	0.0714286	0.0625	0	0	0	0	0	0
Reigate and Banstead	0.4375	0.285714	0.181818	0.05	0.0289855	0	0	0	0	0
Runnymede	0.0769231	0.04	0.08	0	0	0	0	0	0	0
Spelthorne	0.346154	0	0.0882353	0	0	0	0	0	0	0
Surrey Heath	0.333333	0.2	0.208333	0	0	0	0	0	0	0
Tandridge	0.363636	0.1875	0	0.111111	0	0	0	0	0	0
Waverley	0.571429	0.35	0.105263	0.0357143	0	0	0	0	0	0
Woking	0.307692	0.1875	0.125	0.0625	0	0	0	0	0	0
North Warwickshire	1	0	0.0625	0.166667	0	0	0.0172414	0	0	0
Nuneaton and Bedworth	0.5	0.272727	0.0588235	0.04	0	0	0.027027	0	0	0
Rugby	0.142857	0.310345	0.24	0	0	0	0	0	0	0
Stratford-on-Avon	0.5	0.166667	0	0	0.0357143	0	0	0	0	0
Warwick	0.714286	0	0.16129	0.0454545	0	0.0434783	0	0	0	0
Adur	0.4	0.307692	0.166667	0	0	0	0	0	0	0
Arun	0.2	0.25	0.210526	0.285714	0	0	0	0	0	0
Chichester	0.166667	0.222222	0	0	0	0	0	0	0	0
Crawley	0.5	0.46875	0.0555556	0	0	0	0	0	0	0
Horsham	0.571429	0.157895	0.0909091	0	0	0	0	0	0	0
Mid Sussex	0.111111	0.0555556	0.2	0.0454545	0	0	0	0	0	0
Worthing	0.142857	0.352941	0	0	0	0	0	0	0	0
Bromsgrove	0.428571	0.1	0.047619	0.2	0	0	0	0	0	0
Malvern Hills	0	0.285714	0	0	0	0	0.0833333	0	0	0
Redditch	0.333333	0.266667	0.117647	0	0.0322581	0	0	0	0	0
Worcester	0.1	0.142857	0.26087	0	0	0	0	0	0	0
Wychavon	0.125	0	0.0833333	0	0.0138889	0	0	0	0	0
Wyre Forest	0.125	0.0555556	0	0	0	0	0	0	0	0
St Albans	0.535714	0.357143	0.08	0.107143	0.0147059	0	0	0	0	0
Welwyn Hatfield	0.3	0.25	0.146341	0	0	0	0	0	0.0454545	0
East Hertfordshire	0.2	0.0333333	0.0612245	0.0153846	0.00862069	0	0	0	0	0
Stevenage	0.181818	0.190476	0	0.0144928	0	0	0.0204082	0	0	0
East Suffolk	0.222222	0.3125	0.212121	0	0	0	0	0	0	0
West Suffolk	0.0909091	0.16129	0.2	0	0.09375	0	0	0	0	0
Somerset West and Taunton	0.5	0.0909091	0	0	0	0	0	0		0
Bolton	0.720238	0.347305	0.165289	0.109091	0.0111111	0.00403226	0	0	0.00123839	0
Bury	0.423729	0.288288	0.0849673	0.0882353	0.010989	0	0	0	0	0
Manchester	0.539604	0.224839	0.15534	0.125	0.0122574	0.00846024	0.0025	0.00179533	0	0
Oldham	0.630769	0.20442	0.178694	0.0727273	0.0296496	0	0	0	0	0
Rochdale	0.513514	0.201754	0.182857	0.04	0.0158311	0.003663	0	0	0.00209205	0
Salford	0.670455	0.263889	0.143411	0.0294118	0.0113852	0	0.012987	0.0049505	0	0
Stockport	0.367347	0.247191	0.1	0.114286	0.0134048	0	0	0	0	0
Tameside	0.666667	0.37013	0.126866	0.139535	0.0178042	0.00319489	0	0	0	0
Trafford	0.5	0.22043	0.119403	0.130435	0.0207715	0.0117647	0	0	0	0
Wigan	0.470588	0.292181	0.0940171	0.05	0.00817996	0.00239234	0	0	0	0
Knowsley	0.171053	0.0451613	0.126761	0	0.00673401	0	0	0	0	0
Liverpool	0.100418	0.0770878	0.077381	0.030303	0.00143062	0	0	0.0211268	0.00806452	0
St. Helens	0.210526	0.0895522	0.0298507	0.02	0.00642398	0.00446429	0	0	0	0
Sefton	0.177215	0.109589	0.0754717	0.037037	0.00380711	0	0.00561798	0	0	0
Wirral	0.304348	0.14375	0.0659341	0	0.00117096	0	0	0	0	0
Barnsley	0.606061	0.369231	0.136	0.0909091	0.00826446	0.00369004	0	0	0	0
Doncaster	0.473684	0.24375	0.139535	0.12	0	0.00304878	0	0	0	0
Rotherham	0.5	0.212644	0.180451	0.0153846	0.00729927	0	0	0	0	0
Sheffield	0.371134	0.181435	0.104294	0.0446429	0.0105263	0	0	0	0.0578512	0
Newcastle upon Tyne	0.619632	0.656357	0.349206	0.25	0.0210526	0	0	0	0	0
North Tyneside	0.369863	0.670588	0.461538	0.212121	0	0	0	0.00641026	0.0120482	0
South Tyneside	0.236842	0.380282	0.228571	0	0	0	0	0	0	0
Sunderland	0.47619	0.458824	0.258824	0.151163	0.0037594	0	0	0	0	0
Birmingham	0.339683	0.193627	0.0763636	0.0592992	0.0130208	0.00274725	0.00111732	0.0042735	0.00280899	0
Coventry	0.302326	0.179775	0.141935	0.0410959	0.00653595	0.0117647	0	0.0045045	0.0044843	0
Dudley	0.259259	0.168675	0.137441	0.0416667	0.00598802	0	0	0	0	0
Sandwell	0.271429	0.124224	0.05625	0.0588235	0.0107143	0	0	0	0	0
Solihull	0.326531	0.161765	0.126214	0.0980392	0.037037	0	0	0	0	0
Walsall	0.414634	0.134921	0.0542636	0.181818	0.00361011	0	0	0	0	0
Wolverhampton	0.328125	0.154639	0.0785714	0.0229885	0.00554017	0	0	0	0	0
Bradford	0.583333	0.455939	0.241379	0.130435	0.00813008	0	0.000583431	0	0	0
Calderdale	0.685714	0.374101	0.160714	0.046875	0.05	0	0	0	0	0
Kirklees	0.647727	0.34981	0.176113	0.0594059	0.0229008	0	0.00383877	0.0013089	0	0
Leeds	0.721239	0.5	0.280702	0.121076	0.0205607	0	0	0	0	0
Wakefield	0.674419	0.35023	0.197832	0.0434783	0.029703	0.00276243	0	0.00144928	0.00719424	0
Gateshead	0.718447	0.588235	0.310606	0.233333	0.0130719	0	0	0	0	0
City of London		0.5	0		0	0			0	0
Barking and Dagenham	0.333333	0.314815	0.158621	0.0187266	0.00749064	0	0	0	0.0609756	0
Barnet	0.413793	0.227586	0.149351	0.049505	0.00224719	0	0	0.010101	0	0
Bexley	0.272727	0.265306	0.109677	0.027972	0.00561798	0	0	0.015625	0	0
Brent	0.469388	0.258065	0.16	0.0392157	0.0106383	0	0	0	0.00840336	0
Bromley	0.236842	0.22449	0.114286	0.00423729	0.00288184	0	0	0	0	0
Camden	0.352941	0.242857	0.12766	0.0147059	0.0121951	0	0	0.05	0	0
Croydon	0.323529	0.282353	0.145038	0	0.00735294	0	0.0178571	0	0.00512821	0
Ealing	0.389831	0.203252	0.177305	0.0295858	0.0159574	0	0	0.0114943	0	0
Enfield	0.446154	0.179487	0.146119	0.0412371	0.00173913	0	0.0102041	0	0	0
Greenwich	0.355556	0.152542	0.0582524	0.0222222	0.00678733	0	0	0	0	0
Hackney	0.425	0.468085	0.111111	0.0522388	0.00943396	0	0	0	0	0
Hammersmith and Fulham	0.277778	0.236559	0.0980392	0	0.0253165	0	0	0	0.0357143	0
Haringey	0.333333	0.205882	0.137615	0.0376344	0.0060241	0.0175439	0	0	0	0
Harrow	0.297872	0.144737	0.269841	0.0619469	0.0049505	0	0	0	0.015873	0
Havering	0.25	0.175	0.0501931	0.00630915	0.0127389	0	0	0	0	0
Hillingdon	0.346154	0.192308	0.1875	0.0229008	0.00606061	0	0	0	0	0
Hounslow	0.354839	0.376471	0.163043	0.0366972	0	0	0	0	0	0
Islington	0.322581	0.320988	0.115789	0.0208333	0.00613497	0	0	0.0384615	0	0
Kensington and Chelsea	0.291667	0.177778	0.2	0	0.025974	0	0	0	0	0
Kingston upon Thames	0.285714	0.263158	0.128205	0	0	0	0	0	0	0
Lambeth	0.258621	0.215054	0.116505	0.0163934	0.0047619	0	0	0	0.0111111	0
Lewisham	0.42	0.214286	0.101695	0.03	0	0	0	0	0	0
Merton	0.192308	0.240741	0.131148	0	0	0	0	0.0217391	0	0
Newham	0.353659	0.247788	0.130682	0.0344828	0.00732601	0	0	0.025	0	0
Redbridge	0.244681	0.206522	0.104167	0.0220386	0	0	0	0.0117647	0.03125	0
Richmond upon Thames	0.529412	0.191781	0.152174	0.0175439	0	0	0	0.166667	0	0
Southwark	0.352941	0.152941	0.091954	0	0.00299401	0	0.015625	0	0.045977	0
Sutton	0.428571	0.156863	0.0483871	0.0483871	0.0162602	0	0	0	0	0
Tower Hamlets	0.338462	0.237288	0.171875	0.0396825	0.0103896	0	0	0.0212766	0	0
Waltham Forest	0.468085	0.317647	0.11465	0.017301	0	0	0	0.0833333	0	0
Wandsworth	0.254902	0.11236	0.0714286	0.0192308	0.00729927	0	0	0	0	0
Westminster	0.28	0.234043	0.149254	0.0135135	0.0142857	0	0	0	0	0

## Sheet: F1c B.1.1
	Sep'20	Oct'20	Nov'20	Dec'20	Jan'21	Feb'21	Mar'21	Apr'21	May'21	Jun'21
Hartlepool	0.0689655	0.0677966	0.0754717	0.05	0.010101	0	0	0	0	0
Middlesbrough	0.0333333	0.0736842	0.0645161	0.0444444	0	0	0	0.0104167	0	0
Redcar and Cleveland	0.0833333	0.0634921	0.037037	0.190476	0.0173913	0	0	0	0	0
Stockton-on-Tees	0.0263158	0.0645161	0.0540541	0	0	0	0	0	0	0
Darlington	0.3	0.118644	0.392157	0	0	0	0	0	0	0
Halton	0	0.1	0.016129	0.15	0.0052356	0	0	0	0	0
Warrington	0.025641	0.0296296	0.0241935	0	0.00849257	0	0	0	0	0
Blackburn with Darwen	0.403509	0.160714	0.15	0.176471	0.00220264	0	0	0.0128205	0.00394322	0
Blackpool	0	0.117647	0.0526316	0	0	0	0	0	0	0
Kingston upon Hull, City of	0.3125	0.153061	0.097561	0.0487805	0.0204082	0	0	0	0	0
East Riding of Yorkshire	0.0588235	0.092437	0.116667	0.0697674	0.0208333	0	0	0	0.0588235	0
North East Lincolnshire	0.857143	0.4375	0.350746	0.4	0	0	0	0	0	0
North Lincolnshire	0.444444	0.0909091	0.0892857	0.125	0.04	0	0	0	0	0
York	0.30303	0.039548	0.0930233	0.030303	0.00617284	0	0	0	0	0
Derby	0.111111	0.105263	0.262626	0.1875	0	0	0	0	0.0108696	0
Leicester	0.176471	0.19697	0.103175	0.0909091	0.0168067	0.00515464	0	0	0.00548697	0
Rutland	0	0.142857	0.2	0	0.125	0	0	0	0	0
Nottingham	0.105263	0.10687	0.102273	0.109091	0	0.0204082	0	0.00714286	0.028169	0
Herefordshire, County of	0.142857	0.0909091	0.0588235	0.0952381	0.0612245	0	0	0	0	0
Telford and Wrekin	0	0.229167	0.202703	0.0666667	0.00446429	0	0	0	0	0
Stoke-on-Trent	0.263158	0.168539	0.0776699	0.0285714	0.0125945	0	0	0	0	0
Bath and North East Somerset	0.136364	0.166667	0.4375	0	0.0188679	0	0	0	0	0
Bristol, City of	0.218182	0.255639	0.183099	0.046875	0	0	0	0	0.0105263	0
North Somerset	0.115385	0.210526	0.130435	0.153846	0	0	0	0	0	0
South Gloucestershire	0.371429	0.235294	0.24	0.125	0.008	0	0.0212766	0	0	0
Plymouth	0.0909091	0.142857	0.129032	0	0	0	0	0	0	0
Torbay	0.5	0.1	0.666667	0	0	0	0		0	0
Swindon	0.304348	0.125	0.115385	0.121212	0.0136986	0	0	0	0.0227273	0
Peterborough	0.617647	0.2	0.0724638	0.151515	0.0289855	0.00564972	0	0	0	0
Luton	0.283019	0.16	0.146789	0.0961538	0.0197368	0	0.00369004	0	0.003125	0
Southend-on-Sea	0.333333	0.322581	0.188889	0.008	0.0192308	0	0	0	0	0
Thurrock	0.294118	0.117647	0.195652	0.0842697	0	0	0.00952381	0	0.0384615	0.0144928
Medway	0.0952381	0.037037	0.055336	0.0128866	0.00223714	0	0.00833333	0	0	0
Bracknell Forest	0.0555556	0.133333	0.25	0.0588235	0.015625	0	0	0	0	0
West Berkshire	0	0.125	0.0909091	0.0277778	0	0	0	0	0	0
Reading	0.3	0.318182	0.129032	0.0172414	0.00819672	0	0	0	0.01	0
Slough	0.419355	0.419355	0.296875	0.147059	0.00900901	0	0	0	0.0232558	0
Windsor and Maidenhead	0.307692	0.148148	0.243902	0.146341	0.0169492	0	0	0.025	0	0
Wokingham	0.111111	0.1875	0.25	0.0740741	0	0	0	0.111111	0	0
Milton Keynes	0.384615	0.122807	0.150442	0.0333333	0.026455	0.00684932	0	0.0111111	0.016129	0
Brighton and Hove	0.666667	0.160494	0.0512821	0	0.0118343	0	0	0	0	0
Portsmouth	0.555556	0.117647	0.0465116	0.0338983	0.03125	0	0	0	0	0
Southampton	0.375	0.125	0.106383	0.205128	0.015625	0	0	0	0	0
Isle of Wight	0.25	0.142857	0	0.166667	0	0	0	0	0	0
County Durham	0.241379	0.107362	0.0648855	0.00581395	0.0125261	0	0	0	0	0
Cheshire East	0.228571	0.0887097	0.0582524	0.0327869	0	0	0	0	0	0
Cheshire West and Chester	0.153846	0.0642202	0.025	0.0337079	0.0106707	0	0	0.010989	0	0
Shropshire	0.25	0.06	0.163043	0.025	0.00651466	0	0	0	0	0
Cornwall	0.636364	0.380952	0.0769231	0.1	0.00943396	0.0689655	0		0	0
Isles of Scilly										0
Wiltshire	0.28125	0.075	0.1	0.0217391	0.0186916	0	0	0	0	0
Bedford	0.448276	0.481481	0.259259	0.0877193	0	0	0	0	0.0157385	0
Central Bedfordshire	0.117647	0.229167	0.138462	0.05	0.0204082	0	0	0	0.012605	0
Northumberland	0.242105	0.112245	0.0363636	0.0133333	0.00555556	0	0	0	0	0
Bournemouth, Christchurch and Poole	0.315789	0.0789474	0.0434783	0.0714286	0.0126582	0	0	0	0	0
Dorset	0.272727	0.142857	0	0	0	0	0	0	0	0
Aylesbury Vale	0.5	0.148936	0.0384615	0.0365854	0	0.015873	0.0416667	0	0	0
Chiltern	0.3	0.272727	0.375	0	0.0357143	0	0.166667	0	0	0
South Bucks	0	0.222222	0.214286	0.1	0	0	0	0	0	0
Wycombe	0.36	0.138889	0.145161	0.0588235	0.0238095	0	0	0	0.0144928	0
Cambridge	0.1	0.384615	0.222222	0	0	0	0	0.03125	0	0
East Cambridgeshire	0	0.125	0.222222	0	0	0	0	0	0	0
Fenland	1	0.315789	0.188679	0.04	0.0363636	0	0	0	0	0
Huntingdonshire	0.333333	0.2	0.106383	0.0714286	0.05	0	0	0	0	0
South Cambridgeshire	0	0.405405	0.353846	0.0232558	0.0526316	0	0	0	0	0
Allerdale	0.111111	0.142857	0.222222	0.125	0	0	0	0	0	0
Barrow-in-Furness	0	0.03125	0	0	0	0	0	0	0	0
Carlisle	0	0.0666667	0	0	0.00584795	0	0	0	0	0
Copeland	0.25	0.0666667	0.25		0	0	0	0	0	0
Eden	1	0.117647	0	0	0	0	0	0	0	0.0142857
South Lakeland	0.2	0.0344828	0	0	0.0428571	0	0	0	0	0
Amber Valley	0	0.0869565	0.0517241	0	0	0	0	0	0	0
Bolsover	0	0	0.136364	0	0	0	0	0	0	0
Chesterfield	0.571429	0.0625	0.0666667	0	0	0	0	0	0	0
Derbyshire Dales		0.0909091	0	0	0	0	0	0	0	0
Erewash	0.166667	0.0555556	0.153846	0	0.0175439	0	0	0	0	0
High Peak	0	0.0645161	0.0606061	0.0555556	0	0	0	0	0.00769231	0
North East Derbyshire	0.1	0.103448	0.0769231	0.0714286	0	0.0555556	0	0	0	0
South Derbyshire	0.333333	0.130435	0.0555556	0.230769	0	0	0	0	0	0
East Devon	0.666667	0.333333	0	0	0	0	0	0	0	0
Exeter	0.555556	0.481481	0.142857	0	0	0	0		0	0
Mid Devon	0.5	0	0	0	0.0588235	0	0		0	0
North Devon	0.5	0.5	0.142857	0	0	0	0		0	0
South Hams	0	0	0		0	0	0		0	0
Teignbridge	0.5	0.5	0	0	0	0	0	0	0	0
Torridge		0.5	0.4	0	0		0	0	0	0
West Devon		0	0	0	0.0833333	0				0
Eastbourne	0.4	0.294118	0	0	0.0142857	0	0	0		0
Hastings	0.333333	0.3	0.0909091	0.0681818	0	0	0	0	0	0
Lewes	0	0.133333	0	0	0	0	0	0	0	0
Rother	0.666667	0	0.0909091	0	0	0	0	0		0
Wealden	0.285714	0.142857	0.0540541	0.0416667	0.0121951	0	0	0	0	0
Basildon	0.0869565	0.148936	0.0641026	0.0100503	0	0	0	0	0.0333333	0
Braintree	0.333333	0.2	0.0645161	0.0147059	0	0	0	0	0	0
Brentwood	0.5	0.121212	0.214286	0.0166667	0	0	0	0	0	0
Castle Point	0.1875	0.16129	0.129032	0.0322581	0	0	0	0	0	0
Chelmsford	0.375	0.133333	0.181818	0	0.0126582	0	0.0232558	0	0	0
Colchester	0.4	0.276596	0.166667	0.08	0	0	0	0	0.05	0
Epping Forest	0.590909	0.25	0.17284	0.0289855	0.0060241	0	0	0	0	0
Harlow	0	0.166667	0.285714	0.0151515	0.0163934	0	0	0	0	0
Maldon	0	0.166667	0.25	0	0	0	0	0	0	0
Rochford	0.666667	0.5	0.133333	0.0555556	0	0	0	0	0	0
Tendring	1	0.391304	0.138889	0	0	0	0	0	0	0
Uttlesford	0.4	0.111111	0	0.0666667	0	0.03125	0	0	0	0
Cheltenham	0.4375	0.25	0.166667	0	0	0	0	0	0	0
Cotswold	0	0.266667	0	0	0	0	0	0	0	0
Forest of Dean		0	0.0769231	0	0	0	0	0	0	0
Gloucester	0.272727	0.222222	0.0571429	0.0344828	0.0147059	0	0	0	0.0227273	0
Stroud	0.571429	0.25	0.166667	0	0.0384615	0	0		0	0
Tewkesbury	0	0.333333	0.0714286	0	0	0	0	0	0	0
Basingstoke and Deane	0.0769231	0.392857	0.105263	0	0.0178571	0	0	0.0833333	0	0
East Hampshire	0.5	0.333333	0	0.0666667	0	0	0	0	0	0
Eastleigh	0	0.285714	0.0769231	0	0	0	0	0	0	0
Fareham	1	0.15	0.0833333	0	0	0	0	0	0	0
Gosport	0	0	0	0	0	0	0	0	0	0
Hart	0.25	0.0416667	0	0	0	0	0	0	0.105263	0
Havant	0	0.0769231	0.238095	0.0576923	0	0	0	0	0	0
New Forest	0.181818	0.142857	0.153846	0	0	0	0	0	0	0
Rushmoor	0	0.0454545	0.1	0.0909091	0.0185185	0	0	0	0	0
Test Valley	0.0666667	0.130435	0	0	0	0	0	0	0	0
Winchester	0	0.277778	0.136364	0	0	0	0	0	0	0
Broxbourne	0.133333	0.34375	0.166667	0.0392157	0	0	0	0	0	0
Dacorum	0.277778	0.157895	0.0882353	0.0434783	0.0120482	0	0	0	0	0
Hertsmere	0.136364	0.172414	0.16129	0.0410959	0	0	0	0	0	0
North Hertfordshire	0.333333	0.272727	0.0930233	0	0	0	0	0	0.025	0
Three Rivers	0.8	0.275862	0.166667	0.025	0.0185185	0	0	0	0	0
Watford	0.153846	0.16129	0.16	0.0175439	0.0243902	0.0196078	0	0	0	0
Ashford	0	0.25	0.0512821	0	0	0	0	0	0	0
Canterbury	0	0.25	0.106667	0.025	0	0	0	0	0.020202	0
Dartford	0.5	0.117647	0.0930233	0	0	0.0204082	0	0	0	0
Dover	0.4	0.222222	0.0135135	0.0441176	0	0	0	0	0	0
Gravesham	0.5	0.235294	0.123596	0.00952381	0.0167598	0	0	0.142857	0	0
Maidstone	0	0.12	0.028169	0.0125	0	0	0	0	0	0
Sevenoaks	0.555556	0.217391	0.0888889	0.0204082	0	0	0	0	0.0243902	0
Folkestone and Hythe	0.666667	0.4	0.142857	0	0	0	0		0	0
Swale	0.4	0	0.0462963	0.00793651	0	0	0	0	0	0
Thanet	0.125	0.0588235	0.00595238	0	0.101695	0.015625	0.0117647	0	0	0
Tonbridge and Malling	0.25	0.2	0.03125	0.0298507	0	0	0	0	0	0
Tunbridge Wells	0.4	0.142857	0.0952381	0.0232558	0	0	0	0	0	0
Burnley	0.2	0.0441176	0.0789474	0.0169492	0.00823045	0	0	0	0	0
Chorley	0.25	0.0961538	0.047619	0.129032	0.0175439	0	0	0	0.0209424	0
Fylde	0.25	0.116279	0.0606061	0.0384615	0	0	0	0	0	0
Hyndburn	0.25	0.102564	0	0	0	0	0	0	0	0
Lancaster	0.142857	0.0212766	0	0	0	0	0	0	0	0
Pendle	0.125	0.05	0.0136986	0	0.0106952	0	0	0	0.00704225	0
Preston	0.304348	0.163265	0.144444	0.0344828	0.0109489	0	0	0	0	0
Ribble Valley	0	0.08	0.277778	0	0	0	0	0	0.0106383	0
Rossendale	0	0	0.04	0.0526316	0.00649351	0	0	0	0	0
South Ribble	0.1	0.116279	0.08	0	0.0047619	0	0	0	0.0147059	0
West Lancashire	0	0	0.0294118	0.0555556	0.0207254	0	0	0	0	0
Wyre	0.130435	0.107143	0.0238095	0.047619	0	0	0	0.0606061	0.0140845	0
Blaby	0.153846	0.173913	0.056338	0.0555556	0	0	0	0	0	0
Charnwood	0	0.0952381	0.0923077	0	0	0	0	0	0	0
Harborough	0.166667	0.222222	0.0952381	0.571429	0	0	0	0	0	0
Hinckley and Bosworth	0	0	0.0833333	0.125	0	0	0	0	0	0
Melton	0	0	0.0384615	0	0	0	0	0	0	0
North West Leicestershire	0.555556	0	0.1	0	0	0	0	0	0	0
Oadby and Wigston	0.25	0	0.15	0	0	0	0	0	0	0
Boston	0.2	0.2	0.0384615	0	0.5	0	0	0	0	0
East Lindsey	0	0.222222	0.0588235	0.166667	0	0	0	0	0	0
Lincoln	0.416667	0.208333	0.156863	0.0555556	0.0566038	0	0	0	0	0
North Kesteven	0.666667	0	0.117647	0.0833333	0.148148	0	0	0	0	0
South Holland		0.2	0.0454545	0	0	0	0	0	0	0
South Kesteven	0.307692	0.047619	0.102041	0	0	0	0	0	0	0
West Lindsey	0.5	0	0.1	0	0	0	0	0	0	0
Breckland	0.25	0.62069	0.142857	0	0.025641	0	0	0	0	0
Broadland	0.666667	0.173913	0.0625	0.0222222	0	0	0	0	0	0
Great Yarmouth	0.307692	0.0833333	0.0571429	0.0434783	0.05	0	0	0	0	0
King's Lynn and West Norfolk	0.333333	0.342857	0.0694444	0.142857	0.0714286	0	0	0	0	0
North Norfolk	0.333333	0.125	0.0625	0	0	0.0555556	0	0	0	0
Norwich	0.210526	0.5	0.191489	0	0	0	0	0	0	0
South Norfolk	0.2	0.238095	0.047619	0.025	0	0.037037	0	0	0	0
Corby	0.454545	0.222222	0.111111	0.2	0.0178571	0	0	0	0	0
Daventry	0.5	0.0833333	0.0714286	0.214286	0.0666667	0	0	0	0	0
East Northamptonshire	0.0909091	0.230769	0.3	0.214286	0	0	0	0	0.0163934	0
Kettering	0.5625	0.125	0.258065	0.0666667	0.046875	0	0	0	0	0
Northampton	0.392157	0.208333	0.0412371	0.0238095	0.0174419	0	0.00478469	0	0	0
South Northamptonshire	0.25	0	0.16	0	0	0	0	0	0.030303	0
Wellingborough	0.333333	0.111111	0	0.0540541	0.0212766	0	0	0	0	0
Craven	0	0	0.214286	0	0.0434783	0	0	0	0	0
Hambleton	0.2	0.04	0.25	0.125	0	0	0	0	0	0
Harrogate	0.0625	0.145161	0.0277778	0.0909091	0	0	0	0	0	0
Richmondshire	0.4	0.125	0.0625	0	0	0	0.0105263	0	0	0
Ryedale	0	0.222222	0	0	0	0	0	0	0	0
Scarborough	0.142857	0.037037	0.0632911	0	0	0	0	0	0	0
Selby	0	0.142857	0	0	0.0227273	0	0	0	0	0
Ashfield	0.125	0	0.0689655	0.0909091	0	0.0517241	0	0	0	0
Bassetlaw	0.571429	0.0909091	0.175	0	0.0277778	0	0	0	0	0
Broxtowe	0.0588235	0.121212	0.0555556	0.0555556	0	0	0	0.025	0.0394737	0
Gedling	0.307692	0.0909091	0.0857143	0.0357143	0	0	0	0	0	0
Mansfield	0.125	0.0588235	0.0869565	0.3	0	0	0	0	0.0135135	0
Newark and Sherwood	0.333333	0.111111	0.142857	0	0	0	0	0	0	0
Rushcliffe	0	0	0.2	0	0	0	0.0769231	0	0	0
Cherwell	0	0.285714	0.142857	0	0	0.0185185	0	0	0	0
Oxford	0.277778	0.0961538	0.0895522	0.0294118	0.0724638	0	0.0147059	0	0	0
South Oxfordshire	0.230769	0.148148	0.2	0.0588235	0	0	0	0	0	0
Vale of White Horse	0.285714	0.25	0.16	0.214286	0.0322581	0	0	0	0	0
West Oxfordshire	0.0909091	0.222222	0.117647	0.0555556	0	0	0	0	0	0
Mendip	0	0.25	0.222222	0.333333	0	0	0	0	0	0
Sedgemoor	0	0.3	0.2	0	0	0	0	0	0	0
South Somerset	0.333333	0	0	0	0	0	0	0	0	0
Cannock Chase	0	0.0491803	0.0819672	0.04	0	0	0	0	0	0
East Staffordshire	0.5	0.0714286	0.122449	0.0833333	0.012987	0	0	0	0	0
Lichfield	0.625	0.185185	0.156863	0	0.0196078	0	0	0	0	0
Newcastle-under-Lyme	0.5	0.133333	0.186813	0.0263158	0	0	0	0	0	0
South Staffordshire	0.166667	0.25	0.0810811	0	0	0	0	0	0	0
Stafford	0.5	0.09375	0.0921053	0	0	0	0	0.0434783	0	0
Staffordshire Moorlands	0.25	0.116279	0.0227273	0.0434783	0	0	0	0	0	0
Tamworth	0.5	0.115385	0.0833333	0.0588235	0.0169492	0	0	0	0	0
Babergh	0.333333	0.285714	0.0909091	0	0	0	0	0	0	0
Ipswich	0.444444	0.363636	0.105263	0.146341	0	0	0	0	0	0
Mid Suffolk	0	0.470588	0.0454545	0	0	0	0	0	0	0
Elmbridge	0.45	0.233333	0.25	0	0	0	0	0	0	0
Epsom and Ewell	0.714286	0.0526316	0.111111	0	0.04	0	0	0	0	0
Guildford	0.125	0.103448	0.0810811	0	0	0	0	0	0	0
Mole Valley	0.166667	0.0322581	0	0	0	0	0	0	0	0
Reigate and Banstead	0.125	0.178571	0.121212	0	0	0	0	0	0	0
Runnymede	0.384615	0.44	0.16	0.0344828	0	0	0	0	0	0
Spelthorne	0.115385	0.28	0.0588235	0.0277778	0.0238095	0	0	0	0	0
Surrey Heath	0.444444	0.1	0.208333	0	0.0425532	0	0	0	0	0
Tandridge	0.181818	0.1875	0.333333	0.111111	0	0	0	0	0	0
Waverley	0.0714286	0.1	0	0	0	0	0	0	0	0
Woking	0.615385	0.1875	0.166667	0.0625	0.0384615	0	0	0	0	0
North Warwickshire	0	0.153846	0.09375	0	0	0	0	0	0	0
Nuneaton and Bedworth	0.4	0.181818	0.0784314	0.24	0	0	0	0	0.0188679	0
Rugby	0.857143	0.275862	0.32	0.285714	0	0	0	0	0	0
Stratford-on-Avon	0.5	0.266667	0.047619	0.181818	0.0357143	0	0	0	0	0
Warwick	0.142857	0.185185	0.0322581	0.181818	0.0294118	0	0	0	0	0
Adur	0.6	0.0769231	0.166667	0.25	0	0	0	0	0.25	0
Arun	0.7	0.0833333	0.105263	0.047619	0	0	0	0	0	0
Chichester	0.5	0.111111	0.166667	0.0769231	0	0	0	0	0	0
Crawley	0.125	0.09375	0.277778	0.0526316	0.0240964	0.0117647	0	0	0	0
Horsham	0	0.157895	0.181818	0	0	0	0	0	0	0
Mid Sussex	0.222222	0.166667	0.166667	0	0	0	0	0	0	0
Worthing	0.142857	0.294118	0.4	0	0	0	0	0	0	0
Bromsgrove	0	0.1	0.0952381	0	0	0	0	0	0	0
Malvern Hills	0.5	0.285714	0.166667	0.25	0	0	0	0	0	0
Redditch	0.416667	0.133333	0.0588235	0.157895	0	0	0	0	0	0
Worcester	0	0.142857	0.26087	0	0.0337838	0	0	0	0.010101	0
Wychavon	0.625	0.333333	0.333333	0.0714286	0	0.047619	0	0	0	0
Wyre Forest	0.375	0.388889	0.0434783	0.166667	0.0526316	0	0	0	0	0
St Albans	0.0714286	0.107143	0.28	0.0892857	0.0441176	0	0.0322581	0	0	0
Welwyn Hatfield	0.4	0.25	0.317073	0.113208	0.0105263	0.0196078	0	0	0	0
East Hertfordshire	0.2	0.2	0.0204082	0.0307692	0.0344828	0.0212766	0	0	0	0
Stevenage	0.545455	0.285714	0.1875	0.144928	0.0114943	0	0	0	0	0
East Suffolk	0.555556	0.28125	0.19697	0	0.025974	0	0	0	0	0
West Suffolk	0.818182	0.225806	0.16	0.3125	0	0	0	0	0	0
Somerset West and Taunton	0	0.0909091	0	0	0	0	0	0		0
Bolton	0.0952381	0.0838323	0.0454545	0.109091	0.0155556	0	0.00377358	0	0.0139319	0
Bury	0.152542	0.0540541	0.0718954	0.0882353	0.0285714	0.003861	0	0.00714286	0.00274725	0
Manchester	0.108911	0.0792291	0.0752427	0.0277778	0.0122574	0.00169205	0.0025	0	0.002997	0
Oldham	0.123077	0.0939227	0.0584192	0	0.0107817	0	0	0	0	0
Rochdale	0.135135	0.0614035	0.0171429	0.04	0.0158311	0	0	0	0.00209205	0
Salford	0.0454545	0.0694444	0.0813953	0.0294118	0.0208729	0	0	0.0049505	0.00514139	0
Stockport	0.22449	0.0786517	0.0266667	0	0	0	0	0.00436681	0.0025	0
Tameside	0.0555556	0.0779221	0.0447761	0	0.00296736	0	0	0	0.011236	0
Trafford	0.214286	0.11828	0.0447761	0.0652174	0.00593472	0.00784314	0	0	0.00208333	0
Wigan	0.0588235	0.0576132	0.0384615	0.0166667	0.00817996	0.00478469	0.00675676	0	0.00603622	0
Knowsley	0.0657895	0.0387097	0.0140845	0	0.0016835	0	0	0.0204082	0	0
Liverpool	0.041841	0.0364026	0.047619	0.121212	0.0157368	0	0	0.0140845	0	0
St. Helens	0.0175439	0.0223881	0.0298507	0.02	0.00214133	0	0	0	0	0
Sefton	0	0.0228311	0.0660377	0.0740741	0.0101523	0	0	0	0.00342466	0
Wirral	0.0217391	0.05625	0.131868	0.0461538	0.00936768	0	0	0	0	0
Barnsley	0.181818	0.0974359	0.048	0	0.0991736	0.0110701	0.00123762	0	0	0
Doncaster	0.157895	0.06875	0.0604651	0.06	0	0.00304878	0	0.00146843	0	0
Rotherham	0.0909091	0.143678	0.150376	0.0615385	0.0510949	0.00677966	0.00108814	0	0	0
Sheffield	0.164948	0.149789	0.128834	0.0178571	0.0245614	0	0.00149031	0	0	0
Newcastle upon Tyne	0.226994	0.0721649	0.0582011	0.138889	0.0105263	0	0.00680272	0	0	0
North Tyneside	0.356164	0.0117647	0.021978	0.272727	0.0117647	0	0	0	0	0
South Tyneside	0.407895	0.183099	0.114286	0.0645161	0.010989	0	0	0	0	0
Sunderland	0.333333	0.129412	0.0352941	0.0348837	0	0	0	0	0	0
Birmingham	0.450794	0.245098	0.190909	0.102426	0.015625	0.00274725	0.00111732	0	0.00561798	0
Coventry	0.55814	0.303371	0.16129	0.164384	0	0.0117647	0.00396825	0.00900901	0.0134529	0
Dudley	0.222222	0.192771	0.199052	0.0520833	0	0	0	0	0.0049505	0
Sandwell	0.557143	0.279503	0.175	0.129412	0.00714286	0	0	0.00833333	0.00925926	0
Solihull	0.306122	0.161765	0.126214	0.0588235	0.0246914	0.0113636	0	0	0.0117647	0
Walsall	0.317073	0.134921	0.116279	0.0181818	0.0108303	0	0	0	0.0114943	0
Wolverhampton	0.515625	0.298969	0.178571	0.0344828	0.00277008	0	0	0	0.0206186	0
Bradford	0.234375	0.155172	0.165517	0.0869565	0.0271003	0.00315457	0.00233372	0	0	0
Calderdale	0.0285714	0.143885	0.1875	0.109375	0	0	0	0	0	0
Kirklees	0.215909	0.174905	0.131579	0.0891089	0.0114504	0	0	0.0013089	0	0
Leeds	0.0929204	0.117438	0.105263	0.0896861	0.0261682	0.00289017	0	0	0	0
Wakefield	0.186047	0.101382	0.0731707	0.0724638	0	0.00828729	0	0	0.00719424	0
Gateshead	0.184466	0.0840336	0.0757576	0.0333333	0	0	0	0	0	0
City of London		0	0.2		0	0			0	0
Barking and Dagenham	0.393939	0.185185	0.158621	0.0599251	0.00374532	0	0	0	0	0
Barnet	0.321839	0.234483	0.285714	0.0742574	0.00449438	0	0.00877193	0	0	0
Bexley	0.272727	0.163265	0.0645161	0.013986	0.00280899	0	0	0	0.010989	0
Brent	0.346939	0.301075	0.22	0.107843	0.0035461	0	0	0	0.00840336	0
Bromley	0.236842	0.204082	0.114286	0.0254237	0.00288184	0	0	0	0.0138889	0
Camden	0.176471	0.271429	0.170213	0.0735294	0	0	0	0	0.0416667	0
Croydon	0.264706	0.223529	0.21374	0.0434783	0.00367647	0	0	0.0333333	0.00512821	0
Ealing	0.40678	0.308943	0.184397	0.0591716	0.0106383	0.00840336	0	0.0229885	0.0123457	0
Enfield	0.215385	0.282051	0.178082	0.0515464	0.00695652	0	0	0	0.00980392	0
Greenwich	0.311111	0.457627	0.145631	0.037037	0	0	0	0	0.0045045	0
Hackney	0.275	0.234043	0.148148	0.0597015	0.0141509	0	0	0	0.0208333	0
Hammersmith and Fulham	0.277778	0.16129	0.294118	0.0196078	0.0253165	0	0	0	0	0
Haringey	0.416667	0.215686	0.211009	0.0806452	0.0240964	0	0	0	0.0108696	0
Harrow	0.404255	0.381579	0.253968	0.079646	0.0049505	0	0	0.0144928	0.015873	0
Havering	0.416667	0.2375	0.196911	0.0599369	0.0254777	0.0106383	0	0	0.0192308	0
Hillingdon	0.519231	0.336538	0.166667	0.0534351	0.00606061	0.0210526	0.0129032	0	0.024	0
Hounslow	0.370968	0.235294	0.152174	0.0458716	0.00724638	0.0147059	0	0.0128205	0.0280374	0
Islington	0.290323	0.17284	0.147368	0.0555556	0.00613497	0	0	0	0.0222222	0
Kensington and Chelsea	0.166667	0.4	0.15	0.0277778	0.0519481	0	0	0	0	0
Kingston upon Thames	0.5	0.22807	0.333333	0.0384615	0.0166667	0	0.0151515	0	0.0126582	0
Lambeth	0.241379	0.344086	0.165049	0.0327869	0.0142857	0	0	0	0.0333333	0
Lewisham	0.18	0.228571	0.186441	0.05	0.0273973	0.015873	0	0	0.00917431	0
Merton	0.576923	0.148148	0.229508	0.0178571	0	0	0	0	0	0
Newham	0.243902	0.283186	0.215909	0.0730223	0.0164835	0	0	0	0.0165289	0
Redbridge	0.404255	0.304348	0.3375	0.0523416	0.0163488	0	0	0	0	0
Richmond upon Thames	0.235294	0.191781	0.173913	0.0526316	0	0	0	0	0	0
Southwark	0.215686	0.352941	0.183908	0.0454545	0	0	0	0.027027	0.0114943	0.0019685
Sutton	0.190476	0.156863	0.258065	0.0483871	0	0	0	0	0	0
Tower Hamlets	0.338462	0.228814	0.109375	0.0674603	0.0103896	0	0	0.0212766	0	0.00584795
Waltham Forest	0.319149	0.176471	0.133758	0.0692042	0.0071599	0	0.0428571	0.0833333	0.00970874	0
Wandsworth	0.215686	0.325843	0.185714	0.0480769	0.00729927	0	0	0	0	0.00377358
Westminster	0.32	0.340426	0.19403	0.0945946	0	0	0	0	0.0196078	0

## Sheet: F1d
	Counts
A	67
A.23.1	58
A.23.1.484	44
A.27	2
B	255
B.1	1892
B.1.1	2272
B.1.1.1	956
B.1.1.7	154697
B.1.1.7.484	153
B.1.1.29	342
B.1.1.37	2304
B.1.1.67	100
B.1.1.196	112
B.1.1.198	168
B.1.1.240	103
B.1.1.255	109
B.1.1.279	234
B.1.1.286	193
B.1.1.301	219
B.1.1.303	199
B.1.1.304	109
B.1.1.307	1355
B.1.1.311	1559
B.1.1.315	2370
B.1.1.318	84
B.1.36	632
B.1.36.9	166
B.1.36.17	1231
B.1.36.28	113
B.1.160	1294
B.1.160.7	181
B.1.177.2	170
B.1.177.4	3100
B.1.177.6	395
B.1.177.7	247
B.1.177.8	201
B.1.177.9	325
B.1.177.10	676
B.1.177.15	222
B.1.177.16	844
B.1.177.17	652
B.1.177.18	412
B.1.177.19	291
B.1.177.20	363
B.1.221	252
B.1.221.1	215
B.1.235	400
B.1.258	1524
B.1.258.3	256
B.1.258.4	167
B.1.351	300
B.1.362	171
B.1.367	102
B.1.389	451
B.1.427	5
B.1.429	4
B.1.471	101
B.1.525	139
B.1.526	16
B.1.617.1	137
B.1.617.2	63262
B.1.617.3	5
C.36.3	6
C.37	1
P.1	78
P.2	31
R.1	17
AV.1	41
AY.1	9
Other	756
B.1.177	31261
