# Supplementary material for: Genomic reconstruction of the SARS-CoV-2 epidemic in England
Source: Nature. 2021 Oct 14;600(7889):506–11. doi: 10.1038/s41586-021-04069-y (PMC8674138; doi:10.1038/s41586-021-04069-y)
Supplement: Supplementary file 6 — Source Data Fig. 2 [file 41586_2021_4069_MOESM6_ESM.xlsx]

## Sheet: Content
Figure/Sheet	Content
F2a	Estimated relative growth rates for 71 SARS-Cov2 lineages (Median and 95% CIs)
F2b	Raw proportions of 71 SARS-Cov2 lineages in selected LTLA
F2c	Modelled proportions of 71 SARS-Cov2 lineages in selected LTLA
F2d	Lineage specific incidence 71 SARS-Cov2 lineages in selected LTLA (per 100k)

## Sheet: F2a
	Median	2.5 Percentile	9.75 Percentile
A	0.698532	0.609071	0.807482
A.23.1	0.822524	0.697872	0.958042
A.23.1.484	1.12764	0.980247	1.3123
A.27	1.05894	0.700326	1.57308
B	0.874813	0.82908	0.919082
B.1	1.03881	1.02452	1.05263
B.1.1	1	1	1
B.1.1.1	0.924804	0.906994	0.943629
B.1.1.7	1.52414	1.49559	1.55299
B.1.1.7.484	1.17614	1.07558	1.28262
B.1.1.29	0.89648	0.870798	0.925234
B.1.1.37	0.933622	0.920184	0.948363
B.1.1.67	0.885401	0.829126	0.948649
B.1.1.196	0.832814	0.783393	0.885244
B.1.1.198	0.901954	0.856141	0.947114
B.1.1.240	0.830166	0.762529	0.89383
B.1.1.255	0.889638	0.846847	0.93556
B.1.1.279	0.774559	0.736233	0.810223
B.1.1.286	0.883572	0.846652	0.921902
B.1.1.301	0.861934	0.82314	0.899453
B.1.1.303	0.759612	0.716256	0.799583
B.1.1.304	0.945436	0.902638	0.989675
B.1.1.307	0.892662	0.874845	0.910377
B.1.1.311	0.950061	0.934009	0.965567
B.1.1.315	0.959159	0.945831	0.972177
B.1.1.318	1.11393	0.929175	1.35475
B.1.36	1.01222	0.992502	1.03166
B.1.36.9	0.943411	0.899547	0.990072
B.1.36.17	0.939661	0.924105	0.955839
B.1.36.28	0.894744	0.848159	0.938452
B.1.160	0.971506	0.956532	0.987354
B.1.160.7	0.886526	0.833303	0.940168
B.1.177.2	0.889935	0.851541	0.931878
B.1.177.4	1.04585	1.03315	1.06009
B.1.177.6	0.998503	0.969882	1.03119
B.1.177.7	0.880064	0.838271	0.92486
B.1.177.8	0.953269	0.910665	0.994923
B.1.177.9	0.908901	0.874448	0.944787
B.1.177.10	1.14539	1.12713	1.1657
B.1.177.15	0.99197	0.956422	1.02922
B.1.177.16	1.05362	1.03277	1.07268
B.1.177.17	0.967328	0.945431	0.987771
B.1.177.18	0.965252	0.937605	0.995203
B.1.177.19	0.942561	0.915101	0.977108
B.1.177.20	0.880451	0.844456	0.914681
B.1.221	0.805136	0.766393	0.84569
B.1.221.1	0.847693	0.812365	0.88888
B.1.235	0.862162	0.835912	0.887073
B.1.258	1.02018	1.00352	1.03657
B.1.258.3	0.786624	0.751416	0.824524
B.1.258.4	0.880697	0.835483	0.929492
B.1.351	1.30593	1.22678	1.37956
B.1.362	0.931388	0.893684	0.968331
B.1.367	0.656987	0.598304	0.72451
B.1.389	0.86951	0.841232	0.897171
B.1.427	1.00122	0.717097	1.39381
B.1.429	0.991743	0.710985	1.41341
B.1.471	0.794897	0.739038	0.853194
B.1.525	1.16316	1.0107	1.34104
B.1.526	0.906997	0.681989	1.25376
B.1.617.1	1.12198	1.00168	1.27106
B.1.617.2	2.43207	2.32859	2.52987
B.1.617.3	0.990702	0.686061	1.44764
C.36.3	1.06105	0.707322	1.68011
C.37	1.0986	0.74218	1.69756
P.1	1.04316	0.877242	1.26325
P.2	0.884612	0.729662	1.08162
R.1	0.944506	0.757005	1.18476
AV.1	1.31654	1.05164	1.61147
AY.1	1.05625	0.679844	1.62898
B.1.177	1.11779	1.10712	1.12879

## Sheet: F2b
index	date	proportion	ltla
A	2020-09-05	0	Bolton
A.23.1	2020-09-05	0	Bolton
A.23.1.484	2020-09-05	0	Bolton
A.27	2020-09-05	0	Bolton
B	2020-09-05	0	Bolton
B.1	2020-09-05	0	Bolton
B.1.1	2020-09-05	0	Bolton
B.1.1.1	2020-09-05	0	Bolton
B.1.1.7	2020-09-05	0	Bolton
B.1.1.7.484	2020-09-05	0	Bolton
B.1.1.29	2020-09-05	0	Bolton
B.1.1.37	2020-09-05	0	Bolton
B.1.1.67	2020-09-05	0	Bolton
B.1.1.196	2020-09-05	0	Bolton
B.1.1.198	2020-09-05	0	Bolton
B.1.1.240	2020-09-05	0	Bolton
B.1.1.255	2020-09-05	0	Bolton
B.1.1.279	2020-09-05	0	Bolton
B.1.1.286	2020-09-05	0.125	Bolton
B.1.1.301	2020-09-05	0	Bolton
B.1.1.303	2020-09-05	0	Bolton
B.1.1.304	2020-09-05	0	Bolton
B.1.1.307	2020-09-05	0	Bolton
B.1.1.311	2020-09-05	0.75	Bolton
B.1.1.315	2020-09-05	0	Bolton
B.1.1.318	2020-09-05	0	Bolton
B.1.36	2020-09-05	0	Bolton
B.1.36.9	2020-09-05	0	Bolton
B.1.36.17	2020-09-05	0	Bolton
B.1.36.28	2020-09-05	0	Bolton
B.1.160	2020-09-05	0	Bolton
B.1.160.7	2020-09-05	0	Bolton
B.1.177.2	2020-09-05	0.125	Bolton
B.1.177.4	2020-09-05	0	Bolton
B.1.177.6	2020-09-05	0	Bolton
B.1.177.7	2020-09-05	0	Bolton
B.1.177.8	2020-09-05	0	Bolton
B.1.177.9	2020-09-05	0	Bolton
B.1.177.10	2020-09-05	0	Bolton
B.1.177.15	2020-09-05	0	Bolton
B.1.177.16	2020-09-05	0	Bolton
B.1.177.17	2020-09-05	0	Bolton
B.1.177.18	2020-09-05	0	Bolton
B.1.177.19	2020-09-05	0	Bolton
B.1.177.20	2020-09-05	0	Bolton
B.1.221	2020-09-05	0	Bolton
B.1.221.1	2020-09-05	0	Bolton
B.1.235	2020-09-05	0	Bolton
B.1.258	2020-09-05	0	Bolton
B.1.258.3	2020-09-05	0	Bolton
B.1.258.4	2020-09-05	0	Bolton
B.1.351	2020-09-05	0	Bolton
B.1.362	2020-09-05	0	Bolton
B.1.367	2020-09-05	0	Bolton
B.1.389	2020-09-05	0	Bolton
B.1.427	2020-09-05	0	Bolton
B.1.429	2020-09-05	0	Bolton
B.1.471	2020-09-05	0	Bolton
B.1.525	2020-09-05	0	Bolton
B.1.526	2020-09-05	0	Bolton
B.1.617.1	2020-09-05	0	Bolton
B.1.617.2	2020-09-05	0	Bolton
B.1.617.3	2020-09-05	0	Bolton
C.36.3	2020-09-05	0	Bolton
C.37	2020-09-05	0	Bolton
P.1	2020-09-05	0	Bolton
P.2	2020-09-05	0	Bolton
R.1	2020-09-05	0	Bolton
AV.1	2020-09-05	0	Bolton
AY.1	2020-09-05	0	Bolton
Other	2020-09-05	0	Bolton
B.1.177	2020-09-05	0	Bolton
A	2020-09-12	0	Bolton
A.23.1	2020-09-12	0	Bolton
A.23.1.484	2020-09-12	0	Bolton
A.27	2020-09-12	0	Bolton
B	2020-09-12	0	Bolton
B.1	2020-09-12	0.0149254	Bolton
B.1.1	2020-09-12	0.0298507	Bolton
B.1.1.1	2020-09-12	0	Bolton
B.1.1.7	2020-09-12	0	Bolton
B.1.1.7.484	2020-09-12	0	Bolton
B.1.1.29	2020-09-12	0	Bolton
B.1.1.37	2020-09-12	0.0149254	Bolton
B.1.1.67	2020-09-12	0	Bolton
B.1.1.196	2020-09-12	0	Bolton
B.1.1.198	2020-09-12	0	Bolton
B.1.1.240	2020-09-12	0	Bolton
B.1.1.255	2020-09-12	0	Bolton
B.1.1.279	2020-09-12	0	Bolton
B.1.1.286	2020-09-12	0.19403	Bolton
B.1.1.301	2020-09-12	0	Bolton
B.1.1.303	2020-09-12	0.0597015	Bolton
B.1.1.304	2020-09-12	0	Bolton
B.1.1.307	2020-09-12	0	Bolton
B.1.1.311	2020-09-12	0.492537	Bolton
B.1.1.315	2020-09-12	0.0447761	Bolton
B.1.1.318	2020-09-12	0	Bolton
B.1.36	2020-09-12	0	Bolton
B.1.36.9	2020-09-12	0	Bolton
B.1.36.17	2020-09-12	0	Bolton
B.1.36.28	2020-09-12	0	Bolton
B.1.160	2020-09-12	0	Bolton
B.1.160.7	2020-09-12	0	Bolton
B.1.177.2	2020-09-12	0.0149254	Bolton
B.1.177.4	2020-09-12	0	Bolton
B.1.177.6	2020-09-12	0	Bolton
B.1.177.7	2020-09-12	0	Bolton
B.1.177.8	2020-09-12	0	Bolton
B.1.177.9	2020-09-12	0	Bolton
B.1.177.10	2020-09-12	0	Bolton
B.1.177.15	2020-09-12	0	Bolton
B.1.177.16	2020-09-12	0	Bolton
B.1.177.17	2020-09-12	0	Bolton
B.1.177.18	2020-09-12	0	Bolton
B.1.177.19	2020-09-12	0	Bolton
B.1.177.20	2020-09-12	0	Bolton
B.1.221	2020-09-12	0	Bolton
B.1.221.1	2020-09-12	0	Bolton
B.1.235	2020-09-12	0	Bolton
B.1.258	2020-09-12	0	Bolton
B.1.258.3	2020-09-12	0.0447761	Bolton
B.1.258.4	2020-09-12	0	Bolton
B.1.351	2020-09-12	0	Bolton
B.1.362	2020-09-12	0	Bolton
B.1.367	2020-09-12	0	Bolton
B.1.389	2020-09-12	0.0149254	Bolton
B.1.427	2020-09-12	0	Bolton
B.1.429	2020-09-12	0	Bolton
B.1.471	2020-09-12	0	Bolton
B.1.525	2020-09-12	0	Bolton
B.1.526	2020-09-12	0	Bolton
B.1.617.1	2020-09-12	0	Bolton
B.1.617.2	2020-09-12	0	Bolton
B.1.617.3	2020-09-12	0	Bolton
C.36.3	2020-09-12	0	Bolton
C.37	2020-09-12	0	Bolton
P.1	2020-09-12	0	Bolton
P.2	2020-09-12	0	Bolton
R.1	2020-09-12	0	Bolton
AV.1	2020-09-12	0	Bolton
AY.1	2020-09-12	0	Bolton
Other	2020-09-12	0	Bolton
B.1.177	2020-09-12	0.0746269	Bolton
A	2020-09-19	0	Bolton
A.23.1	2020-09-19	0	Bolton
A.23.1.484	2020-09-19	0	Bolton
A.27	2020-09-19	0	Bolton
B	2020-09-19	0	Bolton
B.1	2020-09-19	0	Bolton
B.1.1	2020-09-19	0	Bolton
B.1.1.1	2020-09-19	0	Bolton
B.1.1.7	2020-09-19	0	Bolton
B.1.1.7.484	2020-09-19	0	Bolton
B.1.1.29	2020-09-19	0	Bolton
B.1.1.37	2020-09-19	0	Bolton
B.1.1.67	2020-09-19	0	Bolton
B.1.1.196	2020-09-19	0	Bolton
B.1.1.198	2020-09-19	0	Bolton
B.1.1.240	2020-09-19	0	Bolton
B.1.1.255	2020-09-19	0	Bolton
B.1.1.279	2020-09-19	0	Bolton
B.1.1.286	2020-09-19	0.125	Bolton
B.1.1.301	2020-09-19	0	Bolton
B.1.1.303	2020-09-19	0	Bolton
B.1.1.304	2020-09-19	0	Bolton
B.1.1.307	2020-09-19	0	Bolton
B.1.1.311	2020-09-19	0.40625	Bolton
B.1.1.315	2020-09-19	0.03125	Bolton
B.1.1.318	2020-09-19	0	Bolton
B.1.36	2020-09-19	0	Bolton
B.1.36.9	2020-09-19	0	Bolton
B.1.36.17	2020-09-19	0	Bolton
B.1.36.28	2020-09-19	0	Bolton
B.1.160	2020-09-19	0	Bolton
B.1.160.7	2020-09-19	0	Bolton
B.1.177.2	2020-09-19	0.03125	Bolton
B.1.177.4	2020-09-19	0	Bolton
B.1.177.6	2020-09-19	0	Bolton
B.1.177.7	2020-09-19	0	Bolton
B.1.177.8	2020-09-19	0	Bolton
B.1.177.9	2020-09-19	0	Bolton
B.1.177.10	2020-09-19	0	Bolton
B.1.177.15	2020-09-19	0	Bolton
B.1.177.16	2020-09-19	0	Bolton
B.1.177.17	2020-09-19	0	Bolton
B.1.177.18	2020-09-19	0	Bolton
B.1.177.19	2020-09-19	0	Bolton
B.1.177.20	2020-09-19	0	Bolton
B.1.221	2020-09-19	0	Bolton
B.1.221.1	2020-09-19	0	Bolton
B.1.235	2020-09-19	0	Bolton
B.1.258	2020-09-19	0	Bolton
B.1.258.3	2020-09-19	0.03125	Bolton
B.1.258.4	2020-09-19	0	Bolton
B.1.351	2020-09-19	0	Bolton
B.1.362	2020-09-19	0.0625	Bolton
B.1.367	2020-09-19	0	Bolton
B.1.389	2020-09-19	0.03125	Bolton
B.1.427	2020-09-19	0	Bolton
B.1.429	2020-09-19	0	Bolton
B.1.471	2020-09-19	0	Bolton
B.1.525	2020-09-19	0	Bolton
B.1.526	2020-09-19	0	Bolton
B.1.617.1	2020-09-19	0	Bolton
B.1.617.2	2020-09-19	0	Bolton
B.1.617.3	2020-09-19	0	Bolton
C.36.3	2020-09-19	0	Bolton
C.37	2020-09-19	0	Bolton
P.1	2020-09-19	0	Bolton
P.2	2020-09-19	0	Bolton
R.1	2020-09-19	0	Bolton
AV.1	2020-09-19	0	Bolton
AY.1	2020-09-19	0	Bolton
Other	2020-09-19	0	Bolton
B.1.177	2020-09-19	0.28125	Bolton
A	2020-09-26	0	Bolton
A.23.1	2020-09-26	0	Bolton
A.23.1.484	2020-09-26	0	Bolton
A.27	2020-09-26	0	Bolton
B	2020-09-26	0	Bolton
B.1	2020-09-26	0.0327869	Bolton
B.1.1	2020-09-26	0.0819672	Bolton
B.1.1.1	2020-09-26	0	Bolton
B.1.1.7	2020-09-26	0	Bolton
B.1.1.7.484	2020-09-26	0	Bolton
B.1.1.29	2020-09-26	0	Bolton
B.1.1.37	2020-09-26	0.0163934	Bolton
B.1.1.67	2020-09-26	0	Bolton
B.1.1.196	2020-09-26	0	Bolton
B.1.1.198	2020-09-26	0	Bolton
B.1.1.240	2020-09-26	0	Bolton
B.1.1.255	2020-09-26	0	Bolton
B.1.1.279	2020-09-26	0	Bolton
B.1.1.286	2020-09-26	0.114754	Bolton
B.1.1.301	2020-09-26	0	Bolton
B.1.1.303	2020-09-26	0.0163934	Bolton
B.1.1.304	2020-09-26	0	Bolton
B.1.1.307	2020-09-26	0	Bolton
B.1.1.311	2020-09-26	0.409836	Bolton
B.1.1.315	2020-09-26	0.0163934	Bolton
B.1.1.318	2020-09-26	0	Bolton
B.1.36	2020-09-26	0	Bolton
B.1.36.9	2020-09-26	0	Bolton
B.1.36.17	2020-09-26	0	Bolton
B.1.36.28	2020-09-26	0	Bolton
B.1.160	2020-09-26	0.0327869	Bolton
B.1.160.7	2020-09-26	0	Bolton
B.1.177.2	2020-09-26	0.0163934	Bolton
B.1.177.4	2020-09-26	0.0491803	Bolton
B.1.177.6	2020-09-26	0	Bolton
B.1.177.7	2020-09-26	0	Bolton
B.1.177.8	2020-09-26	0	Bolton
B.1.177.9	2020-09-26	0	Bolton
B.1.177.10	2020-09-26	0	Bolton
B.1.177.15	2020-09-26	0	Bolton
B.1.177.16	2020-09-26	0	Bolton
B.1.177.17	2020-09-26	0	Bolton
B.1.177.18	2020-09-26	0	Bolton
B.1.177.19	2020-09-26	0	Bolton
B.1.177.20	2020-09-26	0	Bolton
B.1.221	2020-09-26	0	Bolton
B.1.221.1	2020-09-26	0	Bolton
B.1.235	2020-09-26	0	Bolton
B.1.258	2020-09-26	0	Bolton
B.1.258.3	2020-09-26	0.0327869	Bolton
B.1.258.4	2020-09-26	0	Bolton
B.1.351	2020-09-26	0	Bolton
B.1.362	2020-09-26	0.0163934	Bolton
B.1.367	2020-09-26	0	Bolton
B.1.389	2020-09-26	0	Bolton
B.1.427	2020-09-26	0	Bolton
B.1.429	2020-09-26	0	Bolton
B.1.471	2020-09-26	0	Bolton
B.1.525	2020-09-26	0	Bolton
B.1.526	2020-09-26	0	Bolton
B.1.617.1	2020-09-26	0	Bolton
B.1.617.2	2020-09-26	0	Bolton
B.1.617.3	2020-09-26	0	Bolton
C.36.3	2020-09-26	0	Bolton
C.37	2020-09-26	0	Bolton
P.1	2020-09-26	0	Bolton
P.2	2020-09-26	0	Bolton
R.1	2020-09-26	0	Bolton
AV.1	2020-09-26	0	Bolton
AY.1	2020-09-26	0	Bolton
Other	2020-09-26	0	Bolton
B.1.177	2020-09-26	0.163934	Bolton
A	2020-10-03	0	Bolton
A.23.1	2020-10-03	0	Bolton
A.23.1.484	2020-10-03	0	Bolton
A.27	2020-10-03	0	Bolton
B	2020-10-03	0	Bolton
B.1	2020-10-03	0	Bolton
B.1.1	2020-10-03	0	Bolton
B.1.1.1	2020-10-03	0	Bolton
B.1.1.7	2020-10-03	0	Bolton
B.1.1.7.484	2020-10-03	0	Bolton
B.1.1.29	2020-10-03	0	Bolton
B.1.1.37	2020-10-03	0	Bolton
B.1.1.67	2020-10-03	0	Bolton
B.1.1.196	2020-10-03	0	Bolton
B.1.1.198	2020-10-03	0	Bolton
B.1.1.240	2020-10-03	0	Bolton
B.1.1.255	2020-10-03	0	Bolton
B.1.1.279	2020-10-03	0	Bolton
B.1.1.286	2020-10-03	0.125	Bolton
B.1.1.301	2020-10-03	0	Bolton
B.1.1.303	2020-10-03	0	Bolton
B.1.1.304	2020-10-03	0	Bolton
B.1.1.307	2020-10-03	0	Bolton
B.1.1.311	2020-10-03	0.375	Bolton
B.1.1.315	2020-10-03	0	Bolton
B.1.1.318	2020-10-03	0	Bolton
B.1.36	2020-10-03	0	Bolton
B.1.36.9	2020-10-03	0	Bolton
B.1.36.17	2020-10-03	0	Bolton
B.1.36.28	2020-10-03	0	Bolton
B.1.160	2020-10-03	0	Bolton
B.1.160.7	2020-10-03	0	Bolton
B.1.177.2	2020-10-03	0	Bolton
B.1.177.4	2020-10-03	0.125	Bolton
B.1.177.6	2020-10-03	0	Bolton
B.1.177.7	2020-10-03	0	Bolton
B.1.177.8	2020-10-03	0	Bolton
B.1.177.9	2020-10-03	0	Bolton
B.1.177.10	2020-10-03	0	Bolton
B.1.177.15	2020-10-03	0	Bolton
B.1.177.16	2020-10-03	0	Bolton
B.1.177.17	2020-10-03	0	Bolton
B.1.177.18	2020-10-03	0	Bolton
B.1.177.19	2020-10-03	0	Bolton
B.1.177.20	2020-10-03	0	Bolton
B.1.221	2020-10-03	0	Bolton
B.1.221.1	2020-10-03	0	Bolton
B.1.235	2020-10-03	0	Bolton
B.1.258	2020-10-03	0	Bolton
B.1.258.3	2020-10-03	0.125	Bolton
B.1.258.4	2020-10-03	0	Bolton
B.1.351	2020-10-03	0	Bolton
B.1.362	2020-10-03	0	Bolton
B.1.367	2020-10-03	0	Bolton
B.1.389	2020-10-03	0	Bolton
B.1.427	2020-10-03	0	Bolton
B.1.429	2020-10-03	0	Bolton
B.1.471	2020-10-03	0	Bolton
B.1.525	2020-10-03	0	Bolton
B.1.526	2020-10-03	0	Bolton
B.1.617.1	2020-10-03	0	Bolton
B.1.617.2	2020-10-03	0	Bolton
B.1.617.3	2020-10-03	0	Bolton
C.36.3	2020-10-03	0	Bolton
C.37	2020-10-03	0	Bolton
P.1	2020-10-03	0	Bolton
P.2	2020-10-03	0	Bolton
R.1	2020-10-03	0	Bolton
AV.1	2020-10-03	0	Bolton
AY.1	2020-10-03	0	Bolton
Other	2020-10-03	0	Bolton
B.1.177	2020-10-03	0.25	Bolton
A	2020-10-10	0	Bolton
A.23.1	2020-10-10	0	Bolton
A.23.1.484	2020-10-10	0	Bolton
A.27	2020-10-10	0	Bolton
B	2020-10-10	0	Bolton
B.1	2020-10-10	0	Bolton
B.1.1	2020-10-10	0.117647	Bolton
B.1.1.1	2020-10-10	0	Bolton
B.1.1.7	2020-10-10	0	Bolton
B.1.1.7.484	2020-10-10	0	Bolton
B.1.1.29	2020-10-10	0	Bolton
B.1.1.37	2020-10-10	0	Bolton
B.1.1.67	2020-10-10	0	Bolton
B.1.1.196	2020-10-10	0	Bolton
B.1.1.198	2020-10-10	0	Bolton
B.1.1.240	2020-10-10	0	Bolton
B.1.1.255	2020-10-10	0	Bolton
B.1.1.279	2020-10-10	0	Bolton
B.1.1.286	2020-10-10	0.0588235	Bolton
B.1.1.301	2020-10-10	0	Bolton
B.1.1.303	2020-10-10	0	Bolton
B.1.1.304	2020-10-10	0	Bolton
B.1.1.307	2020-10-10	0	Bolton
B.1.1.311	2020-10-10	0.176471	Bolton
B.1.1.315	2020-10-10	0	Bolton
B.1.1.318	2020-10-10	0	Bolton
B.1.36	2020-10-10	0	Bolton
B.1.36.9	2020-10-10	0	Bolton
B.1.36.17	2020-10-10	0	Bolton
B.1.36.28	2020-10-10	0	Bolton
B.1.160	2020-10-10	0	Bolton
B.1.160.7	2020-10-10	0	Bolton
B.1.177.2	2020-10-10	0.0588235	Bolton
B.1.177.4	2020-10-10	0.0588235	Bolton
B.1.177.6	2020-10-10	0	Bolton
B.1.177.7	2020-10-10	0	Bolton
B.1.177.8	2020-10-10	0	Bolton
B.1.177.9	2020-10-10	0	Bolton
B.1.177.10	2020-10-10	0	Bolton
B.1.177.15	2020-10-10	0	Bolton
B.1.177.16	2020-10-10	0	Bolton
B.1.177.17	2020-10-10	0	Bolton
B.1.177.18	2020-10-10	0	Bolton
B.1.177.19	2020-10-10	0	Bolton
B.1.177.20	2020-10-10	0.0588235	Bolton
B.1.221	2020-10-10	0	Bolton
B.1.221.1	2020-10-10	0	Bolton
B.1.235	2020-10-10	0	Bolton
B.1.258	2020-10-10	0.0588235	Bolton
B.1.258.3	2020-10-10	0	Bolton
B.1.258.4	2020-10-10	0	Bolton
B.1.351	2020-10-10	0	Bolton
B.1.362	2020-10-10	0	Bolton
B.1.367	2020-10-10	0	Bolton
B.1.389	2020-10-10	0	Bolton
B.1.427	2020-10-10	0	Bolton
B.1.429	2020-10-10	0	Bolton
B.1.471	2020-10-10	0	Bolton
B.1.525	2020-10-10	0	Bolton
B.1.526	2020-10-10	0	Bolton
B.1.617.1	2020-10-10	0	Bolton
B.1.617.2	2020-10-10	0	Bolton
B.1.617.3	2020-10-10	0	Bolton
C.36.3	2020-10-10	0	Bolton
C.37	2020-10-10	0	Bolton
P.1	2020-10-10	0	Bolton
P.2	2020-10-10	0	Bolton
R.1	2020-10-10	0	Bolton
AV.1	2020-10-10	0	Bolton
AY.1	2020-10-10	0	Bolton
Other	2020-10-10	0	Bolton
B.1.177	2020-10-10	0.411765	Bolton
A	2020-10-17	0	Bolton
A.23.1	2020-10-17	0	Bolton
A.23.1.484	2020-10-17	0	Bolton
A.27	2020-10-17	0	Bolton
B	2020-10-17	0	Bolton
B.1	2020-10-17	0	Bolton
B.1.1	2020-10-17	0.0425532	Bolton
B.1.1.1	2020-10-17	0.0319149	Bolton
B.1.1.7	2020-10-17	0	Bolton
B.1.1.7.484	2020-10-17	0	Bolton
B.1.1.29	2020-10-17	0	Bolton
B.1.1.37	2020-10-17	0	Bolton
B.1.1.67	2020-10-17	0	Bolton
B.1.1.196	2020-10-17	0	Bolton
B.1.1.198	2020-10-17	0	Bolton
B.1.1.240	2020-10-17	0	Bolton
B.1.1.255	2020-10-17	0	Bolton
B.1.1.279	2020-10-17	0	Bolton
B.1.1.286	2020-10-17	0.0744681	Bolton
B.1.1.301	2020-10-17	0	Bolton
B.1.1.303	2020-10-17	0	Bolton
B.1.1.304	2020-10-17	0	Bolton
B.1.1.307	2020-10-17	0	Bolton
B.1.1.311	2020-10-17	0.202128	Bolton
B.1.1.315	2020-10-17	0.0319149	Bolton
B.1.1.318	2020-10-17	0	Bolton
B.1.36	2020-10-17	0	Bolton
B.1.36.9	2020-10-17	0	Bolton
B.1.36.17	2020-10-17	0	Bolton
B.1.36.28	2020-10-17	0	Bolton
B.1.160	2020-10-17	0.0106383	Bolton
B.1.160.7	2020-10-17	0	Bolton
B.1.177.2	2020-10-17	0.0212766	Bolton
B.1.177.4	2020-10-17	0.0638298	Bolton
B.1.177.6	2020-10-17	0	Bolton
B.1.177.7	2020-10-17	0	Bolton
B.1.177.8	2020-10-17	0	Bolton
B.1.177.9	2020-10-17	0	Bolton
B.1.177.10	2020-10-17	0	Bolton
B.1.177.15	2020-10-17	0	Bolton
B.1.177.16	2020-10-17	0.0106383	Bolton
B.1.177.17	2020-10-17	0	Bolton
B.1.177.18	2020-10-17	0	Bolton
B.1.177.19	2020-10-17	0	Bolton
B.1.177.20	2020-10-17	0	Bolton
B.1.221	2020-10-17	0	Bolton
B.1.221.1	2020-10-17	0	Bolton
B.1.235	2020-10-17	0	Bolton
B.1.258	2020-10-17	0.0212766	Bolton
B.1.258.3	2020-10-17	0.0106383	Bolton
B.1.258.4	2020-10-17	0	Bolton
B.1.351	2020-10-17	0	Bolton
B.1.362	2020-10-17	0	Bolton
B.1.367	2020-10-17	0	Bolton
B.1.389	2020-10-17	0	Bolton
B.1.427	2020-10-17	0	Bolton
B.1.429	2020-10-17	0	Bolton
B.1.471	2020-10-17	0	Bolton
B.1.525	2020-10-17	0	Bolton
B.1.526	2020-10-17	0	Bolton
B.1.617.1	2020-10-17	0	Bolton
B.1.617.2	2020-10-17	0	Bolton
B.1.617.3	2020-10-17	0	Bolton
C.36.3	2020-10-17	0	Bolton
C.37	2020-10-17	0	Bolton
P.1	2020-10-17	0	Bolton
P.2	2020-10-17	0	Bolton
R.1	2020-10-17	0	Bolton
AV.1	2020-10-17	0	Bolton
AY.1	2020-10-17	0	Bolton
Other	2020-10-17	0	Bolton
B.1.177	2020-10-17	0.478723	Bolton
A	2020-10-24	0	Bolton
A.23.1	2020-10-24	0	Bolton
A.23.1.484	2020-10-24	0	Bolton
A.27	2020-10-24	0	Bolton
B	2020-10-24	0	Bolton
B.1	2020-10-24	0.0689655	Bolton
B.1.1	2020-10-24	0.0344828	Bolton
B.1.1.1	2020-10-24	0	Bolton
B.1.1.7	2020-10-24	0	Bolton
B.1.1.7.484	2020-10-24	0	Bolton
B.1.1.29	2020-10-24	0	Bolton
B.1.1.37	2020-10-24	0	Bolton
B.1.1.67	2020-10-24	0	Bolton
B.1.1.196	2020-10-24	0	Bolton
B.1.1.198	2020-10-24	0	Bolton
B.1.1.240	2020-10-24	0	Bolton
B.1.1.255	2020-10-24	0	Bolton
B.1.1.279	2020-10-24	0	Bolton
B.1.1.286	2020-10-24	0.0689655	Bolton
B.1.1.301	2020-10-24	0	Bolton
B.1.1.303	2020-10-24	0	Bolton
B.1.1.304	2020-10-24	0	Bolton
B.1.1.307	2020-10-24	0.0344828	Bolton
B.1.1.311	2020-10-24	0.0689655	Bolton
B.1.1.315	2020-10-24	0	Bolton
B.1.1.318	2020-10-24	0	Bolton
B.1.36	2020-10-24	0	Bolton
B.1.36.9	2020-10-24	0	Bolton
B.1.36.17	2020-10-24	0.0689655	Bolton
B.1.36.28	2020-10-24	0	Bolton
B.1.160	2020-10-24	0	Bolton
B.1.160.7	2020-10-24	0	Bolton
B.1.177.2	2020-10-24	0	Bolton
B.1.177.4	2020-10-24	0	Bolton
B.1.177.6	2020-10-24	0	Bolton
B.1.177.7	2020-10-24	0	Bolton
B.1.177.8	2020-10-24	0	Bolton
B.1.177.9	2020-10-24	0	Bolton
B.1.177.10	2020-10-24	0	Bolton
B.1.177.15	2020-10-24	0	Bolton
B.1.177.16	2020-10-24	0.0689655	Bolton
B.1.177.17	2020-10-24	0	Bolton
B.1.177.18	2020-10-24	0	Bolton
B.1.177.19	2020-10-24	0	Bolton
B.1.177.20	2020-10-24	0	Bolton
B.1.221	2020-10-24	0	Bolton
B.1.221.1	2020-10-24	0	Bolton
B.1.235	2020-10-24	0	Bolton
B.1.258	2020-10-24	0.0689655	Bolton
B.1.258.3	2020-10-24	0	Bolton
B.1.258.4	2020-10-24	0	Bolton
B.1.351	2020-10-24	0	Bolton
B.1.362	2020-10-24	0	Bolton
B.1.367	2020-10-24	0	Bolton
B.1.389	2020-10-24	0	Bolton
B.1.427	2020-10-24	0	Bolton
B.1.429	2020-10-24	0	Bolton
B.1.471	2020-10-24	0.0344828	Bolton
B.1.525	2020-10-24	0	Bolton
B.1.526	2020-10-24	0	Bolton
B.1.617.1	2020-10-24	0	Bolton
B.1.617.2	2020-10-24	0	Bolton
B.1.617.3	2020-10-24	0	Bolton
C.36.3	2020-10-24	0	Bolton
C.37	2020-10-24	0	Bolton
P.1	2020-10-24	0	Bolton
P.2	2020-10-24	0	Bolton
R.1	2020-10-24	0	Bolton
AV.1	2020-10-24	0	Bolton
AY.1	2020-10-24	0	Bolton
Other	2020-10-24	0	Bolton
B.1.177	2020-10-24	0.482759	Bolton
A	2020-10-31	0	Bolton
A.23.1	2020-10-31	0	Bolton
A.23.1.484	2020-10-31	0	Bolton
A.27	2020-10-31	0	Bolton
B	2020-10-31	0	Bolton
B.1	2020-10-31	0	Bolton
B.1.1	2020-10-31	0	Bolton
B.1.1.1	2020-10-31	0.0526316	Bolton
B.1.1.7	2020-10-31	0	Bolton
B.1.1.7.484	2020-10-31	0	Bolton
B.1.1.29	2020-10-31	0	Bolton
B.1.1.37	2020-10-31	0	Bolton
B.1.1.67	2020-10-31	0	Bolton
B.1.1.196	2020-10-31	0	Bolton
B.1.1.198	2020-10-31	0	Bolton
B.1.1.240	2020-10-31	0	Bolton
B.1.1.255	2020-10-31	0	Bolton
B.1.1.279	2020-10-31	0	Bolton
B.1.1.286	2020-10-31	0.210526	Bolton
B.1.1.301	2020-10-31	0	Bolton
B.1.1.303	2020-10-31	0	Bolton
B.1.1.304	2020-10-31	0	Bolton
B.1.1.307	2020-10-31	0	Bolton
B.1.1.311	2020-10-31	0.0526316	Bolton
B.1.1.315	2020-10-31	0	Bolton
B.1.1.318	2020-10-31	0	Bolton
B.1.36	2020-10-31	0	Bolton
B.1.36.9	2020-10-31	0	Bolton
B.1.36.17	2020-10-31	0	Bolton
B.1.36.28	2020-10-31	0	Bolton
B.1.160	2020-10-31	0	Bolton
B.1.160.7	2020-10-31	0	Bolton
B.1.177.2	2020-10-31	0	Bolton
B.1.177.4	2020-10-31	0	Bolton
B.1.177.6	2020-10-31	0	Bolton
B.1.177.7	2020-10-31	0	Bolton
B.1.177.8	2020-10-31	0	Bolton
B.1.177.9	2020-10-31	0	Bolton
B.1.177.10	2020-10-31	0	Bolton
B.1.177.15	2020-10-31	0	Bolton
B.1.177.16	2020-10-31	0	Bolton
B.1.177.17	2020-10-31	0	Bolton
B.1.177.18	2020-10-31	0	Bolton
B.1.177.19	2020-10-31	0	Bolton
B.1.177.20	2020-10-31	0	Bolton
B.1.221	2020-10-31	0	Bolton
B.1.221.1	2020-10-31	0	Bolton
B.1.235	2020-10-31	0	Bolton
B.1.258	2020-10-31	0	Bolton
B.1.258.3	2020-10-31	0.0526316	Bolton
B.1.258.4	2020-10-31	0	Bolton
B.1.351	2020-10-31	0	Bolton
B.1.362	2020-10-31	0	Bolton
B.1.367	2020-10-31	0	Bolton
B.1.389	2020-10-31	0	Bolton
B.1.427	2020-10-31	0	Bolton
B.1.429	2020-10-31	0	Bolton
B.1.471	2020-10-31	0	Bolton
B.1.525	2020-10-31	0	Bolton
B.1.526	2020-10-31	0	Bolton
B.1.617.1	2020-10-31	0	Bolton
B.1.617.2	2020-10-31	0	Bolton
B.1.617.3	2020-10-31	0	Bolton
C.36.3	2020-10-31	0	Bolton
C.37	2020-10-31	0	Bolton
P.1	2020-10-31	0	Bolton
P.2	2020-10-31	0	Bolton
R.1	2020-10-31	0	Bolton
AV.1	2020-10-31	0	Bolton
AY.1	2020-10-31	0	Bolton
Other	2020-10-31	0	Bolton
B.1.177	2020-10-31	0.631579	Bolton
A	2020-11-07	0	Bolton
A.23.1	2020-11-07	0	Bolton
A.23.1.484	2020-11-07	0	Bolton
A.27	2020-11-07	0	Bolton
B	2020-11-07	0	Bolton
B.1	2020-11-07	0	Bolton
B.1.1	2020-11-07	0.032967	Bolton
B.1.1.1	2020-11-07	0.010989	Bolton
B.1.1.7	2020-11-07	0	Bolton
B.1.1.7.484	2020-11-07	0	Bolton
B.1.1.29	2020-11-07	0	Bolton
B.1.1.37	2020-11-07	0.021978	Bolton
B.1.1.67	2020-11-07	0	Bolton
B.1.1.196	2020-11-07	0	Bolton
B.1.1.198	2020-11-07	0	Bolton
B.1.1.240	2020-11-07	0	Bolton
B.1.1.255	2020-11-07	0	Bolton
B.1.1.279	2020-11-07	0	Bolton
B.1.1.286	2020-11-07	0.010989	Bolton
B.1.1.301	2020-11-07	0	Bolton
B.1.1.303	2020-11-07	0	Bolton
B.1.1.304	2020-11-07	0	Bolton
B.1.1.307	2020-11-07	0	Bolton
B.1.1.311	2020-11-07	0.0989011	Bolton
B.1.1.315	2020-11-07	0.021978	Bolton
B.1.1.318	2020-11-07	0	Bolton
B.1.36	2020-11-07	0	Bolton
B.1.36.9	2020-11-07	0	Bolton
B.1.36.17	2020-11-07	0	Bolton
B.1.36.28	2020-11-07	0	Bolton
B.1.160	2020-11-07	0.032967	Bolton
B.1.160.7	2020-11-07	0	Bolton
B.1.177.2	2020-11-07	0.021978	Bolton
B.1.177.4	2020-11-07	0.0549451	Bolton
B.1.177.6	2020-11-07	0	Bolton
B.1.177.7	2020-11-07	0	Bolton
B.1.177.8	2020-11-07	0	Bolton
B.1.177.9	2020-11-07	0	Bolton
B.1.177.10	2020-11-07	0	Bolton
B.1.177.15	2020-11-07	0	Bolton
B.1.177.16	2020-11-07	0	Bolton
B.1.177.17	2020-11-07	0.010989	Bolton
B.1.177.18	2020-11-07	0	Bolton
B.1.177.19	2020-11-07	0	Bolton
B.1.177.20	2020-11-07	0	Bolton
B.1.221	2020-11-07	0	Bolton
B.1.221.1	2020-11-07	0	Bolton
B.1.235	2020-11-07	0	Bolton
B.1.258	2020-11-07	0.021978	Bolton
B.1.258.3	2020-11-07	0	Bolton
B.1.258.4	2020-11-07	0	Bolton
B.1.351	2020-11-07	0	Bolton
B.1.362	2020-11-07	0.021978	Bolton
B.1.367	2020-11-07	0	Bolton
B.1.389	2020-11-07	0	Bolton
B.1.427	2020-11-07	0	Bolton
B.1.429	2020-11-07	0	Bolton
B.1.471	2020-11-07	0	Bolton
B.1.525	2020-11-07	0	Bolton
B.1.526	2020-11-07	0	Bolton
B.1.617.1	2020-11-07	0	Bolton
B.1.617.2	2020-11-07	0	Bolton
B.1.617.3	2020-11-07	0	Bolton
C.36.3	2020-11-07	0	Bolton
C.37	2020-11-07	0	Bolton
P.1	2020-11-07	0	Bolton
P.2	2020-11-07	0	Bolton
R.1	2020-11-07	0	Bolton
AV.1	2020-11-07	0	Bolton
AY.1	2020-11-07	0	Bolton
Other	2020-11-07	0	Bolton
B.1.177	2020-11-07	0.637363	Bolton
A	2020-11-14	0	Bolton
A.23.1	2020-11-14	0	Bolton
A.23.1.484	2020-11-14	0	Bolton
A.27	2020-11-14	0	Bolton
B	2020-11-14	0	Bolton
B.1	2020-11-14	0.0285714	Bolton
B.1.1	2020-11-14	0	Bolton
B.1.1.1	2020-11-14	0	Bolton
B.1.1.7	2020-11-14	0	Bolton
B.1.1.7.484	2020-11-14	0	Bolton
B.1.1.29	2020-11-14	0	Bolton
B.1.1.37	2020-11-14	0	Bolton
B.1.1.67	2020-11-14	0	Bolton
B.1.1.196	2020-11-14	0	Bolton
B.1.1.198	2020-11-14	0	Bolton
B.1.1.240	2020-11-14	0	Bolton
B.1.1.255	2020-11-14	0	Bolton
B.1.1.279	2020-11-14	0.0285714	Bolton
B.1.1.286	2020-11-14	0.0285714	Bolton
B.1.1.301	2020-11-14	0	Bolton
B.1.1.303	2020-11-14	0	Bolton
B.1.1.304	2020-11-14	0	Bolton
B.1.1.307	2020-11-14	0	Bolton
B.1.1.311	2020-11-14	0.114286	Bolton
B.1.1.315	2020-11-14	0.114286	Bolton
B.1.1.318	2020-11-14	0	Bolton
B.1.36	2020-11-14	0	Bolton
B.1.36.9	2020-11-14	0	Bolton
B.1.36.17	2020-11-14	0	Bolton
B.1.36.28	2020-11-14	0	Bolton
B.1.160	2020-11-14	0	Bolton
B.1.160.7	2020-11-14	0	Bolton
B.1.177.2	2020-11-14	0	Bolton
B.1.177.4	2020-11-14	0.171429	Bolton
B.1.177.6	2020-11-14	0	Bolton
B.1.177.7	2020-11-14	0.0285714	Bolton
B.1.177.8	2020-11-14	0	Bolton
B.1.177.9	2020-11-14	0	Bolton
B.1.177.10	2020-11-14	0	Bolton
B.1.177.15	2020-11-14	0	Bolton
B.1.177.16	2020-11-14	0	Bolton
B.1.177.17	2020-11-14	0	Bolton
B.1.177.18	2020-11-14	0	Bolton
B.1.177.19	2020-11-14	0	Bolton
B.1.177.20	2020-11-14	0	Bolton
B.1.221	2020-11-14	0	Bolton
B.1.221.1	2020-11-14	0	Bolton
B.1.235	2020-11-14	0	Bolton
B.1.258	2020-11-14	0.0285714	Bolton
B.1.258.3	2020-11-14	0	Bolton
B.1.258.4	2020-11-14	0	Bolton
B.1.351	2020-11-14	0	Bolton
B.1.362	2020-11-14	0	Bolton
B.1.367	2020-11-14	0	Bolton
B.1.389	2020-11-14	0	Bolton
B.1.427	2020-11-14	0	Bolton
B.1.429	2020-11-14	0	Bolton
B.1.471	2020-11-14	0	Bolton
B.1.525	2020-11-14	0	Bolton
B.1.526	2020-11-14	0	Bolton
B.1.617.1	2020-11-14	0	Bolton
B.1.617.2	2020-11-14	0	Bolton
B.1.617.3	2020-11-14	0	Bolton
C.36.3	2020-11-14	0	Bolton
C.37	2020-11-14	0	Bolton
P.1	2020-11-14	0	Bolton
P.2	2020-11-14	0	Bolton
R.1	2020-11-14	0	Bolton
AV.1	2020-11-14	0	Bolton
AY.1	2020-11-14	0	Bolton
Other	2020-11-14	0	Bolton
B.1.177	2020-11-14	0.457143	Bolton
A	2020-11-21	0	Bolton
A.23.1	2020-11-21	0	Bolton
A.23.1.484	2020-11-21	0	Bolton
A.27	2020-11-21	0	Bolton
B	2020-11-21	0	Bolton
B.1	2020-11-21	0.0208333	Bolton
B.1.1	2020-11-21	0	Bolton
B.1.1.1	2020-11-21	0	Bolton
B.1.1.7	2020-11-21	0	Bolton
B.1.1.7.484	2020-11-21	0	Bolton
B.1.1.29	2020-11-21	0.0208333	Bolton
B.1.1.37	2020-11-21	0.0208333	Bolton
B.1.1.67	2020-11-21	0	Bolton
B.1.1.196	2020-11-21	0	Bolton
B.1.1.198	2020-11-21	0	Bolton
B.1.1.240	2020-11-21	0	Bolton
B.1.1.255	2020-11-21	0	Bolton
B.1.1.279	2020-11-21	0	Bolton
B.1.1.286	2020-11-21	0	Bolton
B.1.1.301	2020-11-21	0.0208333	Bolton
B.1.1.303	2020-11-21	0	Bolton
B.1.1.304	2020-11-21	0	Bolton
B.1.1.307	2020-11-21	0.0208333	Bolton
B.1.1.311	2020-11-21	0	Bolton
B.1.1.315	2020-11-21	0.0208333	Bolton
B.1.1.318	2020-11-21	0	Bolton
B.1.36	2020-11-21	0	Bolton
B.1.36.9	2020-11-21	0	Bolton
B.1.36.17	2020-11-21	0	Bolton
B.1.36.28	2020-11-21	0	Bolton
B.1.160	2020-11-21	0	Bolton
B.1.160.7	2020-11-21	0	Bolton
B.1.177.2	2020-11-21	0.0208333	Bolton
B.1.177.4	2020-11-21	0.104167	Bolton
B.1.177.6	2020-11-21	0	Bolton
B.1.177.7	2020-11-21	0	Bolton
B.1.177.8	2020-11-21	0	Bolton
B.1.177.9	2020-11-21	0	Bolton
B.1.177.10	2020-11-21	0	Bolton
B.1.177.15	2020-11-21	0.0208333	Bolton
B.1.177.16	2020-11-21	0	Bolton
B.1.177.17	2020-11-21	0.0208333	Bolton
B.1.177.18	2020-11-21	0	Bolton
B.1.177.19	2020-11-21	0	Bolton
B.1.177.20	2020-11-21	0	Bolton
B.1.221	2020-11-21	0	Bolton
B.1.221.1	2020-11-21	0	Bolton
B.1.235	2020-11-21	0	Bolton
B.1.258	2020-11-21	0	Bolton
B.1.258.3	2020-11-21	0	Bolton
B.1.258.4	2020-11-21	0	Bolton
B.1.351	2020-11-21	0	Bolton
B.1.362	2020-11-21	0	Bolton
B.1.367	2020-11-21	0	Bolton
B.1.389	2020-11-21	0	Bolton
B.1.427	2020-11-21	0	Bolton
B.1.429	2020-11-21	0	Bolton
B.1.471	2020-11-21	0	Bolton
B.1.525	2020-11-21	0	Bolton
B.1.526	2020-11-21	0	Bolton
B.1.617.1	2020-11-21	0	Bolton
B.1.617.2	2020-11-21	0	Bolton
B.1.617.3	2020-11-21	0	Bolton
C.36.3	2020-11-21	0	Bolton
C.37	2020-11-21	0	Bolton
P.1	2020-11-21	0	Bolton
P.2	2020-11-21	0	Bolton
R.1	2020-11-21	0	Bolton
AV.1	2020-11-21	0	Bolton
AY.1	2020-11-21	0	Bolton
Other	2020-11-21	0	Bolton
B.1.177	2020-11-21	0.708333	Bolton
A	2020-11-28	0	Bolton
A.23.1	2020-11-28	0	Bolton
A.23.1.484	2020-11-28	0	Bolton
A.27	2020-11-28	0	Bolton
B	2020-11-28	0	Bolton
B.1	2020-11-28	0	Bolton
B.1.1	2020-11-28	0	Bolton
B.1.1.1	2020-11-28	0	Bolton
B.1.1.7	2020-11-28	0.0147059	Bolton
B.1.1.7.484	2020-11-28	0	Bolton
B.1.1.29	2020-11-28	0	Bolton
B.1.1.37	2020-11-28	0	Bolton
B.1.1.67	2020-11-28	0	Bolton
B.1.1.196	2020-11-28	0	Bolton
B.1.1.198	2020-11-28	0	Bolton
B.1.1.240	2020-11-28	0	Bolton
B.1.1.255	2020-11-28	0	Bolton
B.1.1.279	2020-11-28	0	Bolton
B.1.1.286	2020-11-28	0	Bolton
B.1.1.301	2020-11-28	0	Bolton
B.1.1.303	2020-11-28	0	Bolton
B.1.1.304	2020-11-28	0	Bolton
B.1.1.307	2020-11-28	0	Bolton
B.1.1.311	2020-11-28	0.0882353	Bolton
B.1.1.315	2020-11-28	0.0147059	Bolton
B.1.1.318	2020-11-28	0	Bolton
B.1.36	2020-11-28	0	Bolton
B.1.36.9	2020-11-28	0	Bolton
B.1.36.17	2020-11-28	0	Bolton
B.1.36.28	2020-11-28	0	Bolton
B.1.160	2020-11-28	0	Bolton
B.1.160.7	2020-11-28	0	Bolton
B.1.177.2	2020-11-28	0.0294118	Bolton
B.1.177.4	2020-11-28	0.161765	Bolton
B.1.177.6	2020-11-28	0	Bolton
B.1.177.7	2020-11-28	0	Bolton
B.1.177.8	2020-11-28	0	Bolton
B.1.177.9	2020-11-28	0	Bolton
B.1.177.10	2020-11-28	0.0294118	Bolton
B.1.177.15	2020-11-28	0	Bolton
B.1.177.16	2020-11-28	0	Bolton
B.1.177.17	2020-11-28	0	Bolton
B.1.177.18	2020-11-28	0	Bolton
B.1.177.19	2020-11-28	0	Bolton
B.1.177.20	2020-11-28	0	Bolton
B.1.221	2020-11-28	0	Bolton
B.1.221.1	2020-11-28	0	Bolton
B.1.235	2020-11-28	0	Bolton
B.1.258	2020-11-28	0.0147059	Bolton
B.1.258.3	2020-11-28	0	Bolton
B.1.258.4	2020-11-28	0	Bolton
B.1.351	2020-11-28	0	Bolton
B.1.362	2020-11-28	0	Bolton
B.1.367	2020-11-28	0	Bolton
B.1.389	2020-11-28	0	Bolton
B.1.427	2020-11-28	0	Bolton
B.1.429	2020-11-28	0	Bolton
B.1.471	2020-11-28	0	Bolton
B.1.525	2020-11-28	0	Bolton
B.1.526	2020-11-28	0	Bolton
B.1.617.1	2020-11-28	0	Bolton
B.1.617.2	2020-11-28	0	Bolton
B.1.617.3	2020-11-28	0	Bolton
C.36.3	2020-11-28	0	Bolton
C.37	2020-11-28	0	Bolton
P.1	2020-11-28	0	Bolton
P.2	2020-11-28	0	Bolton
R.1	2020-11-28	0	Bolton
AV.1	2020-11-28	0	Bolton
AY.1	2020-11-28	0	Bolton
Other	2020-11-28	0	Bolton
B.1.177	2020-11-28	0.647059	Bolton
A	2020-12-05	0	Bolton
A.23.1	2020-12-05	0	Bolton
A.23.1.484	2020-12-05	0	Bolton
A.27	2020-12-05	0	Bolton
B	2020-12-05	0	Bolton
B.1	2020-12-05	0	Bolton
B.1.1	2020-12-05	0	Bolton
B.1.1.1	2020-12-05	0	Bolton
B.1.1.7	2020-12-05	0	Bolton
B.1.1.7.484	2020-12-05	0	Bolton
B.1.1.29	2020-12-05	0	Bolton
B.1.1.37	2020-12-05	0	Bolton
B.1.1.67	2020-12-05	0	Bolton
B.1.1.196	2020-12-05	0	Bolton
B.1.1.198	2020-12-05	0	Bolton
B.1.1.240	2020-12-05	0	Bolton
B.1.1.255	2020-12-05	0	Bolton
B.1.1.279	2020-12-05	0	Bolton
B.1.1.286	2020-12-05	0	Bolton
B.1.1.301	2020-12-05	0	Bolton
B.1.1.303	2020-12-05	0	Bolton
B.1.1.304	2020-12-05	0	Bolton
B.1.1.307	2020-12-05	0	Bolton
B.1.1.311	2020-12-05	0	Bolton
B.1.1.315	2020-12-05	0	Bolton
B.1.1.318	2020-12-05	0	Bolton
B.1.36	2020-12-05	0	Bolton
B.1.36.9	2020-12-05	0	Bolton
B.1.36.17	2020-12-05	0	Bolton
B.1.36.28	2020-12-05	0	Bolton
B.1.160	2020-12-05	0	Bolton
B.1.160.7	2020-12-05	0	Bolton
B.1.177.2	2020-12-05	0	Bolton
B.1.177.4	2020-12-05	0.0833333	Bolton
B.1.177.6	2020-12-05	0	Bolton
B.1.177.7	2020-12-05	0	Bolton
B.1.177.8	2020-12-05	0.0833333	Bolton
B.1.177.9	2020-12-05	0	Bolton
B.1.177.10	2020-12-05	0	Bolton
B.1.177.15	2020-12-05	0	Bolton
B.1.177.16	2020-12-05	0	Bolton
B.1.177.17	2020-12-05	0	Bolton
B.1.177.18	2020-12-05	0	Bolton
B.1.177.19	2020-12-05	0	Bolton
B.1.177.20	2020-12-05	0	Bolton
B.1.221	2020-12-05	0	Bolton
B.1.221.1	2020-12-05	0	Bolton
B.1.235	2020-12-05	0	Bolton
B.1.258	2020-12-05	0	Bolton
B.1.258.3	2020-12-05	0	Bolton
B.1.258.4	2020-12-05	0	Bolton
B.1.351	2020-12-05	0	Bolton
B.1.362	2020-12-05	0	Bolton
B.1.367	2020-12-05	0	Bolton
B.1.389	2020-12-05	0	Bolton
B.1.427	2020-12-05	0	Bolton
B.1.429	2020-12-05	0	Bolton
B.1.471	2020-12-05	0	Bolton
B.1.525	2020-12-05	0	Bolton
B.1.526	2020-12-05	0	Bolton
B.1.617.1	2020-12-05	0	Bolton
B.1.617.2	2020-12-05	0	Bolton
B.1.617.3	2020-12-05	0	Bolton
C.36.3	2020-12-05	0	Bolton
C.37	2020-12-05	0	Bolton
P.1	2020-12-05	0	Bolton
P.2	2020-12-05	0	Bolton
R.1	2020-12-05	0	Bolton
AV.1	2020-12-05	0	Bolton
AY.1	2020-12-05	0	Bolton
Other	2020-12-05	0	Bolton
B.1.177	2020-12-05	0.833333	Bolton
A	2020-12-12	0	Bolton
A.23.1	2020-12-12	0	Bolton
A.23.1.484	2020-12-12	0	Bolton
A.27	2020-12-12	0	Bolton
B	2020-12-12	0	Bolton
B.1	2020-12-12	0	Bolton
B.1.1	2020-12-12	0	Bolton
B.1.1.1	2020-12-12	0	Bolton
B.1.1.7	2020-12-12	0.105263	Bolton
B.1.1.7.484	2020-12-12	0	Bolton
B.1.1.29	2020-12-12	0	Bolton
B.1.1.37	2020-12-12	0	Bolton
B.1.1.67	2020-12-12	0	Bolton
B.1.1.196	2020-12-12	0	Bolton
B.1.1.198	2020-12-12	0	Bolton
B.1.1.240	2020-12-12	0	Bolton
B.1.1.255	2020-12-12	0	Bolton
B.1.1.279	2020-12-12	0	Bolton
B.1.1.286	2020-12-12	0	Bolton
B.1.1.301	2020-12-12	0	Bolton
B.1.1.303	2020-12-12	0	Bolton
B.1.1.304	2020-12-12	0	Bolton
B.1.1.307	2020-12-12	0	Bolton
B.1.1.311	2020-12-12	0.0526316	Bolton
B.1.1.315	2020-12-12	0	Bolton
B.1.1.318	2020-12-12	0	Bolton
B.1.36	2020-12-12	0	Bolton
B.1.36.9	2020-12-12	0	Bolton
B.1.36.17	2020-12-12	0	Bolton
B.1.36.28	2020-12-12	0	Bolton
B.1.160	2020-12-12	0.0526316	Bolton
B.1.160.7	2020-12-12	0	Bolton
B.1.177.2	2020-12-12	0	Bolton
B.1.177.4	2020-12-12	0.0526316	Bolton
B.1.177.6	2020-12-12	0	Bolton
B.1.177.7	2020-12-12	0	Bolton
B.1.177.8	2020-12-12	0	Bolton
B.1.177.9	2020-12-12	0	Bolton
B.1.177.10	2020-12-12	0	Bolton
B.1.177.15	2020-12-12	0	Bolton
B.1.177.16	2020-12-12	0	Bolton
B.1.177.17	2020-12-12	0	Bolton
B.1.177.18	2020-12-12	0	Bolton
B.1.177.19	2020-12-12	0	Bolton
B.1.177.20	2020-12-12	0	Bolton
B.1.221	2020-12-12	0	Bolton
B.1.221.1	2020-12-12	0	Bolton
B.1.235	2020-12-12	0	Bolton
B.1.258	2020-12-12	0	Bolton
B.1.258.3	2020-12-12	0	Bolton
B.1.258.4	2020-12-12	0	Bolton
B.1.351	2020-12-12	0	Bolton
B.1.362	2020-12-12	0	Bolton
B.1.367	2020-12-12	0	Bolton
B.1.389	2020-12-12	0	Bolton
B.1.427	2020-12-12	0	Bolton
B.1.429	2020-12-12	0	Bolton
B.1.471	2020-12-12	0	Bolton
B.1.525	2020-12-12	0	Bolton
B.1.526	2020-12-12	0	Bolton
B.1.617.1	2020-12-12	0	Bolton
B.1.617.2	2020-12-12	0	Bolton
B.1.617.3	2020-12-12	0	Bolton
C.36.3	2020-12-12	0	Bolton
C.37	2020-12-12	0	Bolton
P.1	2020-12-12	0	Bolton
P.2	2020-12-12	0	Bolton
R.1	2020-12-12	0	Bolton
AV.1	2020-12-12	0	Bolton
AY.1	2020-12-12	0	Bolton
Other	2020-12-12	0	Bolton
B.1.177	2020-12-12	0.736842	Bolton
A	2020-12-19	0	Bolton
A.23.1	2020-12-19	0	Bolton
A.23.1.484	2020-12-19	0	Bolton
A.27	2020-12-19	0	Bolton
B	2020-12-19	0	Bolton
B.1	2020-12-19	0	Bolton
B.1.1	2020-12-19	0	Bolton
B.1.1.1	2020-12-19	0	Bolton
B.1.1.7	2020-12-19	0	Bolton
B.1.1.7.484	2020-12-19	0	Bolton
B.1.1.29	2020-12-19	0	Bolton
B.1.1.37	2020-12-19	0	Bolton
B.1.1.67	2020-12-19	0	Bolton
B.1.1.196	2020-12-19	0	Bolton
B.1.1.198	2020-12-19	0	Bolton
B.1.1.240	2020-12-19	0	Bolton
B.1.1.255	2020-12-19	0	Bolton
B.1.1.279	2020-12-19	0	Bolton
B.1.1.286	2020-12-19	0	Bolton
B.1.1.301	2020-12-19	0	Bolton
B.1.1.303	2020-12-19	0	Bolton
B.1.1.304	2020-12-19	0	Bolton
B.1.1.307	2020-12-19	0	Bolton
B.1.1.311	2020-12-19	0	Bolton
B.1.1.315	2020-12-19	0	Bolton
B.1.1.318	2020-12-19	0	Bolton
B.1.36	2020-12-19	0.222222	Bolton
B.1.36.9	2020-12-19	0	Bolton
B.1.36.17	2020-12-19	0	Bolton
B.1.36.28	2020-12-19	0	Bolton
B.1.160	2020-12-19	0	Bolton
B.1.160.7	2020-12-19	0	Bolton
B.1.177.2	2020-12-19	0	Bolton
B.1.177.4	2020-12-19	0	Bolton
B.1.177.6	2020-12-19	0.111111	Bolton
B.1.177.7	2020-12-19	0	Bolton
B.1.177.8	2020-12-19	0	Bolton
B.1.177.9	2020-12-19	0	Bolton
B.1.177.10	2020-12-19	0	Bolton
B.1.177.15	2020-12-19	0	Bolton
B.1.177.16	2020-12-19	0	Bolton
B.1.177.17	2020-12-19	0	Bolton
B.1.177.18	2020-12-19	0	Bolton
B.1.177.19	2020-12-19	0	Bolton
B.1.177.20	2020-12-19	0	Bolton
B.1.221	2020-12-19	0	Bolton
B.1.221.1	2020-12-19	0	Bolton
B.1.235	2020-12-19	0	Bolton
B.1.258	2020-12-19	0	Bolton
B.1.258.3	2020-12-19	0	Bolton
B.1.258.4	2020-12-19	0	Bolton
B.1.351	2020-12-19	0	Bolton
B.1.362	2020-12-19	0	Bolton
B.1.367	2020-12-19	0	Bolton
B.1.389	2020-12-19	0	Bolton
B.1.427	2020-12-19	0	Bolton
B.1.429	2020-12-19	0	Bolton
B.1.471	2020-12-19	0	Bolton
B.1.525	2020-12-19	0	Bolton
B.1.526	2020-12-19	0	Bolton
B.1.617.1	2020-12-19	0	Bolton
B.1.617.2	2020-12-19	0	Bolton
B.1.617.3	2020-12-19	0	Bolton
C.36.3	2020-12-19	0	Bolton
C.37	2020-12-19	0	Bolton
P.1	2020-12-19	0	Bolton
P.2	2020-12-19	0	Bolton
R.1	2020-12-19	0	Bolton
AV.1	2020-12-19	0	Bolton
AY.1	2020-12-19	0	Bolton
Other	2020-12-19	0	Bolton
B.1.177	2020-12-19	0.666667	Bolton
A	2020-12-26	0	Bolton
A.23.1	2020-12-26	0	Bolton
A.23.1.484	2020-12-26	0	Bolton
A.27	2020-12-26	0	Bolton
B	2020-12-26	0	Bolton
B.1	2020-12-26	0	Bolton
B.1.1	2020-12-26	0.0666667	Bolton
B.1.1.1	2020-12-26	0	Bolton
B.1.1.7	2020-12-26	0.0666667	Bolton
B.1.1.7.484	2020-12-26	0	Bolton
B.1.1.29	2020-12-26	0	Bolton
B.1.1.37	2020-12-26	0	Bolton
B.1.1.67	2020-12-26	0	Bolton
B.1.1.196	2020-12-26	0	Bolton
B.1.1.198	2020-12-26	0	Bolton
B.1.1.240	2020-12-26	0	Bolton
B.1.1.255	2020-12-26	0	Bolton
B.1.1.279	2020-12-26	0.0666667	Bolton
B.1.1.286	2020-12-26	0	Bolton
B.1.1.301	2020-12-26	0	Bolton
B.1.1.303	2020-12-26	0	Bolton
B.1.1.304	2020-12-26	0	Bolton
B.1.1.307	2020-12-26	0	Bolton
B.1.1.311	2020-12-26	0.2	Bolton
B.1.1.315	2020-12-26	0	Bolton
B.1.1.318	2020-12-26	0	Bolton
B.1.36	2020-12-26	0.2	Bolton
B.1.36.9	2020-12-26	0	Bolton
B.1.36.17	2020-12-26	0	Bolton
B.1.36.28	2020-12-26	0	Bolton
B.1.160	2020-12-26	0	Bolton
B.1.160.7	2020-12-26	0	Bolton
B.1.177.2	2020-12-26	0	Bolton
B.1.177.4	2020-12-26	0	Bolton
B.1.177.6	2020-12-26	0	Bolton
B.1.177.7	2020-12-26	0	Bolton
B.1.177.8	2020-12-26	0	Bolton
B.1.177.9	2020-12-26	0	Bolton
B.1.177.10	2020-12-26	0	Bolton
B.1.177.15	2020-12-26	0	Bolton
B.1.177.16	2020-12-26	0	Bolton
B.1.177.17	2020-12-26	0	Bolton
B.1.177.18	2020-12-26	0	Bolton
B.1.177.19	2020-12-26	0	Bolton
B.1.177.20	2020-12-26	0	Bolton
B.1.221	2020-12-26	0	Bolton
B.1.221.1	2020-12-26	0	Bolton
B.1.235	2020-12-26	0	Bolton
B.1.258	2020-12-26	0	Bolton
B.1.258.3	2020-12-26	0	Bolton
B.1.258.4	2020-12-26	0	Bolton
B.1.351	2020-12-26	0	Bolton
B.1.362	2020-12-26	0	Bolton
B.1.367	2020-12-26	0	Bolton
B.1.389	2020-12-26	0	Bolton
B.1.427	2020-12-26	0	Bolton
B.1.429	2020-12-26	0	Bolton
B.1.471	2020-12-26	0	Bolton
B.1.525	2020-12-26	0	Bolton
B.1.526	2020-12-26	0	Bolton
B.1.617.1	2020-12-26	0	Bolton
B.1.617.2	2020-12-26	0	Bolton
B.1.617.3	2020-12-26	0	Bolton
C.36.3	2020-12-26	0	Bolton
C.37	2020-12-26	0	Bolton
P.1	2020-12-26	0	Bolton
P.2	2020-12-26	0	Bolton
R.1	2020-12-26	0	Bolton
AV.1	2020-12-26	0	Bolton
AY.1	2020-12-26	0	Bolton
Other	2020-12-26	0	Bolton
B.1.177	2020-12-26	0.4	Bolton
A	2021-01-02	0	Bolton
A.23.1	2021-01-02	0	Bolton
A.23.1.484	2021-01-02	0	Bolton
A.27	2021-01-02	0	Bolton
B	2021-01-02	0	Bolton
B.1	2021-01-02	0	Bolton
B.1.1	2021-01-02	0	Bolton
B.1.1.1	2021-01-02	0	Bolton
B.1.1.7	2021-01-02	0.5	Bolton
B.1.1.7.484	2021-01-02	0	Bolton
B.1.1.29	2021-01-02	0	Bolton
B.1.1.37	2021-01-02	0	Bolton
B.1.1.67	2021-01-02	0	Bolton
B.1.1.196	2021-01-02	0	Bolton
B.1.1.198	2021-01-02	0	Bolton
B.1.1.240	2021-01-02	0	Bolton
B.1.1.255	2021-01-02	0	Bolton
B.1.1.279	2021-01-02	0	Bolton
B.1.1.286	2021-01-02	0	Bolton
B.1.1.301	2021-01-02	0	Bolton
B.1.1.303	2021-01-02	0	Bolton
B.1.1.304	2021-01-02	0	Bolton
B.1.1.307	2021-01-02	0	Bolton
B.1.1.311	2021-01-02	0	Bolton
B.1.1.315	2021-01-02	0	Bolton
B.1.1.318	2021-01-02	0	Bolton
B.1.36	2021-01-02	0	Bolton
B.1.36.9	2021-01-02	0	Bolton
B.1.36.17	2021-01-02	0	Bolton
B.1.36.28	2021-01-02	0	Bolton
B.1.160	2021-01-02	0	Bolton
B.1.160.7	2021-01-02	0	Bolton
B.1.177.2	2021-01-02	0	Bolton
B.1.177.4	2021-01-02	0	Bolton
B.1.177.6	2021-01-02	0	Bolton
B.1.177.7	2021-01-02	0	Bolton
B.1.177.8	2021-01-02	0	Bolton
B.1.177.9	2021-01-02	0	Bolton
B.1.177.10	2021-01-02	0.0714286	Bolton
B.1.177.15	2021-01-02	0	Bolton
B.1.177.16	2021-01-02	0	Bolton
B.1.177.17	2021-01-02	0	Bolton
B.1.177.18	2021-01-02	0	Bolton
B.1.177.19	2021-01-02	0	Bolton
B.1.177.20	2021-01-02	0	Bolton
B.1.221	2021-01-02	0	Bolton
B.1.221.1	2021-01-02	0	Bolton
B.1.235	2021-01-02	0	Bolton
B.1.258	2021-01-02	0	Bolton
B.1.258.3	2021-01-02	0	Bolton
B.1.258.4	2021-01-02	0	Bolton
B.1.351	2021-01-02	0	Bolton
B.1.362	2021-01-02	0	Bolton
B.1.367	2021-01-02	0	Bolton
B.1.389	2021-01-02	0	Bolton
B.1.427	2021-01-02	0	Bolton
B.1.429	2021-01-02	0	Bolton
B.1.471	2021-01-02	0	Bolton
B.1.525	2021-01-02	0	Bolton
B.1.526	2021-01-02	0	Bolton
B.1.617.1	2021-01-02	0	Bolton
B.1.617.2	2021-01-02	0	Bolton
B.1.617.3	2021-01-02	0	Bolton
C.36.3	2021-01-02	0	Bolton
C.37	2021-01-02	0	Bolton
P.1	2021-01-02	0	Bolton
P.2	2021-01-02	0	Bolton
R.1	2021-01-02	0	Bolton
AV.1	2021-01-02	0	Bolton
AY.1	2021-01-02	0	Bolton
Other	2021-01-02	0	Bolton
B.1.177	2021-01-02	0.428571	Bolton
A	2021-01-09	0	Bolton
A.23.1	2021-01-09	0	Bolton
A.23.1.484	2021-01-09	0	Bolton
A.27	2021-01-09	0	Bolton
B	2021-01-09	0	Bolton
B.1	2021-01-09	0	Bolton
B.1.1	2021-01-09	0	Bolton
B.1.1.1	2021-01-09	0	Bolton
B.1.1.7	2021-01-09	0.62	Bolton
B.1.1.7.484	2021-01-09	0	Bolton
B.1.1.29	2021-01-09	0	Bolton
B.1.1.37	2021-01-09	0	Bolton
B.1.1.67	2021-01-09	0	Bolton
B.1.1.196	2021-01-09	0	Bolton
B.1.1.198	2021-01-09	0	Bolton
B.1.1.240	2021-01-09	0	Bolton
B.1.1.255	2021-01-09	0	Bolton
B.1.1.279	2021-01-09	0	Bolton
B.1.1.286	2021-01-09	0	Bolton
B.1.1.301	2021-01-09	0	Bolton
B.1.1.303	2021-01-09	0	Bolton
B.1.1.304	2021-01-09	0	Bolton
B.1.1.307	2021-01-09	0	Bolton
B.1.1.311	2021-01-09	0	Bolton
B.1.1.315	2021-01-09	0	Bolton
B.1.1.318	2021-01-09	0	Bolton
B.1.36	2021-01-09	0	Bolton
B.1.36.9	2021-01-09	0	Bolton
B.1.36.17	2021-01-09	0	Bolton
B.1.36.28	2021-01-09	0	Bolton
B.1.160	2021-01-09	0	Bolton
B.1.160.7	2021-01-09	0	Bolton
B.1.177.2	2021-01-09	0	Bolton
B.1.177.4	2021-01-09	0.04	Bolton
B.1.177.6	2021-01-09	0.02	Bolton
B.1.177.7	2021-01-09	0	Bolton
B.1.177.8	2021-01-09	0	Bolton
B.1.177.9	2021-01-09	0	Bolton
B.1.177.10	2021-01-09	0	Bolton
B.1.177.15	2021-01-09	0	Bolton
B.1.177.16	2021-01-09	0	Bolton
B.1.177.17	2021-01-09	0	Bolton
B.1.177.18	2021-01-09	0	Bolton
B.1.177.19	2021-01-09	0	Bolton
B.1.177.20	2021-01-09	0	Bolton
B.1.221	2021-01-09	0	Bolton
B.1.221.1	2021-01-09	0	Bolton
B.1.235	2021-01-09	0	Bolton
B.1.258	2021-01-09	0.02	Bolton
B.1.258.3	2021-01-09	0	Bolton
B.1.258.4	2021-01-09	0	Bolton
B.1.351	2021-01-09	0	Bolton
B.1.362	2021-01-09	0	Bolton
B.1.367	2021-01-09	0	Bolton
B.1.389	2021-01-09	0	Bolton
B.1.427	2021-01-09	0	Bolton
B.1.429	2021-01-09	0	Bolton
B.1.471	2021-01-09	0	Bolton
B.1.525	2021-01-09	0	Bolton
B.1.526	2021-01-09	0	Bolton
B.1.617.1	2021-01-09	0	Bolton
B.1.617.2	2021-01-09	0	Bolton
B.1.617.3	2021-01-09	0	Bolton
C.36.3	2021-01-09	0	Bolton
C.37	2021-01-09	0	Bolton
P.1	2021-01-09	0	Bolton
P.2	2021-01-09	0	Bolton
R.1	2021-01-09	0	Bolton
AV.1	2021-01-09	0	Bolton
AY.1	2021-01-09	0	Bolton
Other	2021-01-09	0	Bolton
B.1.177	2021-01-09	0.3	Bolton
A	2021-01-16	0	Bolton
A.23.1	2021-01-16	0	Bolton
A.23.1.484	2021-01-16	0	Bolton
A.27	2021-01-16	0	Bolton
B	2021-01-16	0	Bolton
B.1	2021-01-16	0.0175439	Bolton
B.1.1	2021-01-16	0	Bolton
B.1.1.1	2021-01-16	0	Bolton
B.1.1.7	2021-01-16	0.877193	Bolton
B.1.1.7.484	2021-01-16	0	Bolton
B.1.1.29	2021-01-16	0	Bolton
B.1.1.37	2021-01-16	0	Bolton
B.1.1.67	2021-01-16	0	Bolton
B.1.1.196	2021-01-16	0	Bolton
B.1.1.198	2021-01-16	0	Bolton
B.1.1.240	2021-01-16	0	Bolton
B.1.1.255	2021-01-16	0	Bolton
B.1.1.279	2021-01-16	0	Bolton
B.1.1.286	2021-01-16	0	Bolton
B.1.1.301	2021-01-16	0	Bolton
B.1.1.303	2021-01-16	0	Bolton
B.1.1.304	2021-01-16	0	Bolton
B.1.1.307	2021-01-16	0	Bolton
B.1.1.311	2021-01-16	0.0350877	Bolton
B.1.1.315	2021-01-16	0	Bolton
B.1.1.318	2021-01-16	0	Bolton
B.1.36	2021-01-16	0	Bolton
B.1.36.9	2021-01-16	0	Bolton
B.1.36.17	2021-01-16	0	Bolton
B.1.36.28	2021-01-16	0	Bolton
B.1.160	2021-01-16	0	Bolton
B.1.160.7	2021-01-16	0	Bolton
B.1.177.2	2021-01-16	0	Bolton
B.1.177.4	2021-01-16	0.0175439	Bolton
B.1.177.6	2021-01-16	0	Bolton
B.1.177.7	2021-01-16	0	Bolton
B.1.177.8	2021-01-16	0	Bolton
B.1.177.9	2021-01-16	0	Bolton
B.1.177.10	2021-01-16	0	Bolton
B.1.177.15	2021-01-16	0	Bolton
B.1.177.16	2021-01-16	0	Bolton
B.1.177.17	2021-01-16	0	Bolton
B.1.177.18	2021-01-16	0	Bolton
B.1.177.19	2021-01-16	0	Bolton
B.1.177.20	2021-01-16	0	Bolton
B.1.221	2021-01-16	0	Bolton
B.1.221.1	2021-01-16	0	Bolton
B.1.235	2021-01-16	0	Bolton
B.1.258	2021-01-16	0	Bolton
B.1.258.3	2021-01-16	0	Bolton
B.1.258.4	2021-01-16	0	Bolton
B.1.351	2021-01-16	0	Bolton
B.1.362	2021-01-16	0	Bolton
B.1.367	2021-01-16	0	Bolton
B.1.389	2021-01-16	0	Bolton
B.1.427	2021-01-16	0	Bolton
B.1.429	2021-01-16	0	Bolton
B.1.471	2021-01-16	0	Bolton
B.1.525	2021-01-16	0	Bolton
B.1.526	2021-01-16	0	Bolton
B.1.617.1	2021-01-16	0	Bolton
B.1.617.2	2021-01-16	0	Bolton
B.1.617.3	2021-01-16	0	Bolton
C.36.3	2021-01-16	0	Bolton
C.37	2021-01-16	0	Bolton
P.1	2021-01-16	0	Bolton
P.2	2021-01-16	0	Bolton
R.1	2021-01-16	0	Bolton
AV.1	2021-01-16	0	Bolton
AY.1	2021-01-16	0	Bolton
Other	2021-01-16	0	Bolton
B.1.177	2021-01-16	0.0526316	Bolton
A	2021-01-23	0	Bolton
A.23.1	2021-01-23	0	Bolton
A.23.1.484	2021-01-23	0	Bolton
A.27	2021-01-23	0	Bolton
B	2021-01-23	0	Bolton
B.1	2021-01-23	0	Bolton
B.1.1	2021-01-23	0.0149254	Bolton
B.1.1.1	2021-01-23	0	Bolton
B.1.1.7	2021-01-23	0.880597	Bolton
B.1.1.7.484	2021-01-23	0	Bolton
B.1.1.29	2021-01-23	0	Bolton
B.1.1.37	2021-01-23	0	Bolton
B.1.1.67	2021-01-23	0	Bolton
B.1.1.196	2021-01-23	0	Bolton
B.1.1.198	2021-01-23	0	Bolton
B.1.1.240	2021-01-23	0	Bolton
B.1.1.255	2021-01-23	0	Bolton
B.1.1.279	2021-01-23	0	Bolton
B.1.1.286	2021-01-23	0.00746269	Bolton
B.1.1.301	2021-01-23	0	Bolton
B.1.1.303	2021-01-23	0	Bolton
B.1.1.304	2021-01-23	0	Bolton
B.1.1.307	2021-01-23	0	Bolton
B.1.1.311	2021-01-23	0	Bolton
B.1.1.315	2021-01-23	0	Bolton
B.1.1.318	2021-01-23	0	Bolton
B.1.36	2021-01-23	0.00746269	Bolton
B.1.36.9	2021-01-23	0	Bolton
B.1.36.17	2021-01-23	0	Bolton
B.1.36.28	2021-01-23	0	Bolton
B.1.160	2021-01-23	0	Bolton
B.1.160.7	2021-01-23	0	Bolton
B.1.177.2	2021-01-23	0	Bolton
B.1.177.4	2021-01-23	0	Bolton
B.1.177.6	2021-01-23	0.0149254	Bolton
B.1.177.7	2021-01-23	0	Bolton
B.1.177.8	2021-01-23	0	Bolton
B.1.177.9	2021-01-23	0	Bolton
B.1.177.10	2021-01-23	0.0223881	Bolton
B.1.177.15	2021-01-23	0	Bolton
B.1.177.16	2021-01-23	0	Bolton
B.1.177.17	2021-01-23	0	Bolton
B.1.177.18	2021-01-23	0	Bolton
B.1.177.19	2021-01-23	0	Bolton
B.1.177.20	2021-01-23	0	Bolton
B.1.221	2021-01-23	0	Bolton
B.1.221.1	2021-01-23	0	Bolton
B.1.235	2021-01-23	0	Bolton
B.1.258	2021-01-23	0	Bolton
B.1.258.3	2021-01-23	0	Bolton
B.1.258.4	2021-01-23	0	Bolton
B.1.351	2021-01-23	0	Bolton
B.1.362	2021-01-23	0	Bolton
B.1.367	2021-01-23	0	Bolton
B.1.389	2021-01-23	0	Bolton
B.1.427	2021-01-23	0	Bolton
B.1.429	2021-01-23	0	Bolton
B.1.471	2021-01-23	0	Bolton
B.1.525	2021-01-23	0	Bolton
B.1.526	2021-01-23	0	Bolton
B.1.617.1	2021-01-23	0	Bolton
B.1.617.2	2021-01-23	0	Bolton
B.1.617.3	2021-01-23	0	Bolton
C.36.3	2021-01-23	0	Bolton
C.37	2021-01-23	0	Bolton
P.1	2021-01-23	0	Bolton
P.2	2021-01-23	0	Bolton
R.1	2021-01-23	0	Bolton
AV.1	2021-01-23	0	Bolton
AY.1	2021-01-23	0	Bolton
Other	2021-01-23	0	Bolton
B.1.177	2021-01-23	0.0522388	Bolton
A	2021-01-30	0	Bolton
A.23.1	2021-01-30	0	Bolton
A.23.1.484	2021-01-30	0	Bolton
A.27	2021-01-30	0	Bolton
B	2021-01-30	0	Bolton
B.1	2021-01-30	0.00512821	Bolton
B.1.1	2021-01-30	0	Bolton
B.1.1.1	2021-01-30	0	Bolton
B.1.1.7	2021-01-30	0.948718	Bolton
B.1.1.7.484	2021-01-30	0	Bolton
B.1.1.29	2021-01-30	0	Bolton
B.1.1.37	2021-01-30	0	Bolton
B.1.1.67	2021-01-30	0	Bolton
B.1.1.196	2021-01-30	0	Bolton
B.1.1.198	2021-01-30	0	Bolton
B.1.1.240	2021-01-30	0	Bolton
B.1.1.255	2021-01-30	0	Bolton
B.1.1.279	2021-01-30	0	Bolton
B.1.1.286	2021-01-30	0	Bolton
B.1.1.301	2021-01-30	0	Bolton
B.1.1.303	2021-01-30	0	Bolton
B.1.1.304	2021-01-30	0	Bolton
B.1.1.307	2021-01-30	0	Bolton
B.1.1.311	2021-01-30	0	Bolton
B.1.1.315	2021-01-30	0	Bolton
B.1.1.318	2021-01-30	0	Bolton
B.1.36	2021-01-30	0.0153846	Bolton
B.1.36.9	2021-01-30	0	Bolton
B.1.36.17	2021-01-30	0	Bolton
B.1.36.28	2021-01-30	0	Bolton
B.1.160	2021-01-30	0	Bolton
B.1.160.7	2021-01-30	0	Bolton
B.1.177.2	2021-01-30	0	Bolton
B.1.177.4	2021-01-30	0.00512821	Bolton
B.1.177.6	2021-01-30	0	Bolton
B.1.177.7	2021-01-30	0	Bolton
B.1.177.8	2021-01-30	0	Bolton
B.1.177.9	2021-01-30	0	Bolton
B.1.177.10	2021-01-30	0.0102564	Bolton
B.1.177.15	2021-01-30	0	Bolton
B.1.177.16	2021-01-30	0	Bolton
B.1.177.17	2021-01-30	0	Bolton
B.1.177.18	2021-01-30	0	Bolton
B.1.177.19	2021-01-30	0	Bolton
B.1.177.20	2021-01-30	0	Bolton
B.1.221	2021-01-30	0	Bolton
B.1.221.1	2021-01-30	0	Bolton
B.1.235	2021-01-30	0	Bolton
B.1.258	2021-01-30	0	Bolton
B.1.258.3	2021-01-30	0	Bolton
B.1.258.4	2021-01-30	0	Bolton
B.1.351	2021-01-30	0	Bolton
B.1.362	2021-01-30	0	Bolton
B.1.367	2021-01-30	0	Bolton
B.1.389	2021-01-30	0	Bolton
B.1.427	2021-01-30	0	Bolton
B.1.429	2021-01-30	0	Bolton
B.1.471	2021-01-30	0	Bolton
B.1.525	2021-01-30	0	Bolton
B.1.526	2021-01-30	0	Bolton
B.1.617.1	2021-01-30	0	Bolton
B.1.617.2	2021-01-30	0	Bolton
B.1.617.3	2021-01-30	0	Bolton
C.36.3	2021-01-30	0	Bolton
C.37	2021-01-30	0	Bolton
P.1	2021-01-30	0	Bolton
P.2	2021-01-30	0	Bolton
R.1	2021-01-30	0	Bolton
AV.1	2021-01-30	0	Bolton
AY.1	2021-01-30	0	Bolton
Other	2021-01-30	0	Bolton
B.1.177	2021-01-30	0.0153846	Bolton
A	2021-02-06	0	Bolton
A.23.1	2021-02-06	0	Bolton
A.23.1.484	2021-02-06	0	Bolton
A.27	2021-02-06	0	Bolton
B	2021-02-06	0	Bolton
B.1	2021-02-06	0	Bolton
B.1.1	2021-02-06	0	Bolton
B.1.1.1	2021-02-06	0	Bolton
B.1.1.7	2021-02-06	0.942857	Bolton
B.1.1.7.484	2021-02-06	0	Bolton
B.1.1.29	2021-02-06	0	Bolton
B.1.1.37	2021-02-06	0	Bolton
B.1.1.67	2021-02-06	0	Bolton
B.1.1.196	2021-02-06	0	Bolton
B.1.1.198	2021-02-06	0	Bolton
B.1.1.240	2021-02-06	0	Bolton
B.1.1.255	2021-02-06	0	Bolton
B.1.1.279	2021-02-06	0	Bolton
B.1.1.286	2021-02-06	0	Bolton
B.1.1.301	2021-02-06	0	Bolton
B.1.1.303	2021-02-06	0	Bolton
B.1.1.304	2021-02-06	0	Bolton
B.1.1.307	2021-02-06	0	Bolton
B.1.1.311	2021-02-06	0	Bolton
B.1.1.315	2021-02-06	0	Bolton
B.1.1.318	2021-02-06	0	Bolton
B.1.36	2021-02-06	0	Bolton
B.1.36.9	2021-02-06	0	Bolton
B.1.36.17	2021-02-06	0	Bolton
B.1.36.28	2021-02-06	0	Bolton
B.1.160	2021-02-06	0	Bolton
B.1.160.7	2021-02-06	0	Bolton
B.1.177.2	2021-02-06	0	Bolton
B.1.177.4	2021-02-06	0	Bolton
B.1.177.6	2021-02-06	0.0142857	Bolton
B.1.177.7	2021-02-06	0	Bolton
B.1.177.8	2021-02-06	0	Bolton
B.1.177.9	2021-02-06	0	Bolton
B.1.177.10	2021-02-06	0	Bolton
B.1.177.15	2021-02-06	0	Bolton
B.1.177.16	2021-02-06	0	Bolton
B.1.177.17	2021-02-06	0	Bolton
B.1.177.18	2021-02-06	0	Bolton
B.1.177.19	2021-02-06	0	Bolton
B.1.177.20	2021-02-06	0	Bolton
B.1.221	2021-02-06	0	Bolton
B.1.221.1	2021-02-06	0	Bolton
B.1.235	2021-02-06	0	Bolton
B.1.258	2021-02-06	0	Bolton
B.1.258.3	2021-02-06	0	Bolton
B.1.258.4	2021-02-06	0	Bolton
B.1.351	2021-02-06	0.0285714	Bolton
B.1.362	2021-02-06	0	Bolton
B.1.367	2021-02-06	0	Bolton
B.1.389	2021-02-06	0	Bolton
B.1.427	2021-02-06	0	Bolton
B.1.429	2021-02-06	0	Bolton
B.1.471	2021-02-06	0	Bolton
B.1.525	2021-02-06	0	Bolton
B.1.526	2021-02-06	0	Bolton
B.1.617.1	2021-02-06	0	Bolton
B.1.617.2	2021-02-06	0	Bolton
B.1.617.3	2021-02-06	0	Bolton
C.36.3	2021-02-06	0	Bolton
C.37	2021-02-06	0	Bolton
P.1	2021-02-06	0	Bolton
P.2	2021-02-06	0	Bolton
R.1	2021-02-06	0	Bolton
AV.1	2021-02-06	0	Bolton
AY.1	2021-02-06	0	Bolton
Other	2021-02-06	0	Bolton
B.1.177	2021-02-06	0.0142857	Bolton
A	2021-02-13	0	Bolton
A.23.1	2021-02-13	0	Bolton
A.23.1.484	2021-02-13	0	Bolton
A.27	2021-02-13	0	Bolton
B	2021-02-13	0	Bolton
B.1	2021-02-13	0	Bolton
B.1.1	2021-02-13	0	Bolton
B.1.1.1	2021-02-13	0	Bolton
B.1.1.7	2021-02-13	0.909091	Bolton
B.1.1.7.484	2021-02-13	0	Bolton
B.1.1.29	2021-02-13	0	Bolton
B.1.1.37	2021-02-13	0	Bolton
B.1.1.67	2021-02-13	0	Bolton
B.1.1.196	2021-02-13	0	Bolton
B.1.1.198	2021-02-13	0	Bolton
B.1.1.240	2021-02-13	0	Bolton
B.1.1.255	2021-02-13	0	Bolton
B.1.1.279	2021-02-13	0	Bolton
B.1.1.286	2021-02-13	0.013986	Bolton
B.1.1.301	2021-02-13	0	Bolton
B.1.1.303	2021-02-13	0	Bolton
B.1.1.304	2021-02-13	0	Bolton
B.1.1.307	2021-02-13	0	Bolton
B.1.1.311	2021-02-13	0	Bolton
B.1.1.315	2021-02-13	0	Bolton
B.1.1.318	2021-02-13	0	Bolton
B.1.36	2021-02-13	0	Bolton
B.1.36.9	2021-02-13	0	Bolton
B.1.36.17	2021-02-13	0	Bolton
B.1.36.28	2021-02-13	0	Bolton
B.1.160	2021-02-13	0	Bolton
B.1.160.7	2021-02-13	0	Bolton
B.1.177.2	2021-02-13	0	Bolton
B.1.177.4	2021-02-13	0.00699301	Bolton
B.1.177.6	2021-02-13	0	Bolton
B.1.177.7	2021-02-13	0	Bolton
B.1.177.8	2021-02-13	0	Bolton
B.1.177.9	2021-02-13	0	Bolton
B.1.177.10	2021-02-13	0.00699301	Bolton
B.1.177.15	2021-02-13	0	Bolton
B.1.177.16	2021-02-13	0	Bolton
B.1.177.17	2021-02-13	0	Bolton
B.1.177.18	2021-02-13	0	Bolton
B.1.177.19	2021-02-13	0	Bolton
B.1.177.20	2021-02-13	0	Bolton
B.1.221	2021-02-13	0	Bolton
B.1.221.1	2021-02-13	0	Bolton
B.1.235	2021-02-13	0	Bolton
B.1.258	2021-02-13	0	Bolton
B.1.258.3	2021-02-13	0	Bolton
B.1.258.4	2021-02-13	0	Bolton
B.1.351	2021-02-13	0.00699301	Bolton
B.1.362	2021-02-13	0	Bolton
B.1.367	2021-02-13	0	Bolton
B.1.389	2021-02-13	0	Bolton
B.1.427	2021-02-13	0	Bolton
B.1.429	2021-02-13	0	Bolton
B.1.471	2021-02-13	0	Bolton
B.1.525	2021-02-13	0	Bolton
B.1.526	2021-02-13	0	Bolton
B.1.617.1	2021-02-13	0	Bolton
B.1.617.2	2021-02-13	0	Bolton
B.1.617.3	2021-02-13	0	Bolton
C.36.3	2021-02-13	0	Bolton
C.37	2021-02-13	0	Bolton
P.1	2021-02-13	0	Bolton
P.2	2021-02-13	0	Bolton
R.1	2021-02-13	0	Bolton
AV.1	2021-02-13	0	Bolton
AY.1	2021-02-13	0	Bolton
Other	2021-02-13	0	Bolton
B.1.177	2021-02-13	0.0559441	Bolton
A	2021-02-20	0	Bolton
A.23.1	2021-02-20	0	Bolton
A.23.1.484	2021-02-20	0	Bolton
A.27	2021-02-20	0	Bolton
B	2021-02-20	0	Bolton
B.1	2021-02-20	0	Bolton
B.1.1	2021-02-20	0	Bolton
B.1.1.1	2021-02-20	0	Bolton
B.1.1.7	2021-02-20	0.963731	Bolton
B.1.1.7.484	2021-02-20	0	Bolton
B.1.1.29	2021-02-20	0	Bolton
B.1.1.37	2021-02-20	0	Bolton
B.1.1.67	2021-02-20	0	Bolton
B.1.1.196	2021-02-20	0	Bolton
B.1.1.198	2021-02-20	0	Bolton
B.1.1.240	2021-02-20	0	Bolton
B.1.1.255	2021-02-20	0	Bolton
B.1.1.279	2021-02-20	0	Bolton
B.1.1.286	2021-02-20	0	Bolton
B.1.1.301	2021-02-20	0	Bolton
B.1.1.303	2021-02-20	0	Bolton
B.1.1.304	2021-02-20	0	Bolton
B.1.1.307	2021-02-20	0	Bolton
B.1.1.311	2021-02-20	0	Bolton
B.1.1.315	2021-02-20	0	Bolton
B.1.1.318	2021-02-20	0	Bolton
B.1.36	2021-02-20	0	Bolton
B.1.36.9	2021-02-20	0	Bolton
B.1.36.17	2021-02-20	0	Bolton
B.1.36.28	2021-02-20	0	Bolton
B.1.160	2021-02-20	0	Bolton
B.1.160.7	2021-02-20	0	Bolton
B.1.177.2	2021-02-20	0	Bolton
B.1.177.4	2021-02-20	0	Bolton
B.1.177.6	2021-02-20	0	Bolton
B.1.177.7	2021-02-20	0	Bolton
B.1.177.8	2021-02-20	0	Bolton
B.1.177.9	2021-02-20	0	Bolton
B.1.177.10	2021-02-20	0.00518135	Bolton
B.1.177.15	2021-02-20	0	Bolton
B.1.177.16	2021-02-20	0	Bolton
B.1.177.17	2021-02-20	0	Bolton
B.1.177.18	2021-02-20	0	Bolton
B.1.177.19	2021-02-20	0	Bolton
B.1.177.20	2021-02-20	0	Bolton
B.1.221	2021-02-20	0	Bolton
B.1.221.1	2021-02-20	0	Bolton
B.1.235	2021-02-20	0	Bolton
B.1.258	2021-02-20	0	Bolton
B.1.258.3	2021-02-20	0	Bolton
B.1.258.4	2021-02-20	0	Bolton
B.1.351	2021-02-20	0	Bolton
B.1.362	2021-02-20	0	Bolton
B.1.367	2021-02-20	0	Bolton
B.1.389	2021-02-20	0	Bolton
B.1.427	2021-02-20	0	Bolton
B.1.429	2021-02-20	0	Bolton
B.1.471	2021-02-20	0	Bolton
B.1.525	2021-02-20	0	Bolton
B.1.526	2021-02-20	0	Bolton
B.1.617.1	2021-02-20	0	Bolton
B.1.617.2	2021-02-20	0	Bolton
B.1.617.3	2021-02-20	0	Bolton
C.36.3	2021-02-20	0	Bolton
C.37	2021-02-20	0	Bolton
P.1	2021-02-20	0	Bolton
P.2	2021-02-20	0	Bolton
R.1	2021-02-20	0	Bolton
AV.1	2021-02-20	0	Bolton
AY.1	2021-02-20	0	Bolton
Other	2021-02-20	0	Bolton
B.1.177	2021-02-20	0.0310881	Bolton
A	2021-02-27	0	Bolton
A.23.1	2021-02-27	0	Bolton
A.23.1.484	2021-02-27	0	Bolton
A.27	2021-02-27	0	Bolton
B	2021-02-27	0	Bolton
B.1	2021-02-27	0	Bolton
B.1.1	2021-02-27	0	Bolton
B.1.1.1	2021-02-27	0	Bolton
B.1.1.7	2021-02-27	0.977778	Bolton
B.1.1.7.484	2021-02-27	0	Bolton
B.1.1.29	2021-02-27	0	Bolton
B.1.1.37	2021-02-27	0	Bolton
B.1.1.67	2021-02-27	0	Bolton
B.1.1.196	2021-02-27	0	Bolton
B.1.1.198	2021-02-27	0	Bolton
B.1.1.240	2021-02-27	0	Bolton
B.1.1.255	2021-02-27	0	Bolton
B.1.1.279	2021-02-27	0	Bolton
B.1.1.286	2021-02-27	0	Bolton
B.1.1.301	2021-02-27	0	Bolton
B.1.1.303	2021-02-27	0	Bolton
B.1.1.304	2021-02-27	0	Bolton
B.1.1.307	2021-02-27	0	Bolton
B.1.1.311	2021-02-27	0	Bolton
B.1.1.315	2021-02-27	0	Bolton
B.1.1.318	2021-02-27	0	Bolton
B.1.36	2021-02-27	0	Bolton
B.1.36.9	2021-02-27	0	Bolton
B.1.36.17	2021-02-27	0	Bolton
B.1.36.28	2021-02-27	0	Bolton
B.1.160	2021-02-27	0	Bolton
B.1.160.7	2021-02-27	0	Bolton
B.1.177.2	2021-02-27	0	Bolton
B.1.177.4	2021-02-27	0	Bolton
B.1.177.6	2021-02-27	0	Bolton
B.1.177.7	2021-02-27	0	Bolton
B.1.177.8	2021-02-27	0	Bolton
B.1.177.9	2021-02-27	0	Bolton
B.1.177.10	2021-02-27	0	Bolton
B.1.177.15	2021-02-27	0	Bolton
B.1.177.16	2021-02-27	0	Bolton
B.1.177.17	2021-02-27	0	Bolton
B.1.177.18	2021-02-27	0	Bolton
B.1.177.19	2021-02-27	0	Bolton
B.1.177.20	2021-02-27	0	Bolton
B.1.221	2021-02-27	0	Bolton
B.1.221.1	2021-02-27	0	Bolton
B.1.235	2021-02-27	0	Bolton
B.1.258	2021-02-27	0	Bolton
B.1.258.3	2021-02-27	0	Bolton
B.1.258.4	2021-02-27	0	Bolton
B.1.351	2021-02-27	0.0111111	Bolton
B.1.362	2021-02-27	0	Bolton
B.1.367	2021-02-27	0	Bolton
B.1.389	2021-02-27	0	Bolton
B.1.427	2021-02-27	0	Bolton
B.1.429	2021-02-27	0	Bolton
B.1.471	2021-02-27	0	Bolton
B.1.525	2021-02-27	0	Bolton
B.1.526	2021-02-27	0	Bolton
B.1.617.1	2021-02-27	0	Bolton
B.1.617.2	2021-02-27	0	Bolton
B.1.617.3	2021-02-27	0	Bolton
C.36.3	2021-02-27	0	Bolton
C.37	2021-02-27	0	Bolton
P.1	2021-02-27	0	Bolton
P.2	2021-02-27	0	Bolton
R.1	2021-02-27	0	Bolton
AV.1	2021-02-27	0	Bolton
AY.1	2021-02-27	0	Bolton
Other	2021-02-27	0	Bolton
B.1.177	2021-02-27	0.0111111	Bolton
A	2021-03-06	0	Bolton
A.23.1	2021-03-06	0	Bolton
A.23.1.484	2021-03-06	0	Bolton
A.27	2021-03-06	0	Bolton
B	2021-03-06	0	Bolton
B.1	2021-03-06	0	Bolton
B.1.1	2021-03-06	0	Bolton
B.1.1.1	2021-03-06	0	Bolton
B.1.1.7	2021-03-06	0.965812	Bolton
B.1.1.7.484	2021-03-06	0.017094	Bolton
B.1.1.29	2021-03-06	0	Bolton
B.1.1.37	2021-03-06	0	Bolton
B.1.1.67	2021-03-06	0	Bolton
B.1.1.196	2021-03-06	0	Bolton
B.1.1.198	2021-03-06	0	Bolton
B.1.1.240	2021-03-06	0	Bolton
B.1.1.255	2021-03-06	0	Bolton
B.1.1.279	2021-03-06	0	Bolton
B.1.1.286	2021-03-06	0	Bolton
B.1.1.301	2021-03-06	0	Bolton
B.1.1.303	2021-03-06	0	Bolton
B.1.1.304	2021-03-06	0	Bolton
B.1.1.307	2021-03-06	0	Bolton
B.1.1.311	2021-03-06	0	Bolton
B.1.1.315	2021-03-06	0	Bolton
B.1.1.318	2021-03-06	0	Bolton
B.1.36	2021-03-06	0	Bolton
B.1.36.9	2021-03-06	0	Bolton
B.1.36.17	2021-03-06	0	Bolton
B.1.36.28	2021-03-06	0	Bolton
B.1.160	2021-03-06	0	Bolton
B.1.160.7	2021-03-06	0	Bolton
B.1.177.2	2021-03-06	0	Bolton
B.1.177.4	2021-03-06	0	Bolton
B.1.177.6	2021-03-06	0	Bolton
B.1.177.7	2021-03-06	0	Bolton
B.1.177.8	2021-03-06	0	Bolton
B.1.177.9	2021-03-06	0	Bolton
B.1.177.10	2021-03-06	0	Bolton
B.1.177.15	2021-03-06	0	Bolton
B.1.177.16	2021-03-06	0	Bolton
B.1.177.17	2021-03-06	0	Bolton
B.1.177.18	2021-03-06	0	Bolton
B.1.177.19	2021-03-06	0	Bolton
B.1.177.20	2021-03-06	0	Bolton
B.1.221	2021-03-06	0	Bolton
B.1.221.1	2021-03-06	0	Bolton
B.1.235	2021-03-06	0	Bolton
B.1.258	2021-03-06	0	Bolton
B.1.258.3	2021-03-06	0	Bolton
B.1.258.4	2021-03-06	0	Bolton
B.1.351	2021-03-06	0.00854701	Bolton
B.1.362	2021-03-06	0	Bolton
B.1.367	2021-03-06	0	Bolton
B.1.389	2021-03-06	0	Bolton
B.1.427	2021-03-06	0	Bolton
B.1.429	2021-03-06	0	Bolton
B.1.471	2021-03-06	0	Bolton
B.1.525	2021-03-06	0	Bolton
B.1.526	2021-03-06	0	Bolton
B.1.617.1	2021-03-06	0	Bolton
B.1.617.2	2021-03-06	0	Bolton
B.1.617.3	2021-03-06	0	Bolton
C.36.3	2021-03-06	0	Bolton
C.37	2021-03-06	0	Bolton
P.1	2021-03-06	0	Bolton
P.2	2021-03-06	0	Bolton
R.1	2021-03-06	0	Bolton
AV.1	2021-03-06	0	Bolton
AY.1	2021-03-06	0	Bolton
Other	2021-03-06	0	Bolton
B.1.177	2021-03-06	0.00854701	Bolton
A	2021-03-13	0	Bolton
A.23.1	2021-03-13	0	Bolton
A.23.1.484	2021-03-13	0	Bolton
A.27	2021-03-13	0	Bolton
B	2021-03-13	0	Bolton
B.1	2021-03-13	0	Bolton
B.1.1	2021-03-13	0	Bolton
B.1.1.1	2021-03-13	0	Bolton
B.1.1.7	2021-03-13	1	Bolton
B.1.1.7.484	2021-03-13	0	Bolton
B.1.1.29	2021-03-13	0	Bolton
B.1.1.37	2021-03-13	0	Bolton
B.1.1.67	2021-03-13	0	Bolton
B.1.1.196	2021-03-13	0	Bolton
B.1.1.198	2021-03-13	0	Bolton
B.1.1.240	2021-03-13	0	Bolton
B.1.1.255	2021-03-13	0	Bolton
B.1.1.279	2021-03-13	0	Bolton
B.1.1.286	2021-03-13	0	Bolton
B.1.1.301	2021-03-13	0	Bolton
B.1.1.303	2021-03-13	0	Bolton
B.1.1.304	2021-03-13	0	Bolton
B.1.1.307	2021-03-13	0	Bolton
B.1.1.311	2021-03-13	0	Bolton
B.1.1.315	2021-03-13	0	Bolton
B.1.1.318	2021-03-13	0	Bolton
B.1.36	2021-03-13	0	Bolton
B.1.36.9	2021-03-13	0	Bolton
B.1.36.17	2021-03-13	0	Bolton
B.1.36.28	2021-03-13	0	Bolton
B.1.160	2021-03-13	0	Bolton
B.1.160.7	2021-03-13	0	Bolton
B.1.177.2	2021-03-13	0	Bolton
B.1.177.4	2021-03-13	0	Bolton
B.1.177.6	2021-03-13	0	Bolton
B.1.177.7	2021-03-13	0	Bolton
B.1.177.8	2021-03-13	0	Bolton
B.1.177.9	2021-03-13	0	Bolton
B.1.177.10	2021-03-13	0	Bolton
B.1.177.15	2021-03-13	0	Bolton
B.1.177.16	2021-03-13	0	Bolton
B.1.177.17	2021-03-13	0	Bolton
B.1.177.18	2021-03-13	0	Bolton
B.1.177.19	2021-03-13	0	Bolton
B.1.177.20	2021-03-13	0	Bolton
B.1.221	2021-03-13	0	Bolton
B.1.221.1	2021-03-13	0	Bolton
B.1.235	2021-03-13	0	Bolton
B.1.258	2021-03-13	0	Bolton
B.1.258.3	2021-03-13	0	Bolton
B.1.258.4	2021-03-13	0	Bolton
B.1.351	2021-03-13	0	Bolton
B.1.362	2021-03-13	0	Bolton
B.1.367	2021-03-13	0	Bolton
B.1.389	2021-03-13	0	Bolton
[truncated: 44,441 more rows]

## Sheet: F2c
index	date	proportion	ltla
A	2020-09-01	0	Bolton
A.23.1	2020-09-01	0	Bolton
A.23.1.484	2020-09-01	0	Bolton
A.27	2020-09-01	0	Bolton
B	2020-09-01	0	Bolton
B.1	2020-09-01	0.00774987	Bolton
B.1.1	2020-09-01	0.0184376	Bolton
B.1.1.1	2020-09-01	0	Bolton
B.1.1.7	2020-09-01	0	Bolton
B.1.1.7.484	2020-09-01	0	Bolton
B.1.1.29	2020-09-01	0	Bolton
B.1.1.37	2020-09-01	0.0100992	Bolton
B.1.1.67	2020-09-01	0	Bolton
B.1.1.196	2020-09-01	0	Bolton
B.1.1.198	2020-09-01	0	Bolton
B.1.1.240	2020-09-01	0	Bolton
B.1.1.255	2020-09-01	0	Bolton
B.1.1.279	2020-09-01	0	Bolton
B.1.1.286	2020-09-01	0.292662	Bolton
B.1.1.301	2020-09-01	0	Bolton
B.1.1.303	2020-09-01	0.0160757	Bolton
B.1.1.304	2020-09-01	0	Bolton
B.1.1.307	2020-09-01	0	Bolton
B.1.1.311	2020-09-01	0.416381	Bolton
B.1.1.315	2020-09-01	0.023478	Bolton
B.1.1.318	2020-09-01	0	Bolton
B.1.36	2020-09-01	0	Bolton
B.1.36.9	2020-09-01	0	Bolton
B.1.36.17	2020-09-01	0	Bolton
B.1.36.28	2020-09-01	0	Bolton
B.1.160	2020-09-01	0	Bolton
B.1.160.7	2020-09-01	0	Bolton
B.1.177.2	2020-09-01	0.10123	Bolton
B.1.177.4	2020-09-01	0	Bolton
B.1.177.6	2020-09-01	0	Bolton
B.1.177.7	2020-09-01	0	Bolton
B.1.177.8	2020-09-01	0	Bolton
B.1.177.9	2020-09-01	0	Bolton
B.1.177.10	2020-09-01	0	Bolton
B.1.177.15	2020-09-01	0	Bolton
B.1.177.16	2020-09-01	0	Bolton
B.1.177.17	2020-09-01	0	Bolton
B.1.177.18	2020-09-01	0	Bolton
B.1.177.19	2020-09-01	0	Bolton
B.1.177.20	2020-09-01	0	Bolton
B.1.221	2020-09-01	0	Bolton
B.1.221.1	2020-09-01	0	Bolton
B.1.235	2020-09-01	0	Bolton
B.1.258	2020-09-01	0	Bolton
B.1.258.3	2020-09-01	0.0396782	Bolton
B.1.258.4	2020-09-01	0	Bolton
B.1.351	2020-09-01	0	Bolton
B.1.362	2020-09-01	0	Bolton
B.1.367	2020-09-01	0	Bolton
B.1.389	2020-09-01	0.00646453	Bolton
B.1.427	2020-09-01	0	Bolton
B.1.429	2020-09-01	0	Bolton
B.1.471	2020-09-01	0	Bolton
B.1.525	2020-09-01	0	Bolton
B.1.526	2020-09-01	0	Bolton
B.1.617.1	2020-09-01	0	Bolton
B.1.617.2	2020-09-01	0	Bolton
B.1.617.3	2020-09-01	0	Bolton
C.36.3	2020-09-01	0	Bolton
C.37	2020-09-01	0	Bolton
P.1	2020-09-01	0	Bolton
P.2	2020-09-01	0	Bolton
R.1	2020-09-01	0	Bolton
AV.1	2020-09-01	0	Bolton
AY.1	2020-09-01	0	Bolton
Other	2020-09-01	0	Bolton
B.1.177	2020-09-01	0.0677441	Bolton
A	2020-09-02	0	Bolton
A.23.1	2020-09-02	0	Bolton
A.23.1.484	2020-09-02	0	Bolton
A.27	2020-09-02	0	Bolton
B	2020-09-02	0	Bolton
B.1	2020-09-02	0.00785811	Bolton
B.1.1	2020-09-02	0.0197545	Bolton
B.1.1.1	2020-09-02	0	Bolton
B.1.1.7	2020-09-02	0	Bolton
B.1.1.7.484	2020-09-02	0	Bolton
B.1.1.29	2020-09-02	0	Bolton
B.1.1.37	2020-09-02	0.0108536	Bolton
B.1.1.67	2020-09-02	0	Bolton
B.1.1.196	2020-09-02	0	Bolton
B.1.1.198	2020-09-02	0	Bolton
B.1.1.240	2020-09-02	0	Bolton
B.1.1.255	2020-09-02	0	Bolton
B.1.1.279	2020-09-02	0	Bolton
B.1.1.286	2020-09-02	0.284109	Bolton
B.1.1.301	2020-09-02	0	Bolton
B.1.1.303	2020-09-02	0.0176987	Bolton
B.1.1.304	2020-09-02	0	Bolton
B.1.1.307	2020-09-02	0	Bolton
B.1.1.311	2020-09-02	0.415344	Bolton
B.1.1.315	2020-09-02	0.0233122	Bolton
B.1.1.318	2020-09-02	0	Bolton
B.1.36	2020-09-02	0	Bolton
B.1.36.9	2020-09-02	0	Bolton
B.1.36.17	2020-09-02	0	Bolton
B.1.36.28	2020-09-02	0	Bolton
B.1.160	2020-09-02	0	Bolton
B.1.160.7	2020-09-02	0	Bolton
B.1.177.2	2020-09-02	0.0927952	Bolton
B.1.177.4	2020-09-02	0	Bolton
B.1.177.6	2020-09-02	0	Bolton
B.1.177.7	2020-09-02	0	Bolton
B.1.177.8	2020-09-02	0	Bolton
B.1.177.9	2020-09-02	0	Bolton
B.1.177.10	2020-09-02	0	Bolton
B.1.177.15	2020-09-02	0	Bolton
B.1.177.16	2020-09-02	0	Bolton
B.1.177.17	2020-09-02	0	Bolton
B.1.177.18	2020-09-02	0	Bolton
B.1.177.19	2020-09-02	0	Bolton
B.1.177.20	2020-09-02	0	Bolton
B.1.221	2020-09-02	0	Bolton
B.1.221.1	2020-09-02	0	Bolton
B.1.235	2020-09-02	0	Bolton
B.1.258	2020-09-02	0	Bolton
B.1.258.3	2020-09-02	0.0444227	Bolton
B.1.258.4	2020-09-02	0	Bolton
B.1.351	2020-09-02	0	Bolton
B.1.362	2020-09-02	0	Bolton
B.1.367	2020-09-02	0	Bolton
B.1.389	2020-09-02	0.00723642	Bolton
B.1.427	2020-09-02	0	Bolton
B.1.429	2020-09-02	0	Bolton
B.1.471	2020-09-02	0	Bolton
B.1.525	2020-09-02	0	Bolton
B.1.526	2020-09-02	0	Bolton
B.1.617.1	2020-09-02	0	Bolton
B.1.617.2	2020-09-02	0	Bolton
B.1.617.3	2020-09-02	0	Bolton
C.36.3	2020-09-02	0	Bolton
C.37	2020-09-02	0	Bolton
P.1	2020-09-02	0	Bolton
P.2	2020-09-02	0	Bolton
R.1	2020-09-02	0	Bolton
AV.1	2020-09-02	0	Bolton
AY.1	2020-09-02	0	Bolton
Other	2020-09-02	0	Bolton
B.1.177	2020-09-02	0.0766158	Bolton
A	2020-09-03	0	Bolton
A.23.1	2020-09-03	0	Bolton
A.23.1.484	2020-09-03	0	Bolton
A.27	2020-09-03	0	Bolton
B	2020-09-03	0	Bolton
B.1	2020-09-03	0.00809392	Bolton
B.1.1	2020-09-03	0.0204584	Bolton
B.1.1.1	2020-09-03	0	Bolton
B.1.1.7	2020-09-03	0	Bolton
B.1.1.7.484	2020-09-03	0	Bolton
B.1.1.29	2020-09-03	0	Bolton
B.1.1.37	2020-09-03	0.0110598	Bolton
B.1.1.67	2020-09-03	0	Bolton
B.1.1.196	2020-09-03	0	Bolton
B.1.1.198	2020-09-03	0	Bolton
B.1.1.240	2020-09-03	0	Bolton
B.1.1.255	2020-09-03	0	Bolton
B.1.1.279	2020-09-03	0	Bolton
B.1.1.286	2020-09-03	0.268176	Bolton
B.1.1.301	2020-09-03	0	Bolton
B.1.1.303	2020-09-03	0.0169805	Bolton
B.1.1.304	2020-09-03	0	Bolton
B.1.1.307	2020-09-03	0	Bolton
B.1.1.311	2020-09-03	0.428628	Bolton
B.1.1.315	2020-09-03	0.0234462	Bolton
B.1.1.318	2020-09-03	0	Bolton
B.1.36	2020-09-03	0	Bolton
B.1.36.9	2020-09-03	0	Bolton
B.1.36.17	2020-09-03	0	Bolton
B.1.36.28	2020-09-03	0	Bolton
B.1.160	2020-09-03	0	Bolton
B.1.160.7	2020-09-03	0	Bolton
B.1.177.2	2020-09-03	0.0844654	Bolton
B.1.177.4	2020-09-03	0	Bolton
B.1.177.6	2020-09-03	0	Bolton
B.1.177.7	2020-09-03	0	Bolton
B.1.177.8	2020-09-03	0	Bolton
B.1.177.9	2020-09-03	0	Bolton
B.1.177.10	2020-09-03	0	Bolton
B.1.177.15	2020-09-03	0	Bolton
B.1.177.16	2020-09-03	0	Bolton
B.1.177.17	2020-09-03	0	Bolton
B.1.177.18	2020-09-03	0	Bolton
B.1.177.19	2020-09-03	0	Bolton
B.1.177.20	2020-09-03	0	Bolton
B.1.221	2020-09-03	0	Bolton
B.1.221.1	2020-09-03	0	Bolton
B.1.235	2020-09-03	0	Bolton
B.1.258	2020-09-03	0	Bolton
B.1.258.3	2020-09-03	0.0459279	Bolton
B.1.258.4	2020-09-03	0	Bolton
B.1.351	2020-09-03	0	Bolton
B.1.362	2020-09-03	0	Bolton
B.1.367	2020-09-03	0	Bolton
B.1.389	2020-09-03	0.00717212	Bolton
B.1.427	2020-09-03	0	Bolton
B.1.429	2020-09-03	0	Bolton
B.1.471	2020-09-03	0	Bolton
B.1.525	2020-09-03	0	Bolton
B.1.526	2020-09-03	0	Bolton
B.1.617.1	2020-09-03	0	Bolton
B.1.617.2	2020-09-03	0	Bolton
B.1.617.3	2020-09-03	0	Bolton
C.36.3	2020-09-03	0	Bolton
C.37	2020-09-03	0	Bolton
P.1	2020-09-03	0	Bolton
P.2	2020-09-03	0	Bolton
R.1	2020-09-03	0	Bolton
AV.1	2020-09-03	0	Bolton
AY.1	2020-09-03	0	Bolton
Other	2020-09-03	0	Bolton
B.1.177	2020-09-03	0.0855913	Bolton
A	2020-09-04	0	Bolton
A.23.1	2020-09-04	0	Bolton
A.23.1.484	2020-09-04	0	Bolton
A.27	2020-09-04	0	Bolton
B	2020-09-04	0	Bolton
B.1	2020-09-04	0.0079316	Bolton
B.1.1	2020-09-04	0.0209342	Bolton
B.1.1.1	2020-09-04	0	Bolton
B.1.1.7	2020-09-04	0	Bolton
B.1.1.7.484	2020-09-04	0	Bolton
B.1.1.29	2020-09-04	0	Bolton
B.1.1.37	2020-09-04	0.0108282	Bolton
B.1.1.67	2020-09-04	0	Bolton
B.1.1.196	2020-09-04	0	Bolton
B.1.1.198	2020-09-04	0	Bolton
B.1.1.240	2020-09-04	0	Bolton
B.1.1.255	2020-09-04	0	Bolton
B.1.1.279	2020-09-04	0	Bolton
B.1.1.286	2020-09-04	0.259822	Bolton
B.1.1.301	2020-09-04	0	Bolton
B.1.1.303	2020-09-04	0.0180138	Bolton
B.1.1.304	2020-09-04	0	Bolton
B.1.1.307	2020-09-04	0	Bolton
B.1.1.311	2020-09-04	0.431389	Bolton
B.1.1.315	2020-09-04	0.0252746	Bolton
B.1.1.318	2020-09-04	0	Bolton
B.1.36	2020-09-04	0	Bolton
B.1.36.9	2020-09-04	0	Bolton
B.1.36.17	2020-09-04	0	Bolton
B.1.36.28	2020-09-04	0	Bolton
B.1.160	2020-09-04	0	Bolton
B.1.160.7	2020-09-04	0	Bolton
B.1.177.2	2020-09-04	0.079801	Bolton
B.1.177.4	2020-09-04	0	Bolton
B.1.177.6	2020-09-04	0	Bolton
B.1.177.7	2020-09-04	0	Bolton
B.1.177.8	2020-09-04	0	Bolton
B.1.177.9	2020-09-04	0	Bolton
B.1.177.10	2020-09-04	0	Bolton
B.1.177.15	2020-09-04	0	Bolton
B.1.177.16	2020-09-04	0	Bolton
B.1.177.17	2020-09-04	0	Bolton
B.1.177.18	2020-09-04	0	Bolton
B.1.177.19	2020-09-04	0	Bolton
B.1.177.20	2020-09-04	0	Bolton
B.1.221	2020-09-04	0	Bolton
B.1.221.1	2020-09-04	0	Bolton
B.1.235	2020-09-04	0	Bolton
B.1.258	2020-09-04	0	Bolton
B.1.258.3	2020-09-04	0.0462087	Bolton
B.1.258.4	2020-09-04	0	Bolton
B.1.351	2020-09-04	0	Bolton
B.1.362	2020-09-04	0	Bolton
B.1.367	2020-09-04	0	Bolton
B.1.389	2020-09-04	0.0073609	Bolton
B.1.427	2020-09-04	0	Bolton
B.1.429	2020-09-04	0	Bolton
B.1.471	2020-09-04	0	Bolton
B.1.525	2020-09-04	0	Bolton
B.1.526	2020-09-04	0	Bolton
B.1.617.1	2020-09-04	0	Bolton
B.1.617.2	2020-09-04	0	Bolton
B.1.617.3	2020-09-04	0	Bolton
C.36.3	2020-09-04	0	Bolton
C.37	2020-09-04	0	Bolton
P.1	2020-09-04	0	Bolton
P.2	2020-09-04	0	Bolton
R.1	2020-09-04	0	Bolton
AV.1	2020-09-04	0	Bolton
AY.1	2020-09-04	0	Bolton
Other	2020-09-04	0	Bolton
B.1.177	2020-09-04	0.0924361	Bolton
A	2020-09-05	0	Bolton
A.23.1	2020-09-05	0	Bolton
A.23.1.484	2020-09-05	0	Bolton
A.27	2020-09-05	0	Bolton
B	2020-09-05	0	Bolton
B.1	2020-09-05	0.00885189	Bolton
B.1.1	2020-09-05	0.0235881	Bolton
B.1.1.1	2020-09-05	0	Bolton
B.1.1.7	2020-09-05	0	Bolton
B.1.1.7.484	2020-09-05	0	Bolton
B.1.1.29	2020-09-05	0	Bolton
B.1.1.37	2020-09-05	0.0120486	Bolton
B.1.1.67	2020-09-05	0	Bolton
B.1.1.196	2020-09-05	0	Bolton
B.1.1.198	2020-09-05	0	Bolton
B.1.1.240	2020-09-05	0	Bolton
B.1.1.255	2020-09-05	0	Bolton
B.1.1.279	2020-09-05	0	Bolton
B.1.1.286	2020-09-05	0.247188	Bolton
B.1.1.301	2020-09-05	0	Bolton
B.1.1.303	2020-09-05	0.0202023	Bolton
B.1.1.304	2020-09-05	0	Bolton
B.1.1.307	2020-09-05	0	Bolton
B.1.1.311	2020-09-05	0.415347	Bolton
B.1.1.315	2020-09-05	0.0280985	Bolton
B.1.1.318	2020-09-05	0	Bolton
B.1.36	2020-09-05	0	Bolton
B.1.36.9	2020-09-05	0	Bolton
B.1.36.17	2020-09-05	0	Bolton
B.1.36.28	2020-09-05	0	Bolton
B.1.160	2020-09-05	0	Bolton
B.1.160.7	2020-09-05	0	Bolton
B.1.177.2	2020-09-05	0.0756944	Bolton
B.1.177.4	2020-09-05	0	Bolton
B.1.177.6	2020-09-05	0	Bolton
B.1.177.7	2020-09-05	0	Bolton
B.1.177.8	2020-09-05	0	Bolton
B.1.177.9	2020-09-05	0	Bolton
B.1.177.10	2020-09-05	0	Bolton
B.1.177.15	2020-09-05	0	Bolton
B.1.177.16	2020-09-05	0	Bolton
B.1.177.17	2020-09-05	0	Bolton
B.1.177.18	2020-09-05	0	Bolton
B.1.177.19	2020-09-05	0	Bolton
B.1.177.20	2020-09-05	0	Bolton
B.1.221	2020-09-05	0	Bolton
B.1.221.1	2020-09-05	0	Bolton
B.1.235	2020-09-05	0	Bolton
B.1.258	2020-09-05	0	Bolton
B.1.258.3	2020-09-05	0.050045	Bolton
B.1.258.4	2020-09-05	0	Bolton
B.1.351	2020-09-05	0	Bolton
B.1.362	2020-09-05	0.00126287	Bolton
B.1.367	2020-09-05	0	Bolton
B.1.389	2020-09-05	0.00847856	Bolton
B.1.427	2020-09-05	0	Bolton
B.1.429	2020-09-05	0	Bolton
B.1.471	2020-09-05	0	Bolton
B.1.525	2020-09-05	0	Bolton
B.1.526	2020-09-05	0	Bolton
B.1.617.1	2020-09-05	0	Bolton
B.1.617.2	2020-09-05	0	Bolton
B.1.617.3	2020-09-05	0	Bolton
C.36.3	2020-09-05	0	Bolton
C.37	2020-09-05	0	Bolton
P.1	2020-09-05	0	Bolton
P.2	2020-09-05	0	Bolton
R.1	2020-09-05	0	Bolton
AV.1	2020-09-05	0	Bolton
AY.1	2020-09-05	0	Bolton
Other	2020-09-05	0	Bolton
B.1.177	2020-09-05	0.109195	Bolton
A	2020-09-06	0	Bolton
A.23.1	2020-09-06	0	Bolton
A.23.1.484	2020-09-06	0	Bolton
A.27	2020-09-06	0	Bolton
B	2020-09-06	0	Bolton
B.1	2020-09-06	0.00974739	Bolton
B.1.1	2020-09-06	0.0263598	Bolton
B.1.1.1	2020-09-06	0	Bolton
B.1.1.7	2020-09-06	0	Bolton
B.1.1.7.484	2020-09-06	0	Bolton
B.1.1.29	2020-09-06	0	Bolton
B.1.1.37	2020-09-06	0.0132755	Bolton
B.1.1.67	2020-09-06	0	Bolton
B.1.1.196	2020-09-06	0	Bolton
B.1.1.198	2020-09-06	0	Bolton
B.1.1.240	2020-09-06	0	Bolton
B.1.1.255	2020-09-06	0	Bolton
B.1.1.279	2020-09-06	0	Bolton
B.1.1.286	2020-09-06	0.235346	Bolton
B.1.1.301	2020-09-06	0	Bolton
B.1.1.303	2020-09-06	0.0221104	Bolton
B.1.1.304	2020-09-06	0	Bolton
B.1.1.307	2020-09-06	0	Bolton
B.1.1.311	2020-09-06	0.400719	Bolton
B.1.1.315	2020-09-06	0.0312106	Bolton
B.1.1.318	2020-09-06	0	Bolton
B.1.36	2020-09-06	0	Bolton
B.1.36.9	2020-09-06	0	Bolton
B.1.36.17	2020-09-06	0	Bolton
B.1.36.28	2020-09-06	0	Bolton
B.1.160	2020-09-06	0	Bolton
B.1.160.7	2020-09-06	0	Bolton
B.1.177.2	2020-09-06	0.0720646	Bolton
B.1.177.4	2020-09-06	0	Bolton
B.1.177.6	2020-09-06	0	Bolton
B.1.177.7	2020-09-06	0	Bolton
B.1.177.8	2020-09-06	0	Bolton
B.1.177.9	2020-09-06	0	Bolton
B.1.177.10	2020-09-06	0	Bolton
B.1.177.15	2020-09-06	0	Bolton
B.1.177.16	2020-09-06	0	Bolton
B.1.177.17	2020-09-06	0	Bolton
B.1.177.18	2020-09-06	0	Bolton
B.1.177.19	2020-09-06	0	Bolton
B.1.177.20	2020-09-06	0	Bolton
B.1.221	2020-09-06	0	Bolton
B.1.221.1	2020-09-06	0	Bolton
B.1.235	2020-09-06	0	Bolton
B.1.258	2020-09-06	0	Bolton
B.1.258.3	2020-09-06	0.0537556	Bolton
B.1.258.4	2020-09-06	0	Bolton
B.1.351	2020-09-06	0	Bolton
B.1.362	2020-09-06	0.00243026	Bolton
B.1.367	2020-09-06	0	Bolton
B.1.389	2020-09-06	0.0092475	Bolton
B.1.427	2020-09-06	0	Bolton
B.1.429	2020-09-06	0	Bolton
B.1.471	2020-09-06	0	Bolton
B.1.525	2020-09-06	0	Bolton
B.1.526	2020-09-06	0	Bolton
B.1.617.1	2020-09-06	0	Bolton
B.1.617.2	2020-09-06	0	Bolton
B.1.617.3	2020-09-06	0	Bolton
C.36.3	2020-09-06	0	Bolton
C.37	2020-09-06	0	Bolton
P.1	2020-09-06	0	Bolton
P.2	2020-09-06	0	Bolton
R.1	2020-09-06	0	Bolton
AV.1	2020-09-06	0	Bolton
AY.1	2020-09-06	0	Bolton
Other	2020-09-06	0	Bolton
B.1.177	2020-09-06	0.123734	Bolton
A	2020-09-07	0	Bolton
A.23.1	2020-09-07	0	Bolton
A.23.1.484	2020-09-07	0	Bolton
A.27	2020-09-07	0	Bolton
B	2020-09-07	0	Bolton
B.1	2020-09-07	0.0108089	Bolton
B.1.1	2020-09-07	0.0284015	Bolton
B.1.1.1	2020-09-07	0	Bolton
B.1.1.7	2020-09-07	0	Bolton
B.1.1.7.484	2020-09-07	0	Bolton
B.1.1.29	2020-09-07	0	Bolton
B.1.1.37	2020-09-07	0.0142643	Bolton
B.1.1.67	2020-09-07	0	Bolton
B.1.1.196	2020-09-07	0	Bolton
B.1.1.198	2020-09-07	0	Bolton
B.1.1.240	2020-09-07	0	Bolton
B.1.1.255	2020-09-07	0	Bolton
B.1.1.279	2020-09-07	0	Bolton
B.1.1.286	2020-09-07	0.224235	Bolton
B.1.1.301	2020-09-07	0	Bolton
B.1.1.303	2020-09-07	0.0235216	Bolton
B.1.1.304	2020-09-07	0	Bolton
B.1.1.307	2020-09-07	0	Bolton
B.1.1.311	2020-09-07	0.386919	Bolton
B.1.1.315	2020-09-07	0.0342007	Bolton
B.1.1.318	2020-09-07	0	Bolton
B.1.36	2020-09-07	0	Bolton
B.1.36.9	2020-09-07	0	Bolton
B.1.36.17	2020-09-07	0	Bolton
B.1.36.28	2020-09-07	0	Bolton
B.1.160	2020-09-07	0	Bolton
B.1.160.7	2020-09-07	0	Bolton
B.1.177.2	2020-09-07	0.0686312	Bolton
B.1.177.4	2020-09-07	0	Bolton
B.1.177.6	2020-09-07	0	Bolton
B.1.177.7	2020-09-07	0	Bolton
B.1.177.8	2020-09-07	0	Bolton
B.1.177.9	2020-09-07	0	Bolton
B.1.177.10	2020-09-07	0	Bolton
B.1.177.15	2020-09-07	0	Bolton
B.1.177.16	2020-09-07	0	Bolton
B.1.177.17	2020-09-07	0	Bolton
B.1.177.18	2020-09-07	0	Bolton
B.1.177.19	2020-09-07	0	Bolton
B.1.177.20	2020-09-07	0	Bolton
B.1.221	2020-09-07	0	Bolton
B.1.221.1	2020-09-07	0	Bolton
B.1.235	2020-09-07	0	Bolton
B.1.258	2020-09-07	0	Bolton
B.1.258.3	2020-09-07	0.0578482	Bolton
B.1.258.4	2020-09-07	0	Bolton
B.1.351	2020-09-07	0	Bolton
B.1.362	2020-09-07	0.00330881	Bolton
B.1.367	2020-09-07	0	Bolton
B.1.389	2020-09-07	0.0100772	Bolton
B.1.427	2020-09-07	0	Bolton
B.1.429	2020-09-07	0	Bolton
B.1.471	2020-09-07	0	Bolton
B.1.525	2020-09-07	0	Bolton
B.1.526	2020-09-07	0	Bolton
B.1.617.1	2020-09-07	0	Bolton
B.1.617.2	2020-09-07	0	Bolton
B.1.617.3	2020-09-07	0	Bolton
C.36.3	2020-09-07	0	Bolton
C.37	2020-09-07	0	Bolton
P.1	2020-09-07	0	Bolton
P.2	2020-09-07	0	Bolton
R.1	2020-09-07	0	Bolton
AV.1	2020-09-07	0	Bolton
AY.1	2020-09-07	0	Bolton
Other	2020-09-07	0	Bolton
B.1.177	2020-09-07	0.137784	Bolton
A	2020-09-08	0	Bolton
A.23.1	2020-09-08	0	Bolton
A.23.1.484	2020-09-08	0	Bolton
A.27	2020-09-08	0	Bolton
B	2020-09-08	0	Bolton
B.1	2020-09-08	0.0117879	Bolton
B.1.1	2020-09-08	0.0311753	Bolton
B.1.1.1	2020-09-08	0	Bolton
B.1.1.7	2020-09-08	0	Bolton
B.1.1.7.484	2020-09-08	0	Bolton
B.1.1.29	2020-09-08	0	Bolton
B.1.1.37	2020-09-08	0.0153146	Bolton
B.1.1.67	2020-09-08	0	Bolton
B.1.1.196	2020-09-08	0	Bolton
B.1.1.198	2020-09-08	0	Bolton
B.1.1.240	2020-09-08	0	Bolton
B.1.1.255	2020-09-08	0	Bolton
B.1.1.279	2020-09-08	0	Bolton
B.1.1.286	2020-09-08	0.213119	Bolton
B.1.1.301	2020-09-08	0	Bolton
B.1.1.303	2020-09-08	0.0247443	Bolton
B.1.1.304	2020-09-08	0	Bolton
B.1.1.307	2020-09-08	0	Bolton
B.1.1.311	2020-09-08	0.373408	Bolton
B.1.1.315	2020-09-08	0.0373617	Bolton
B.1.1.318	2020-09-08	0	Bolton
B.1.36	2020-09-08	0	Bolton
B.1.36.9	2020-09-08	0	Bolton
B.1.36.17	2020-09-08	0	Bolton
B.1.36.28	2020-09-08	0	Bolton
B.1.160	2020-09-08	0	Bolton
B.1.160.7	2020-09-08	0	Bolton
B.1.177.2	2020-09-08	0.0654442	Bolton
B.1.177.4	2020-09-08	0	Bolton
B.1.177.6	2020-09-08	0	Bolton
B.1.177.7	2020-09-08	0	Bolton
B.1.177.8	2020-09-08	0	Bolton
B.1.177.9	2020-09-08	0	Bolton
B.1.177.10	2020-09-08	0	Bolton
B.1.177.15	2020-09-08	0	Bolton
B.1.177.16	2020-09-08	0	Bolton
B.1.177.17	2020-09-08	0	Bolton
B.1.177.18	2020-09-08	0	Bolton
B.1.177.19	2020-09-08	0	Bolton
B.1.177.20	2020-09-08	0	Bolton
B.1.221	2020-09-08	0	Bolton
B.1.221.1	2020-09-08	0	Bolton
B.1.235	2020-09-08	0	Bolton
B.1.258	2020-09-08	0	Bolton
B.1.258.3	2020-09-08	0.0607827	Bolton
B.1.258.4	2020-09-08	0	Bolton
B.1.351	2020-09-08	0	Bolton
B.1.362	2020-09-08	0.00466395	Bolton
B.1.367	2020-09-08	0	Bolton
B.1.389	2020-09-08	0.0104286	Bolton
B.1.427	2020-09-08	0	Bolton
B.1.429	2020-09-08	0	Bolton
B.1.471	2020-09-08	0	Bolton
B.1.525	2020-09-08	0	Bolton
B.1.526	2020-09-08	0	Bolton
B.1.617.1	2020-09-08	0	Bolton
B.1.617.2	2020-09-08	0	Bolton
B.1.617.3	2020-09-08	0	Bolton
C.36.3	2020-09-08	0	Bolton
C.37	2020-09-08	0	Bolton
P.1	2020-09-08	0	Bolton
P.2	2020-09-08	0	Bolton
R.1	2020-09-08	0	Bolton
AV.1	2020-09-08	0	Bolton
AY.1	2020-09-08	0	Bolton
Other	2020-09-08	0	Bolton
B.1.177	2020-09-08	0.151769	Bolton
A	2020-09-09	0	Bolton
A.23.1	2020-09-09	0	Bolton
A.23.1.484	2020-09-09	0	Bolton
A.27	2020-09-09	0	Bolton
B	2020-09-09	0	Bolton
B.1	2020-09-09	0.0128504	Bolton
B.1.1	2020-09-09	0.0332526	Bolton
B.1.1.1	2020-09-09	0	Bolton
B.1.1.7	2020-09-09	0	Bolton
B.1.1.7.484	2020-09-09	0	Bolton
B.1.1.29	2020-09-09	0	Bolton
B.1.1.37	2020-09-09	0.0164952	Bolton
B.1.1.67	2020-09-09	0	Bolton
B.1.1.196	2020-09-09	0	Bolton
B.1.1.198	2020-09-09	0	Bolton
B.1.1.240	2020-09-09	0	Bolton
B.1.1.255	2020-09-09	0	Bolton
B.1.1.279	2020-09-09	0	Bolton
B.1.1.286	2020-09-09	0.201511	Bolton
B.1.1.301	2020-09-09	0	Bolton
B.1.1.303	2020-09-09	0.025858	Bolton
B.1.1.304	2020-09-09	0	Bolton
B.1.1.307	2020-09-09	0	Bolton
B.1.1.311	2020-09-09	0.358417	Bolton
B.1.1.315	2020-09-09	0.039962	Bolton
B.1.1.318	2020-09-09	0	Bolton
B.1.36	2020-09-09	0	Bolton
B.1.36.9	2020-09-09	0	Bolton
B.1.36.17	2020-09-09	0	Bolton
B.1.36.28	2020-09-09	0	Bolton
B.1.160	2020-09-09	0	Bolton
B.1.160.7	2020-09-09	0	Bolton
B.1.177.2	2020-09-09	0.061998	Bolton
B.1.177.4	2020-09-09	0	Bolton
B.1.177.6	2020-09-09	0	Bolton
B.1.177.7	2020-09-09	0	Bolton
B.1.177.8	2020-09-09	0	Bolton
B.1.177.9	2020-09-09	0	Bolton
B.1.177.10	2020-09-09	0	Bolton
B.1.177.15	2020-09-09	0	Bolton
B.1.177.16	2020-09-09	0	Bolton
B.1.177.17	2020-09-09	0	Bolton
B.1.177.18	2020-09-09	0	Bolton
B.1.177.19	2020-09-09	0	Bolton
B.1.177.20	2020-09-09	0	Bolton
B.1.221	2020-09-09	0	Bolton
B.1.221.1	2020-09-09	0	Bolton
B.1.235	2020-09-09	0	Bolton
B.1.258	2020-09-09	0	Bolton
B.1.258.3	2020-09-09	0.065366	Bolton
B.1.258.4	2020-09-09	0	Bolton
B.1.351	2020-09-09	0	Bolton
B.1.362	2020-09-09	0.00614882	Bolton
B.1.367	2020-09-09	0	Bolton
B.1.389	2020-09-09	0.0114397	Bolton
B.1.427	2020-09-09	0	Bolton
B.1.429	2020-09-09	0	Bolton
B.1.471	2020-09-09	0	Bolton
B.1.525	2020-09-09	0	Bolton
B.1.526	2020-09-09	0	Bolton
B.1.617.1	2020-09-09	0	Bolton
B.1.617.2	2020-09-09	0	Bolton
B.1.617.3	2020-09-09	0	Bolton
C.36.3	2020-09-09	0	Bolton
C.37	2020-09-09	0	Bolton
P.1	2020-09-09	0	Bolton
P.2	2020-09-09	0	Bolton
R.1	2020-09-09	0	Bolton
AV.1	2020-09-09	0	Bolton
AY.1	2020-09-09	0	Bolton
Other	2020-09-09	0	Bolton
B.1.177	2020-09-09	0.166701	Bolton
A	2020-09-10	0	Bolton
A.23.1	2020-09-10	0	Bolton
A.23.1.484	2020-09-10	0	Bolton
A.27	2020-09-10	0	Bolton
B	2020-09-10	0	Bolton
B.1	2020-09-10	0.0136333	Bolton
B.1.1	2020-09-10	0.0354856	Bolton
B.1.1.1	2020-09-10	0	Bolton
B.1.1.7	2020-09-10	0	Bolton
B.1.1.7.484	2020-09-10	0	Bolton
B.1.1.29	2020-09-10	0	Bolton
B.1.1.37	2020-09-10	0.0174044	Bolton
B.1.1.67	2020-09-10	0	Bolton
B.1.1.196	2020-09-10	0	Bolton
B.1.1.198	2020-09-10	0	Bolton
B.1.1.240	2020-09-10	0	Bolton
B.1.1.255	2020-09-10	0	Bolton
B.1.1.279	2020-09-10	0	Bolton
B.1.1.286	2020-09-10	0.1914	Bolton
B.1.1.301	2020-09-10	0	Bolton
B.1.1.303	2020-09-10	0.0271807	Bolton
B.1.1.304	2020-09-10	0	Bolton
B.1.1.307	2020-09-10	0	Bolton
B.1.1.311	2020-09-10	0.344769	Bolton
B.1.1.315	2020-09-10	0.0425054	Bolton
B.1.1.318	2020-09-10	0	Bolton
B.1.36	2020-09-10	0	Bolton
B.1.36.9	2020-09-10	0	Bolton
B.1.36.17	2020-09-10	0	Bolton
B.1.36.28	2020-09-10	0	Bolton
B.1.160	2020-09-10	0	Bolton
B.1.160.7	2020-09-10	0	Bolton
B.1.177.2	2020-09-10	0.0588589	Bolton
B.1.177.4	2020-09-10	0	Bolton
B.1.177.6	2020-09-10	0	Bolton
B.1.177.7	2020-09-10	0	Bolton
B.1.177.8	2020-09-10	0	Bolton
B.1.177.9	2020-09-10	0	Bolton
B.1.177.10	2020-09-10	0	Bolton
B.1.177.15	2020-09-10	0	Bolton
B.1.177.16	2020-09-10	0	Bolton
B.1.177.17	2020-09-10	0	Bolton
B.1.177.18	2020-09-10	0	Bolton
B.1.177.19	2020-09-10	0	Bolton
B.1.177.20	2020-09-10	0	Bolton
B.1.221	2020-09-10	0	Bolton
B.1.221.1	2020-09-10	0	Bolton
B.1.235	2020-09-10	0	Bolton
B.1.258	2020-09-10	0	Bolton
B.1.258.3	2020-09-10	0.0677905	Bolton
B.1.258.4	2020-09-10	0	Bolton
B.1.351	2020-09-10	0	Bolton
B.1.362	2020-09-10	0.0073133	Bolton
B.1.367	2020-09-10	0	Bolton
B.1.389	2020-09-10	0.0120904	Bolton
B.1.427	2020-09-10	0	Bolton
B.1.429	2020-09-10	0	Bolton
B.1.471	2020-09-10	0	Bolton
B.1.525	2020-09-10	0	Bolton
B.1.526	2020-09-10	0	Bolton
B.1.617.1	2020-09-10	0	Bolton
B.1.617.2	2020-09-10	0	Bolton
B.1.617.3	2020-09-10	0	Bolton
C.36.3	2020-09-10	0	Bolton
C.37	2020-09-10	0	Bolton
P.1	2020-09-10	0	Bolton
P.2	2020-09-10	0	Bolton
R.1	2020-09-10	0	Bolton
AV.1	2020-09-10	0	Bolton
AY.1	2020-09-10	0	Bolton
Other	2020-09-10	0	Bolton
B.1.177	2020-09-10	0.181568	Bolton
A	2020-09-11	0	Bolton
A.23.1	2020-09-11	0	Bolton
A.23.1.484	2020-09-11	0	Bolton
A.27	2020-09-11	0	Bolton
B	2020-09-11	0	Bolton
B.1	2020-09-11	0.0145562	Bolton
B.1.1	2020-09-11	0.0377688	Bolton
B.1.1.1	2020-09-11	0	Bolton
B.1.1.7	2020-09-11	0	Bolton
B.1.1.7.484	2020-09-11	0	Bolton
B.1.1.29	2020-09-11	0	Bolton
B.1.1.37	2020-09-11	0.0182415	Bolton
B.1.1.67	2020-09-11	0	Bolton
B.1.1.196	2020-09-11	0	Bolton
B.1.1.198	2020-09-11	0	Bolton
B.1.1.240	2020-09-11	0	Bolton
B.1.1.255	2020-09-11	0	Bolton
B.1.1.279	2020-09-11	0	Bolton
B.1.1.286	2020-09-11	0.181549	Bolton
B.1.1.301	2020-09-11	0	Bolton
B.1.1.303	2020-09-11	0.0282995	Bolton
B.1.1.304	2020-09-11	0	Bolton
B.1.1.307	2020-09-11	0	Bolton
B.1.1.311	2020-09-11	0.331943	Bolton
B.1.1.315	2020-09-11	0.0444586	Bolton
B.1.1.318	2020-09-11	0	Bolton
B.1.36	2020-09-11	0	Bolton
B.1.36.9	2020-09-11	0	Bolton
B.1.36.17	2020-09-11	0	Bolton
B.1.36.28	2020-09-11	0	Bolton
B.1.160	2020-09-11	0	Bolton
B.1.160.7	2020-09-11	0	Bolton
B.1.177.2	2020-09-11	0.0559374	Bolton
B.1.177.4	2020-09-11	0	Bolton
B.1.177.6	2020-09-11	0	Bolton
B.1.177.7	2020-09-11	0	Bolton
B.1.177.8	2020-09-11	0	Bolton
B.1.177.9	2020-09-11	0	Bolton
B.1.177.10	2020-09-11	0	Bolton
B.1.177.15	2020-09-11	0	Bolton
B.1.177.16	2020-09-11	0	Bolton
B.1.177.17	2020-09-11	0	Bolton
B.1.177.18	2020-09-11	0	Bolton
B.1.177.19	2020-09-11	0	Bolton
B.1.177.20	2020-09-11	0	Bolton
B.1.221	2020-09-11	0	Bolton
B.1.221.1	2020-09-11	0	Bolton
B.1.235	2020-09-11	0	Bolton
B.1.258	2020-09-11	0	Bolton
B.1.258.3	2020-09-11	0.071629	Bolton
B.1.258.4	2020-09-11	0	Bolton
B.1.351	2020-09-11	0	Bolton
B.1.362	2020-09-11	0.00855451	Bolton
B.1.367	2020-09-11	0	Bolton
B.1.389	2020-09-11	0.0125978	Bolton
B.1.427	2020-09-11	0	Bolton
B.1.429	2020-09-11	0	Bolton
B.1.471	2020-09-11	0	Bolton
B.1.525	2020-09-11	0	Bolton
B.1.526	2020-09-11	0	Bolton
B.1.617.1	2020-09-11	0	Bolton
B.1.617.2	2020-09-11	0	Bolton
B.1.617.3	2020-09-11	0	Bolton
C.36.3	2020-09-11	0	Bolton
C.37	2020-09-11	0	Bolton
P.1	2020-09-11	0	Bolton
P.2	2020-09-11	0	Bolton
R.1	2020-09-11	0	Bolton
AV.1	2020-09-11	0	Bolton
AY.1	2020-09-11	0	Bolton
Other	2020-09-11	0	Bolton
B.1.177	2020-09-11	0.194465	Bolton
A	2020-09-12	0	Bolton
A.23.1	2020-09-12	0	Bolton
A.23.1.484	2020-09-12	0	Bolton
A.27	2020-09-12	0	Bolton
B	2020-09-12	0	Bolton
B.1	2020-09-12	0.0147279	Bolton
B.1.1	2020-09-12	0.0379248	Bolton
B.1.1.1	2020-09-12	0	Bolton
B.1.1.7	2020-09-12	0	Bolton
B.1.1.7.484	2020-09-12	0	Bolton
B.1.1.29	2020-09-12	0	Bolton
B.1.1.37	2020-09-12	0.0180779	Bolton
B.1.1.67	2020-09-12	0	Bolton
B.1.1.196	2020-09-12	0	Bolton
B.1.1.198	2020-09-12	0	Bolton
B.1.1.240	2020-09-12	0	Bolton
B.1.1.255	2020-09-12	0	Bolton
B.1.1.279	2020-09-12	0	Bolton
B.1.1.286	2020-09-12	0.178008	Bolton
B.1.1.301	2020-09-12	0	Bolton
B.1.1.303	2020-09-12	0.0269364	Bolton
B.1.1.304	2020-09-12	0	Bolton
B.1.1.307	2020-09-12	0	Bolton
B.1.1.311	2020-09-12	0.330028	Bolton
B.1.1.315	2020-09-12	0.0443014	Bolton
B.1.1.318	2020-09-12	0	Bolton
B.1.36	2020-09-12	0	Bolton
B.1.36.9	2020-09-12	0	Bolton
B.1.36.17	2020-09-12	0	Bolton
B.1.36.28	2020-09-12	0	Bolton
B.1.160	2020-09-12	0.00137349	Bolton
B.1.160.7	2020-09-12	0	Bolton
B.1.177.2	2020-09-12	0.0549255	Bolton
B.1.177.4	2020-09-12	0.00331867	Bolton
B.1.177.6	2020-09-12	0	Bolton
B.1.177.7	2020-09-12	0	Bolton
B.1.177.8	2020-09-12	0	Bolton
B.1.177.9	2020-09-12	0	Bolton
B.1.177.10	2020-09-12	0	Bolton
B.1.177.15	2020-09-12	0	Bolton
B.1.177.16	2020-09-12	0	Bolton
B.1.177.17	2020-09-12	0	Bolton
B.1.177.18	2020-09-12	0	Bolton
B.1.177.19	2020-09-12	0	Bolton
B.1.177.20	2020-09-12	0	Bolton
B.1.221	2020-09-12	0	Bolton
B.1.221.1	2020-09-12	0	Bolton
B.1.235	2020-09-12	0	Bolton
B.1.258	2020-09-12	0	Bolton
B.1.258.3	2020-09-12	0.0686606	Bolton
B.1.258.4	2020-09-12	0	Bolton
B.1.351	2020-09-12	0	Bolton
B.1.362	2020-09-12	0.00980798	Bolton
B.1.367	2020-09-12	0	Bolton
B.1.389	2020-09-12	0.0123013	Bolton
B.1.427	2020-09-12	0	Bolton
B.1.429	2020-09-12	0	Bolton
B.1.471	2020-09-12	0	Bolton
B.1.525	2020-09-12	0	Bolton
B.1.526	2020-09-12	0	Bolton
B.1.617.1	2020-09-12	0	Bolton
B.1.617.2	2020-09-12	0	Bolton
B.1.617.3	2020-09-12	0	Bolton
C.36.3	2020-09-12	0	Bolton
C.37	2020-09-12	0	Bolton
P.1	2020-09-12	0	Bolton
P.2	2020-09-12	0	Bolton
R.1	2020-09-12	0	Bolton
AV.1	2020-09-12	0	Bolton
AY.1	2020-09-12	0	Bolton
Other	2020-09-12	0	Bolton
B.1.177	2020-09-12	0.199609	Bolton
A	2020-09-13	0	Bolton
A.23.1	2020-09-13	0	Bolton
A.23.1.484	2020-09-13	0	Bolton
A.27	2020-09-13	0	Bolton
B	2020-09-13	0	Bolton
B.1	2020-09-13	0.0149039	Bolton
B.1.1	2020-09-13	0.0380805	Bolton
B.1.1.1	2020-09-13	0	Bolton
B.1.1.7	2020-09-13	0	Bolton
B.1.1.7.484	2020-09-13	0	Bolton
B.1.1.29	2020-09-13	0	Bolton
B.1.1.37	2020-09-13	0.0179184	Bolton
B.1.1.67	2020-09-13	0	Bolton
B.1.1.196	2020-09-13	0	Bolton
B.1.1.198	2020-09-13	0	Bolton
B.1.1.240	2020-09-13	0	Bolton
B.1.1.255	2020-09-13	0	Bolton
B.1.1.279	2020-09-13	0	Bolton
B.1.1.286	2020-09-13	0.174539	Bolton
B.1.1.301	2020-09-13	0	Bolton
B.1.1.303	2020-09-13	0.0256501	Bolton
B.1.1.304	2020-09-13	0	Bolton
B.1.1.307	2020-09-13	0	Bolton
B.1.1.311	2020-09-13	0.328181	Bolton
B.1.1.315	2020-09-13	0.0441236	Bolton
B.1.1.318	2020-09-13	0	Bolton
B.1.36	2020-09-13	0	Bolton
B.1.36.9	2020-09-13	0	Bolton
B.1.36.17	2020-09-13	0	Bolton
B.1.36.28	2020-09-13	0	Bolton
B.1.160	2020-09-13	0.00270591	Bolton
B.1.160.7	2020-09-13	0	Bolton
B.1.177.2	2020-09-13	0.0539307	Bolton
B.1.177.4	2020-09-13	0.00637386	Bolton
B.1.177.6	2020-09-13	0	Bolton
B.1.177.7	2020-09-13	0	Bolton
B.1.177.8	2020-09-13	0	Bolton
B.1.177.9	2020-09-13	0	Bolton
B.1.177.10	2020-09-13	0	Bolton
B.1.177.15	2020-09-13	0	Bolton
B.1.177.16	2020-09-13	0	Bolton
B.1.177.17	2020-09-13	0	Bolton
B.1.177.18	2020-09-13	0	Bolton
B.1.177.19	2020-09-13	0	Bolton
B.1.177.20	2020-09-13	0	Bolton
B.1.221	2020-09-13	0	Bolton
B.1.221.1	2020-09-13	0	Bolton
B.1.235	2020-09-13	0	Bolton
B.1.258	2020-09-13	0	Bolton
B.1.258.3	2020-09-13	0.0658312	Bolton
B.1.258.4	2020-09-13	0	Bolton
B.1.351	2020-09-13	0	Bolton
B.1.362	2020-09-13	0.0108444	Bolton
B.1.367	2020-09-13	0	Bolton
B.1.389	2020-09-13	0.0120243	Bolton
B.1.427	2020-09-13	0	Bolton
B.1.429	2020-09-13	0	Bolton
B.1.471	2020-09-13	0	Bolton
B.1.525	2020-09-13	0	Bolton
B.1.526	2020-09-13	0	Bolton
B.1.617.1	2020-09-13	0	Bolton
B.1.617.2	2020-09-13	0	Bolton
B.1.617.3	2020-09-13	0	Bolton
C.36.3	2020-09-13	0	Bolton
C.37	2020-09-13	0	Bolton
P.1	2020-09-13	0	Bolton
P.2	2020-09-13	0	Bolton
R.1	2020-09-13	0	Bolton
AV.1	2020-09-13	0	Bolton
AY.1	2020-09-13	0	Bolton
Other	2020-09-13	0	Bolton
B.1.177	2020-09-13	0.204893	Bolton
A	2020-09-14	0	Bolton
A.23.1	2020-09-14	0	Bolton
A.23.1.484	2020-09-14	0	Bolton
A.27	2020-09-14	0	Bolton
B	2020-09-14	0	Bolton
B.1	2020-09-14	0.0150384	Bolton
B.1.1	2020-09-14	0.0381394	Bolton
B.1.1.1	2020-09-14	0	Bolton
B.1.1.7	2020-09-14	0	Bolton
B.1.1.7.484	2020-09-14	0	Bolton
B.1.1.29	2020-09-14	0	Bolton
B.1.1.37	2020-09-14	0.0177151	Bolton
B.1.1.67	2020-09-14	0	Bolton
B.1.1.196	2020-09-14	0	Bolton
B.1.1.198	2020-09-14	0	Bolton
B.1.1.240	2020-09-14	0	Bolton
B.1.1.255	2020-09-14	0	Bolton
B.1.1.279	2020-09-14	0	Bolton
B.1.1.286	2020-09-14	0.170718	Bolton
B.1.1.301	2020-09-14	0	Bolton
B.1.1.303	2020-09-14	0.0243646	Bolton
B.1.1.304	2020-09-14	0	Bolton
B.1.1.307	2020-09-14	0	Bolton
B.1.1.311	2020-09-14	0.325553	Bolton
B.1.1.315	2020-09-14	0.0438372	Bolton
B.1.1.318	2020-09-14	0	Bolton
B.1.36	2020-09-14	0	Bolton
B.1.36.9	2020-09-14	0	Bolton
B.1.36.17	2020-09-14	0	Bolton
B.1.36.28	2020-09-14	0	Bolton
B.1.160	2020-09-14	0.00406443	Bolton
B.1.160.7	2020-09-14	0	Bolton
B.1.177.2	2020-09-14	0.0528084	Bolton
B.1.177.4	2020-09-14	0.0112186	Bolton
B.1.177.6	2020-09-14	0	Bolton
B.1.177.7	2020-09-14	0	Bolton
B.1.177.8	2020-09-14	0	Bolton
B.1.177.9	2020-09-14	0	Bolton
B.1.177.10	2020-09-14	0	Bolton
B.1.177.15	2020-09-14	0	Bolton
B.1.177.16	2020-09-14	0	Bolton
B.1.177.17	2020-09-14	0	Bolton
B.1.177.18	2020-09-14	0	Bolton
B.1.177.19	2020-09-14	0	Bolton
B.1.177.20	2020-09-14	0	Bolton
B.1.221	2020-09-14	0	Bolton
B.1.221.1	2020-09-14	0	Bolton
B.1.235	2020-09-14	0	Bolton
B.1.258	2020-09-14	0	Bolton
B.1.258.3	2020-09-14	0.0629788	Bolton
B.1.258.4	2020-09-14	0	Bolton
B.1.351	2020-09-14	0	Bolton
B.1.362	2020-09-14	0.0120818	Bolton
B.1.367	2020-09-14	0	Bolton
B.1.389	2020-09-14	0.0117114	Bolton
B.1.427	2020-09-14	0	Bolton
B.1.429	2020-09-14	0	Bolton
B.1.471	2020-09-14	0	Bolton
B.1.525	2020-09-14	0	Bolton
B.1.526	2020-09-14	0	Bolton
B.1.617.1	2020-09-14	0	Bolton
B.1.617.2	2020-09-14	0	Bolton
B.1.617.3	2020-09-14	0	Bolton
C.36.3	2020-09-14	0	Bolton
C.37	2020-09-14	0	Bolton
P.1	2020-09-14	0	Bolton
P.2	2020-09-14	0	Bolton
R.1	2020-09-14	0	Bolton
AV.1	2020-09-14	0	Bolton
AY.1	2020-09-14	0	Bolton
Other	2020-09-14	0	Bolton
B.1.177	2020-09-14	0.20977	Bolton
A	2020-09-15	0	Bolton
A.23.1	2020-09-15	0	Bolton
A.23.1.484	2020-09-15	0	Bolton
A.27	2020-09-15	0	Bolton
B	2020-09-15	0	Bolton
B.1	2020-09-15	0.0151873	Bolton
B.1.1	2020-09-15	0.038224	Bolton
B.1.1.1	2020-09-15	0	Bolton
B.1.1.7	2020-09-15	0	Bolton
B.1.1.7.484	2020-09-15	0	Bolton
B.1.1.29	2020-09-15	0	Bolton
B.1.1.37	2020-09-15	0.017518	Bolton
B.1.1.67	2020-09-15	0	Bolton
B.1.1.196	2020-09-15	0	Bolton
B.1.1.198	2020-09-15	0	Bolton
B.1.1.240	2020-09-15	0	Bolton
B.1.1.255	2020-09-15	0	Bolton
B.1.1.279	2020-09-15	0	Bolton
B.1.1.286	2020-09-15	0.16709	Bolton
B.1.1.301	2020-09-15	0	Bolton
B.1.1.303	2020-09-15	0.0231383	Bolton
B.1.1.304	2020-09-15	0	Bolton
B.1.1.307	2020-09-15	0	Bolton
B.1.1.311	2020-09-15	0.323161	Bolton
B.1.1.315	2020-09-15	0.0435941	Bolton
B.1.1.318	2020-09-15	0	Bolton
B.1.36	2020-09-15	0	Bolton
B.1.36.9	2020-09-15	0	Bolton
B.1.36.17	2020-09-15	0	Bolton
B.1.36.28	2020-09-15	0	Bolton
B.1.160	2020-09-15	0.00548069	Bolton
B.1.160.7	2020-09-15	0	Bolton
B.1.177.2	2020-09-15	0.0517606	Bolton
B.1.177.4	2020-09-15	0.0146396	Bolton
B.1.177.6	2020-09-15	0	Bolton
B.1.177.7	2020-09-15	0	Bolton
B.1.177.8	2020-09-15	0	Bolton
B.1.177.9	2020-09-15	0	Bolton
B.1.177.10	2020-09-15	0	Bolton
B.1.177.15	2020-09-15	0	Bolton
B.1.177.16	2020-09-15	0	Bolton
B.1.177.17	2020-09-15	0	Bolton
B.1.177.18	2020-09-15	0	Bolton
B.1.177.19	2020-09-15	0	Bolton
B.1.177.20	2020-09-15	0	Bolton
B.1.221	2020-09-15	0	Bolton
B.1.221.1	2020-09-15	0	Bolton
B.1.235	2020-09-15	0	Bolton
B.1.258	2020-09-15	0	Bolton
B.1.258.3	2020-09-15	0.0602709	Bolton
B.1.258.4	2020-09-15	0	Bolton
B.1.351	2020-09-15	0	Bolton
B.1.362	2020-09-15	0.0135761	Bolton
B.1.367	2020-09-15	0	Bolton
B.1.389	2020-09-15	0.0114157	Bolton
B.1.427	2020-09-15	0	Bolton
B.1.429	2020-09-15	0	Bolton
B.1.471	2020-09-15	0	Bolton
B.1.525	2020-09-15	0	Bolton
B.1.526	2020-09-15	0	Bolton
B.1.617.1	2020-09-15	0	Bolton
B.1.617.2	2020-09-15	0	Bolton
B.1.617.3	2020-09-15	0	Bolton
C.36.3	2020-09-15	0	Bolton
C.37	2020-09-15	0	Bolton
P.1	2020-09-15	0	Bolton
P.2	2020-09-15	0	Bolton
R.1	2020-09-15	0	Bolton
AV.1	2020-09-15	0	Bolton
AY.1	2020-09-15	0	Bolton
Other	2020-09-15	0	Bolton
B.1.177	2020-09-15	0.214945	Bolton
A	2020-09-16	0	Bolton
A.23.1	2020-09-16	0	Bolton
A.23.1.484	2020-09-16	0	Bolton
A.27	2020-09-16	0	Bolton
B	2020-09-16	0	Bolton
B.1	2020-09-16	0.0153229	Bolton
B.1.1	2020-09-16	0.0382735	Bolton
B.1.1.1	2020-09-16	0	Bolton
B.1.1.7	2020-09-16	0	Bolton
B.1.1.7.484	2020-09-16	0	Bolton
B.1.1.29	2020-09-16	0	Bolton
B.1.1.37	2020-09-16	0.0173052	Bolton
B.1.1.67	2020-09-16	0	Bolton
B.1.1.196	2020-09-16	0	Bolton
B.1.1.198	2020-09-16	0	Bolton
B.1.1.240	2020-09-16	0	Bolton
B.1.1.255	2020-09-16	0	Bolton
B.1.1.279	2020-09-16	0	Bolton
B.1.1.286	2020-09-16	0.163347	Bolton
B.1.1.301	2020-09-16	0	Bolton
B.1.1.303	2020-09-16	0.0219657	Bolton
B.1.1.304	2020-09-16	0	Bolton
B.1.1.307	2020-09-16	0	Bolton
B.1.1.311	2020-09-16	0.320411	Bolton
B.1.1.315	2020-09-16	0.0433037	Bolton
B.1.1.318	2020-09-16	0	Bolton
B.1.36	2020-09-16	0	Bolton
B.1.36.9	2020-09-16	0	Bolton
B.1.36.17	2020-09-16	0	Bolton
B.1.36.28	2020-09-16	0	Bolton
B.1.160	2020-09-16	0.00711876	Bolton
B.1.160.7	2020-09-16	0	Bolton
B.1.177.2	2020-09-16	0.0506679	Bolton
B.1.177.4	2020-09-16	0.0187479	Bolton
B.1.177.6	2020-09-16	0	Bolton
B.1.177.7	2020-09-16	0	Bolton
B.1.177.8	2020-09-16	0	Bolton
B.1.177.9	2020-09-16	0	Bolton
B.1.177.10	2020-09-16	0	Bolton
B.1.177.15	2020-09-16	0	Bolton
B.1.177.16	2020-09-16	0	Bolton
B.1.177.17	2020-09-16	0	Bolton
B.1.177.18	2020-09-16	0	Bolton
B.1.177.19	2020-09-16	0	Bolton
B.1.177.20	2020-09-16	0	Bolton
B.1.221	2020-09-16	0	Bolton
B.1.221.1	2020-09-16	0	Bolton
B.1.235	2020-09-16	0	Bolton
B.1.258	2020-09-16	0	Bolton
B.1.258.3	2020-09-16	0.0576306	Bolton
B.1.258.4	2020-09-16	0	Bolton
B.1.351	2020-09-16	0	Bolton
B.1.362	2020-09-16	0.0147925	Bolton
B.1.367	2020-09-16	0	Bolton
B.1.389	2020-09-16	0.0111159	Bolton
B.1.427	2020-09-16	0	Bolton
B.1.429	2020-09-16	0	Bolton
B.1.471	2020-09-16	0	Bolton
B.1.525	2020-09-16	0	Bolton
B.1.526	2020-09-16	0	Bolton
B.1.617.1	2020-09-16	0	Bolton
B.1.617.2	2020-09-16	0	Bolton
B.1.617.3	2020-09-16	0	Bolton
C.36.3	2020-09-16	0	Bolton
C.37	2020-09-16	0	Bolton
P.1	2020-09-16	0	Bolton
P.2	2020-09-16	0	Bolton
R.1	2020-09-16	0	Bolton
AV.1	2020-09-16	0	Bolton
AY.1	2020-09-16	0	Bolton
Other	2020-09-16	0	Bolton
B.1.177	2020-09-16	0.219997	Bolton
A	2020-09-17	0	Bolton
A.23.1	2020-09-17	0	Bolton
A.23.1.484	2020-09-17	0	Bolton
A.27	2020-09-17	0	Bolton
B	2020-09-17	0	Bolton
B.1	2020-09-17	0.0154382	Bolton
B.1.1	2020-09-17	0.0382915	Bolton
B.1.1.1	2020-09-17	0	Bolton
B.1.1.7	2020-09-17	0	Bolton
B.1.1.7.484	2020-09-17	0	Bolton
B.1.1.29	2020-09-17	0	Bolton
B.1.1.37	2020-09-17	0.0170818	Bolton
B.1.1.67	2020-09-17	0	Bolton
B.1.1.196	2020-09-17	0	Bolton
B.1.1.198	2020-09-17	0	Bolton
B.1.1.240	2020-09-17	0	Bolton
B.1.1.255	2020-09-17	0	Bolton
B.1.1.279	2020-09-17	0	Bolton
B.1.1.286	2020-09-17	0.159639	Bolton
B.1.1.301	2020-09-17	0	Bolton
B.1.1.303	2020-09-17	0.020841	Bolton
B.1.1.304	2020-09-17	0	Bolton
B.1.1.307	2020-09-17	0	Bolton
B.1.1.311	2020-09-17	0.317252	Bolton
B.1.1.315	2020-09-17	0.0429871	Bolton
B.1.1.318	2020-09-17	0	Bolton
B.1.36	2020-09-17	0	Bolton
B.1.36.9	2020-09-17	0	Bolton
B.1.36.17	2020-09-17	0	Bolton
B.1.36.28	2020-09-17	0	Bolton
B.1.160	2020-09-17	0.00840466	Bolton
B.1.160.7	2020-09-17	0	Bolton
B.1.177.2	2020-09-17	0.0495533	Bolton
B.1.177.4	2020-09-17	0.0237246	Bolton
B.1.177.6	2020-09-17	0	Bolton
B.1.177.7	2020-09-17	0	Bolton
B.1.177.8	2020-09-17	0	Bolton
B.1.177.9	2020-09-17	0	Bolton
B.1.177.10	2020-09-17	0	Bolton
B.1.177.15	2020-09-17	0	Bolton
B.1.177.16	2020-09-17	0	Bolton
B.1.177.17	2020-09-17	0	Bolton
B.1.177.18	2020-09-17	0	Bolton
B.1.177.19	2020-09-17	0	Bolton
B.1.177.20	2020-09-17	0	Bolton
B.1.221	2020-09-17	0	Bolton
B.1.221.1	2020-09-17	0	Bolton
B.1.235	2020-09-17	0	Bolton
B.1.258	2020-09-17	0	Bolton
B.1.258.3	2020-09-17	0.0550621	Bolton
B.1.258.4	2020-09-17	0	Bolton
B.1.351	2020-09-17	0	Bolton
B.1.362	2020-09-17	0.0159476	Bolton
B.1.367	2020-09-17	0	Bolton
B.1.389	2020-09-17	0.0108255	Bolton
B.1.427	2020-09-17	0	Bolton
B.1.429	2020-09-17	0	Bolton
B.1.471	2020-09-17	0	Bolton
B.1.525	2020-09-17	0	Bolton
B.1.526	2020-09-17	0	Bolton
B.1.617.1	2020-09-17	0	Bolton
B.1.617.2	2020-09-17	0	Bolton
B.1.617.3	2020-09-17	0	Bolton
C.36.3	2020-09-17	0	Bolton
C.37	2020-09-17	0	Bolton
P.1	2020-09-17	0	Bolton
P.2	2020-09-17	0	Bolton
R.1	2020-09-17	0	Bolton
AV.1	2020-09-17	0	Bolton
AY.1	2020-09-17	0	Bolton
Other	2020-09-17	0	Bolton
B.1.177	2020-09-17	0.224952	Bolton
A	2020-09-18	0	Bolton
A.23.1	2020-09-18	0	Bolton
A.23.1.484	2020-09-18	0	Bolton
A.27	2020-09-18	0	Bolton
B	2020-09-18	0	Bolton
B.1	2020-09-18	0.0155459	Bolton
B.1.1	2020-09-18	0.0382488	Bolton
B.1.1.1	2020-09-18	0	Bolton
B.1.1.7	2020-09-18	0	Bolton
B.1.1.7.484	2020-09-18	0	Bolton
B.1.1.29	2020-09-18	0	Bolton
B.1.1.37	2020-09-18	0.0168382	Bolton
B.1.1.67	2020-09-18	0	Bolton
B.1.1.196	2020-09-18	0	Bolton
B.1.1.198	2020-09-18	0	Bolton
B.1.1.240	2020-09-18	0	Bolton
B.1.1.255	2020-09-18	0	Bolton
B.1.1.279	2020-09-18	0	Bolton
B.1.1.286	2020-09-18	0.155788	Bolton
B.1.1.301	2020-09-18	0	Bolton
B.1.1.303	2020-09-18	0.019745	Bolton
B.1.1.304	2020-09-18	0	Bolton
B.1.1.307	2020-09-18	0	Bolton
B.1.1.311	2020-09-18	0.313789	Bolton
B.1.1.315	2020-09-18	0.0426008	Bolton
B.1.1.318	2020-09-18	0	Bolton
B.1.36	2020-09-18	0	Bolton
B.1.36.9	2020-09-18	0	Bolton
B.1.36.17	2020-09-18	0	Bolton
B.1.36.28	2020-09-18	0	Bolton
B.1.160	2020-09-18	0.00983636	Bolton
B.1.160.7	2020-09-18	0	Bolton
B.1.177.2	2020-09-18	0.0483992	Bolton
B.1.177.4	2020-09-18	0.0290649	Bolton
B.1.177.6	2020-09-18	0	Bolton
B.1.177.7	2020-09-18	0	Bolton
B.1.177.8	2020-09-18	0	Bolton
B.1.177.9	2020-09-18	0	Bolton
B.1.177.10	2020-09-18	0	Bolton
B.1.177.15	2020-09-18	0	Bolton
B.1.177.16	2020-09-18	0	Bolton
B.1.177.17	2020-09-18	0	Bolton
B.1.177.18	2020-09-18	0	Bolton
B.1.177.19	2020-09-18	0	Bolton
B.1.177.20	2020-09-18	0	Bolton
B.1.221	2020-09-18	0	Bolton
B.1.221.1	2020-09-18	0	Bolton
B.1.235	2020-09-18	0	Bolton
B.1.258	2020-09-18	0	Bolton
B.1.258.3	2020-09-18	0.0524986	Bolton
B.1.258.4	2020-09-18	0	Bolton
B.1.351	2020-09-18	0	Bolton
B.1.362	2020-09-18	0.0174156	Bolton
B.1.367	2020-09-18	0	Bolton
B.1.389	2020-09-18	0.0105188	Bolton
B.1.427	2020-09-18	0	Bolton
B.1.429	2020-09-18	0	Bolton
B.1.471	2020-09-18	0	Bolton
B.1.525	2020-09-18	0	Bolton
B.1.526	2020-09-18	0	Bolton
B.1.617.1	2020-09-18	0	Bolton
B.1.617.2	2020-09-18	0	Bolton
B.1.617.3	2020-09-18	0	Bolton
C.36.3	2020-09-18	0	Bolton
C.37	2020-09-18	0	Bolton
P.1	2020-09-18	0	Bolton
P.2	2020-09-18	0	Bolton
R.1	2020-09-18	0	Bolton
AV.1	2020-09-18	0	Bolton
AY.1	2020-09-18	0	Bolton
Other	2020-09-18	0	Bolton
B.1.177	2020-09-18	0.229711	Bolton
A	2020-09-19	0	Bolton
A.23.1	2020-09-19	0	Bolton
A.23.1.484	2020-09-19	0	Bolton
A.27	2020-09-19	0	Bolton
B	2020-09-19	0	Bolton
B.1	2020-09-19	0.0156637	Bolton
B.1.1	2020-09-19	0.0382548	Bolton
B.1.1.1	2020-09-19	0	Bolton
B.1.1.7	2020-09-19	0	Bolton
B.1.1.7.484	2020-09-19	0	Bolton
B.1.1.29	2020-09-19	0	Bolton
B.1.1.37	2020-09-19	0.0166065	Bolton
B.1.1.67	2020-09-19	0	Bolton
B.1.1.196	2020-09-19	0	Bolton
B.1.1.198	2020-09-19	0	Bolton
B.1.1.240	2020-09-19	0	Bolton
B.1.1.255	2020-09-19	0	Bolton
B.1.1.279	2020-09-19	0	Bolton
B.1.1.286	2020-09-19	0.152116	Bolton
B.1.1.301	2020-09-19	0	Bolton
B.1.1.303	2020-09-19	0.0187132	Bolton
B.1.1.304	2020-09-19	0	Bolton
B.1.1.307	2020-09-19	0	Bolton
B.1.1.311	2020-09-19	0.310742	Bolton
B.1.1.315	2020-09-19	0.0422464	Bolton
B.1.1.318	2020-09-19	0	Bolton
B.1.36	2020-09-19	0	Bolton
B.1.36.9	2020-09-19	0	Bolton
B.1.36.17	2020-09-19	0	Bolton
B.1.36.28	2020-09-19	0	Bolton
B.1.160	2020-09-19	0.0112534	Bolton
B.1.160.7	2020-09-19	0	Bolton
B.1.177.2	2020-09-19	0.0473395	Bolton
B.1.177.4	2020-09-19	0.0347386	Bolton
B.1.177.6	2020-09-19	0	Bolton
B.1.177.7	2020-09-19	0	Bolton
B.1.177.8	2020-09-19	0	Bolton
B.1.177.9	2020-09-19	0	Bolton
B.1.177.10	2020-09-19	0	Bolton
B.1.177.15	2020-09-19	0	Bolton
B.1.177.16	2020-09-19	0	Bolton
B.1.177.17	2020-09-19	0	Bolton
B.1.177.18	2020-09-19	0	Bolton
B.1.177.19	2020-09-19	0	Bolton
B.1.177.20	2020-09-19	0	Bolton
B.1.221	2020-09-19	0	Bolton
B.1.221.1	2020-09-19	0	Bolton
B.1.235	2020-09-19	0	Bolton
B.1.258	2020-09-19	0	Bolton
B.1.258.3	2020-09-19	0.0501239	Bolton
B.1.258.4	2020-09-19	0	Bolton
B.1.351	2020-09-19	0	Bolton
B.1.362	2020-09-19	0.0171679	Bolton
B.1.367	2020-09-19	0	Bolton
B.1.389	2020-09-19	0.0102347	Bolton
B.1.427	2020-09-19	0	Bolton
B.1.429	2020-09-19	0	Bolton
B.1.471	2020-09-19	0	Bolton
B.1.525	2020-09-19	0	Bolton
B.1.526	2020-09-19	0	Bolton
B.1.617.1	2020-09-19	0	Bolton
B.1.617.2	2020-09-19	0	Bolton
B.1.617.3	2020-09-19	0	Bolton
C.36.3	2020-09-19	0	Bolton
C.37	2020-09-19	0	Bolton
P.1	2020-09-19	0	Bolton
P.2	2020-09-19	0	Bolton
R.1	2020-09-19	0	Bolton
AV.1	2020-09-19	0	Bolton
AY.1	2020-09-19	0	Bolton
Other	2020-09-19	0	Bolton
B.1.177	2020-09-19	0.234799	Bolton
A	2020-09-20	0	Bolton
A.23.1	2020-09-20	0	Bolton
A.23.1.484	2020-09-20	0	Bolton
A.27	2020-09-20	0	Bolton
B	2020-09-20	0	Bolton
B.1	2020-09-20	0.0157728	Bolton
B.1.1	2020-09-20	0.0382273	Bolton
B.1.1.1	2020-09-20	0	Bolton
B.1.1.7	2020-09-20	0	Bolton
B.1.1.7.484	2020-09-20	0	Bolton
B.1.1.29	2020-09-20	0	Bolton
B.1.1.37	2020-09-20	0.0163769	Bolton
B.1.1.67	2020-09-20	0	Bolton
B.1.1.196	2020-09-20	0	Bolton
B.1.1.198	2020-09-20	0	Bolton
B.1.1.240	2020-09-20	0	Bolton
B.1.1.255	2020-09-20	0	Bolton
B.1.1.279	2020-09-20	0	Bolton
B.1.1.286	2020-09-20	0.148404	Bolton
B.1.1.301	2020-09-20	0	Bolton
B.1.1.303	2020-09-20	0.0177369	Bolton
B.1.1.304	2020-09-20	0	Bolton
B.1.1.307	2020-09-20	0	Bolton
B.1.1.311	2020-09-20	0.307533	Bolton
B.1.1.315	2020-09-20	0.041864	Bolton
B.1.1.318	2020-09-20	0	Bolton
B.1.36	2020-09-20	0	Bolton
B.1.36.9	2020-09-20	0	Bolton
B.1.36.17	2020-09-20	0	Bolton
B.1.36.28	2020-09-20	0	Bolton
B.1.160	2020-09-20	0.0130232	Bolton
B.1.160.7	2020-09-20	0	Bolton
B.1.177.2	2020-09-20	0.0462431	Bolton
B.1.177.4	2020-09-20	0.0403026	Bolton
B.1.177.6	2020-09-20	0	Bolton
B.1.177.7	2020-09-20	0	Bolton
B.1.177.8	2020-09-20	0	Bolton
B.1.177.9	2020-09-20	0	Bolton
B.1.177.10	2020-09-20	0	Bolton
B.1.177.15	2020-09-20	0	Bolton
B.1.177.16	2020-09-20	0	Bolton
B.1.177.17	2020-09-20	0	Bolton
B.1.177.18	2020-09-20	0	Bolton
B.1.177.19	2020-09-20	0	Bolton
B.1.177.20	2020-09-20	0	Bolton
B.1.221	2020-09-20	0	Bolton
B.1.221.1	2020-09-20	0	Bolton
B.1.235	2020-09-20	0	Bolton
B.1.258	2020-09-20	0	Bolton
B.1.258.3	2020-09-20	0.0478164	Bolton
B.1.258.4	2020-09-20	0	Bolton
B.1.351	2020-09-20	0	Bolton
B.1.362	2020-09-20	0.0169314	Bolton
B.1.367	2020-09-20	0	Bolton
B.1.389	2020-09-20	0.00995213	Bolton
B.1.427	2020-09-20	0	Bolton
B.1.429	2020-09-20	0	Bolton
B.1.471	2020-09-20	0	Bolton
B.1.525	2020-09-20	0	Bolton
B.1.526	2020-09-20	0	Bolton
B.1.617.1	2020-09-20	0	Bolton
B.1.617.2	2020-09-20	0	Bolton
B.1.617.3	2020-09-20	0	Bolton
C.36.3	2020-09-20	0	Bolton
C.37	2020-09-20	0	Bolton
P.1	2020-09-20	0	Bolton
P.2	2020-09-20	0	Bolton
R.1	2020-09-20	0	Bolton
AV.1	2020-09-20	0	Bolton
AY.1	2020-09-20	0	Bolton
Other	2020-09-20	0	Bolton
B.1.177	2020-09-20	0.239816	Bolton
A	2020-09-21	0	Bolton
A.23.1	2020-09-21	0	Bolton
A.23.1.484	2020-09-21	0	Bolton
A.27	2020-09-21	0	Bolton
B	2020-09-21	0	Bolton
B.1	2020-09-21	0.0158856	Bolton
B.1.1	2020-09-21	0.0382127	Bolton
B.1.1.1	2020-09-21	0	Bolton
B.1.1.7	2020-09-21	0	Bolton
B.1.1.7.484	2020-09-21	0	Bolton
B.1.1.29	2020-09-21	0	Bolton
B.1.1.37	2020-09-21	0.016143	Bolton
B.1.1.67	2020-09-21	0	Bolton
B.1.1.196	2020-09-21	0	Bolton
B.1.1.198	2020-09-21	0	Bolton
B.1.1.240	2020-09-21	0	Bolton
B.1.1.255	2020-09-21	0	Bolton
B.1.1.279	2020-09-21	0	Bolton
B.1.1.286	2020-09-21	0.144868	Bolton
B.1.1.301	2020-09-21	0	Bolton
B.1.1.303	2020-09-21	0.0168051	Bolton
B.1.1.304	2020-09-21	0	Bolton
B.1.1.307	2020-09-21	0	Bolton
B.1.1.311	2020-09-21	0.304355	Bolton
B.1.1.315	2020-09-21	0.0415131	Bolton
B.1.1.318	2020-09-21	0	Bolton
B.1.36	2020-09-21	0	Bolton
B.1.36.9	2020-09-21	0	Bolton
B.1.36.17	2020-09-21	0	Bolton
B.1.36.28	2020-09-21	0	Bolton
B.1.160	2020-09-21	0.0145312	Bolton
B.1.160.7	2020-09-21	0	Bolton
B.1.177.2	2020-09-21	0.0451909	Bolton
B.1.177.4	2020-09-21	0.045473	Bolton
B.1.177.6	2020-09-21	0	Bolton
B.1.177.7	2020-09-21	0	Bolton
B.1.177.8	2020-09-21	0	Bolton
B.1.177.9	2020-09-21	0	Bolton
B.1.177.10	2020-09-21	0	Bolton
B.1.177.15	2020-09-21	0	Bolton
B.1.177.16	2020-09-21	0	Bolton
B.1.177.17	2020-09-21	0	Bolton
B.1.177.18	2020-09-21	0	Bolton
B.1.177.19	2020-09-21	0	Bolton
B.1.177.20	2020-09-21	0	Bolton
B.1.221	2020-09-21	0	Bolton
B.1.221.1	2020-09-21	0	Bolton
B.1.235	2020-09-21	0	Bolton
B.1.258	2020-09-21	0	Bolton
B.1.258.3	2020-09-21	0.0456219	Bolton
B.1.258.4	2020-09-21	0	Bolton
B.1.351	2020-09-21	0	Bolton
B.1.362	2020-09-21	0.0167008	Bolton
B.1.367	2020-09-21	0	Bolton
B.1.389	2020-09-21	0.00968005	Bolton
B.1.427	2020-09-21	0	Bolton
B.1.429	2020-09-21	0	Bolton
B.1.471	2020-09-21	0	Bolton
B.1.525	2020-09-21	0	Bolton
B.1.526	2020-09-21	0	Bolton
B.1.617.1	2020-09-21	0	Bolton
B.1.617.2	2020-09-21	0	Bolton
B.1.617.3	2020-09-21	0	Bolton
C.36.3	2020-09-21	0	Bolton
C.37	2020-09-21	0	Bolton
P.1	2020-09-21	0	Bolton
P.2	2020-09-21	0	Bolton
R.1	2020-09-21	0	Bolton
AV.1	2020-09-21	0	Bolton
AY.1	2020-09-21	0	Bolton
Other	2020-09-21	0	Bolton
B.1.177	2020-09-21	0.245019	Bolton
A	2020-09-22	0	Bolton
A.23.1	2020-09-22	0	Bolton
A.23.1.484	2020-09-22	0	Bolton
A.27	2020-09-22	0	Bolton
B	2020-09-22	0	Bolton
B.1	2020-09-22	0.0159793	Bolton
B.1.1	2020-09-22	0.0381645	Bolton
B.1.1.1	2020-09-22	0	Bolton
B.1.1.7	2020-09-22	0	Bolton
B.1.1.7.484	2020-09-22	0	Bolton
B.1.1.29	2020-09-22	0	Bolton
B.1.1.37	2020-09-22	0.0159075	Bolton
B.1.1.67	2020-09-22	0	Bolton
B.1.1.196	2020-09-22	0	Bolton
B.1.1.198	2020-09-22	0	Bolton
B.1.1.240	2020-09-22	0	Bolton
B.1.1.255	2020-09-22	0	Bolton
B.1.1.279	2020-09-22	0	Bolton
B.1.1.286	2020-09-22	0.141279	Bolton
B.1.1.301	2020-09-22	0	Bolton
B.1.1.303	2020-09-22	0.0159001	Bolton
B.1.1.304	2020-09-22	0	Bolton
B.1.1.307	2020-09-22	0	Bolton
B.1.1.311	2020-09-22	0.300935	Bolton
B.1.1.315	2020-09-22	0.0411002	Bolton
B.1.1.318	2020-09-22	0	Bolton
B.1.36	2020-09-22	0	Bolton
B.1.36.9	2020-09-22	0	Bolton
B.1.36.17	2020-09-22	0	Bolton
B.1.36.28	2020-09-22	0	Bolton
B.1.160	2020-09-22	0.0159011	Bolton
B.1.160.7	2020-09-22	0	Bolton
B.1.177.2	2020-09-22	0.0441153	Bolton
B.1.177.4	2020-09-22	0.0512799	Bolton
B.1.177.6	2020-09-22	0	Bolton
B.1.177.7	2020-09-22	0	Bolton
B.1.177.8	2020-09-22	0	Bolton
B.1.177.9	2020-09-22	0	Bolton
B.1.177.10	2020-09-22	0	Bolton
B.1.177.15	2020-09-22	0	Bolton
B.1.177.16	2020-09-22	0	Bolton
B.1.177.17	2020-09-22	0	Bolton
B.1.177.18	2020-09-22	0	Bolton
B.1.177.19	2020-09-22	0	Bolton
B.1.177.20	2020-09-22	0	Bolton
B.1.221	2020-09-22	0	Bolton
B.1.221.1	2020-09-22	0	Bolton
B.1.235	2020-09-22	0	Bolton
B.1.258	2020-09-22	0	Bolton
B.1.258.3	2020-09-22	0.0434756	Bolton
B.1.258.4	2020-09-22	0	Bolton
B.1.351	2020-09-22	0	Bolton
B.1.362	2020-09-22	0.0164481	Bolton
B.1.367	2020-09-22	0	Bolton
B.1.389	2020-09-22	0.00941506	Bolton
B.1.427	2020-09-22	0	Bolton
B.1.429	2020-09-22	0	Bolton
B.1.471	2020-09-22	0	Bolton
B.1.525	2020-09-22	0	Bolton
B.1.526	2020-09-22	0	Bolton
B.1.617.1	2020-09-22	0	Bolton
B.1.617.2	2020-09-22	0	Bolton
B.1.617.3	2020-09-22	0	Bolton
C.36.3	2020-09-22	0	Bolton
C.37	2020-09-22	0	Bolton
P.1	2020-09-22	0	Bolton
P.2	2020-09-22	0	Bolton
R.1	2020-09-22	0	Bolton
AV.1	2020-09-22	0	Bolton
AY.1	2020-09-22	0	Bolton
Other	2020-09-22	0	Bolton
B.1.177	2020-09-22	0.2501	Bolton
A	2020-09-23	0	Bolton
A.23.1	2020-09-23	0	Bolton
A.23.1.484	2020-09-23	0	Bolton
A.27	2020-09-23	0	Bolton
B	2020-09-23	0	Bolton
B.1	2020-09-23	0.0160565	Bolton
B.1.1	2020-09-23	0.0380634	Bolton
B.1.1.1	2020-09-23	0	Bolton
B.1.1.7	2020-09-23	0	Bolton
B.1.1.7.484	2020-09-23	0	Bolton
B.1.1.29	2020-09-23	0	Bolton
B.1.1.37	2020-09-23	0.0156529	Bolton
B.1.1.67	2020-09-23	0	Bolton
B.1.1.196	2020-09-23	0	Bolton
B.1.1.198	2020-09-23	0	Bolton
B.1.1.240	2020-09-23	0	Bolton
B.1.1.255	2020-09-23	0	Bolton
B.1.1.279	2020-09-23	0	Bolton
B.1.1.286	2020-09-23	0.13743	Bolton
B.1.1.301	2020-09-23	0	Bolton
B.1.1.303	2020-09-23	0.0150225	Bolton
B.1.1.304	2020-09-23	0	Bolton
B.1.1.307	2020-09-23	0	Bolton
B.1.1.311	2020-09-23	0.296974	Bolton
B.1.1.315	2020-09-23	0.0406444	Bolton
B.1.1.318	2020-09-23	0	Bolton
B.1.36	2020-09-23	0	Bolton
B.1.36.9	2020-09-23	0	Bolton
B.1.36.17	2020-09-23	0	Bolton
B.1.36.28	2020-09-23	0	Bolton
B.1.160	2020-09-23	0.0173634	Bolton
B.1.160.7	2020-09-23	0	Bolton
B.1.177.2	2020-09-23	0.0430161	Bolton
B.1.177.4	2020-09-23	0.0583012	Bolton
B.1.177.6	2020-09-23	0	Bolton
B.1.177.7	2020-09-23	0	Bolton
B.1.177.8	2020-09-23	0	Bolton
B.1.177.9	2020-09-23	0	Bolton
B.1.177.10	2020-09-23	0	Bolton
B.1.177.15	2020-09-23	0	Bolton
B.1.177.16	2020-09-23	0	Bolton
B.1.177.17	2020-09-23	0	Bolton
B.1.177.18	2020-09-23	0	Bolton
B.1.177.19	2020-09-23	0	Bolton
B.1.177.20	2020-09-23	0	Bolton
B.1.221	2020-09-23	0	Bolton
B.1.221.1	2020-09-23	0	Bolton
B.1.235	2020-09-23	0	Bolton
B.1.258	2020-09-23	0	Bolton
B.1.258.3	2020-09-23	0.0413741	Bolton
B.1.258.4	2020-09-23	0	Bolton
B.1.351	2020-09-23	0	Bolton
B.1.362	2020-09-23	0.0161712	Bolton
B.1.367	2020-09-23	0	Bolton
B.1.389	2020-09-23	0.00913319	Bolton
B.1.427	2020-09-23	0	Bolton
B.1.429	2020-09-23	0	Bolton
B.1.471	2020-09-23	0	Bolton
B.1.525	2020-09-23	0	Bolton
B.1.526	2020-09-23	0	Bolton
B.1.617.1	2020-09-23	0	Bolton
B.1.617.2	2020-09-23	0	Bolton
B.1.617.3	2020-09-23	0	Bolton
C.36.3	2020-09-23	0	Bolton
C.37	2020-09-23	0	Bolton
P.1	2020-09-23	0	Bolton
P.2	2020-09-23	0	Bolton
R.1	2020-09-23	0	Bolton
AV.1	2020-09-23	0	Bolton
AY.1	2020-09-23	0	Bolton
Other	2020-09-23	0	Bolton
B.1.177	2020-09-23	0.254797	Bolton
A	2020-09-24	0	Bolton
A.23.1	2020-09-24	0	Bolton
A.23.1.484	2020-09-24	0	Bolton
A.27	2020-09-24	0	Bolton
B	2020-09-24	0	Bolton
B.1	2020-09-24	0.0161204	Bolton
B.1.1	2020-09-24	0.0379359	Bolton
B.1.1.1	2020-09-24	0	Bolton
B.1.1.7	2020-09-24	0	Bolton
B.1.1.7.484	2020-09-24	0	Bolton
B.1.1.29	2020-09-24	0	Bolton
B.1.1.37	2020-09-24	0.0153933	Bolton
B.1.1.67	2020-09-24	0	Bolton
B.1.1.196	2020-09-24	0	Bolton
B.1.1.198	2020-09-24	0	Bolton
B.1.1.240	2020-09-24	0	Bolton
B.1.1.255	2020-09-24	0	Bolton
B.1.1.279	2020-09-24	0	Bolton
B.1.1.286	2020-09-24	0.133712	Bolton
B.1.1.301	2020-09-24	0	Bolton
B.1.1.303	2020-09-24	0.0141824	Bolton
B.1.1.304	2020-09-24	0	Bolton
B.1.1.307	2020-09-24	0	Bolton
B.1.1.311	2020-09-24	0.293147	Bolton
B.1.1.315	2020-09-24	0.0401685	Bolton
B.1.1.318	2020-09-24	0	Bolton
B.1.36	2020-09-24	0	Bolton
B.1.36.9	2020-09-24	0	Bolton
B.1.36.17	2020-09-24	0	Bolton
B.1.36.28	2020-09-24	0	Bolton
B.1.160	2020-09-24	0.0185787	Bolton
B.1.160.7	2020-09-24	0	Bolton
B.1.177.2	2020-09-24	0.0419094	Bolton
B.1.177.4	2020-09-24	0.0651947	Bolton
B.1.177.6	2020-09-24	0	Bolton
B.1.177.7	2020-09-24	0	Bolton
B.1.177.8	2020-09-24	0	Bolton
B.1.177.9	2020-09-24	0	Bolton
B.1.177.10	2020-09-24	0	Bolton
B.1.177.15	2020-09-24	0	Bolton
B.1.177.16	2020-09-24	0	Bolton
B.1.177.17	2020-09-24	0	Bolton
B.1.177.18	2020-09-24	0	Bolton
B.1.177.19	2020-09-24	0	Bolton
B.1.177.20	2020-09-24	0	Bolton
B.1.221	2020-09-24	0	Bolton
B.1.221.1	2020-09-24	0	Bolton
B.1.235	2020-09-24	0	Bolton
B.1.258	2020-09-24	0	Bolton
B.1.258.3	2020-09-24	0.039361	Bolton
B.1.258.4	2020-09-24	0	Bolton
B.1.351	2020-09-24	0	Bolton
B.1.362	2020-09-24	0.0158907	Bolton
B.1.367	2020-09-24	0	Bolton
B.1.389	2020-09-24	0.00886717	Bolton
B.1.427	2020-09-24	0	Bolton
B.1.429	2020-09-24	0	Bolton
B.1.471	2020-09-24	0	Bolton
B.1.525	2020-09-24	0	Bolton
B.1.526	2020-09-24	0	Bolton
B.1.617.1	2020-09-24	0	Bolton
B.1.617.2	2020-09-24	0	Bolton
B.1.617.3	2020-09-24	0	Bolton
C.36.3	2020-09-24	0	Bolton
C.37	2020-09-24	0	Bolton
P.1	2020-09-24	0	Bolton
P.2	2020-09-24	0	Bolton
R.1	2020-09-24	0	Bolton
AV.1	2020-09-24	0	Bolton
AY.1	2020-09-24	0	Bolton
Other	2020-09-24	0	Bolton
B.1.177	2020-09-24	0.259538	Bolton
A	2020-09-25	0	Bolton
A.23.1	2020-09-25	0	Bolton
A.23.1.484	2020-09-25	0	Bolton
A.27	2020-09-25	0	Bolton
B	2020-09-25	0	Bolton
B.1	2020-09-25	0.0161975	Bolton
B.1.1	2020-09-25	0.0378155	Bolton
B.1.1.1	2020-09-25	0	Bolton
B.1.1.7	2020-09-25	0	Bolton
B.1.1.7.484	2020-09-25	0	Bolton
B.1.1.29	2020-09-25	0	Bolton
B.1.1.37	2020-09-25	0.0151488	Bolton
B.1.1.67	2020-09-25	0	Bolton
B.1.1.196	2020-09-25	0	Bolton
B.1.1.198	2020-09-25	0	Bolton
B.1.1.240	2020-09-25	0	Bolton
B.1.1.255	2020-09-25	0	Bolton
B.1.1.279	2020-09-25	0	Bolton
B.1.1.286	2020-09-25	0.130145	Bolton
B.1.1.301	2020-09-25	0	Bolton
B.1.1.303	2020-09-25	0.0134081	Bolton
B.1.1.304	2020-09-25	0	Bolton
B.1.1.307	2020-09-25	0	Bolton
B.1.1.311	2020-09-25	0.28946	Bolton
B.1.1.315	2020-09-25	0.0397295	Bolton
B.1.1.318	2020-09-25	0	Bolton
B.1.36	2020-09-25	0	Bolton
B.1.36.9	2020-09-25	0	Bolton
B.1.36.17	2020-09-25	0	Bolton
B.1.36.28	2020-09-25	0	Bolton
B.1.160	2020-09-25	0.0200593	Bolton
B.1.160.7	2020-09-25	0	Bolton
B.1.177.2	2020-09-25	0.0408491	Bolton
B.1.177.4	2020-09-25	0.0709778	Bolton
B.1.177.6	2020-09-25	0	Bolton
B.1.177.7	2020-09-25	0	Bolton
B.1.177.8	2020-09-25	0	Bolton
B.1.177.9	2020-09-25	0	Bolton
B.1.177.10	2020-09-25	0	Bolton
B.1.177.15	2020-09-25	0	Bolton
B.1.177.16	2020-09-25	0	Bolton
B.1.177.17	2020-09-25	0	Bolton
B.1.177.18	2020-09-25	0	Bolton
B.1.177.19	2020-09-25	0	Bolton
B.1.177.20	2020-09-25	0	Bolton
B.1.221	2020-09-25	0	Bolton
B.1.221.1	2020-09-25	0	Bolton
B.1.235	2020-09-25	0	Bolton
B.1.258	2020-09-25	0	Bolton
B.1.258.3	2020-09-25	0.0374631	Bolton
B.1.258.4	2020-09-25	0	Bolton
B.1.351	2020-09-25	0	Bolton
B.1.362	2020-09-25	0.0156412	Bolton
B.1.367	2020-09-25	0	Bolton
B.1.389	2020-09-25	0.00860364	Bolton
B.1.427	2020-09-25	0	Bolton
B.1.429	2020-09-25	0	Bolton
B.1.471	2020-09-25	0	Bolton
B.1.525	2020-09-25	0	Bolton
B.1.526	2020-09-25	0	Bolton
B.1.617.1	2020-09-25	0	Bolton
B.1.617.2	2020-09-25	0	Bolton
B.1.617.3	2020-09-25	0	Bolton
C.36.3	2020-09-25	0	Bolton
C.37	2020-09-25	0	Bolton
P.1	2020-09-25	0	Bolton
P.2	2020-09-25	0	Bolton
R.1	2020-09-25	0	Bolton
AV.1	2020-09-25	0	Bolton
AY.1	2020-09-25	0	Bolton
Other	2020-09-25	0	Bolton
B.1.177	2020-09-25	0.264502	Bolton
A	2020-09-26	0	Bolton
A.23.1	2020-09-26	0	Bolton
A.23.1.484	2020-09-26	0	Bolton
A.27	2020-09-26	0	Bolton
B	2020-09-26	0	Bolton
B.1	2020-09-26	0.0163403	Bolton
B.1.1	2020-09-26	0.0378628	Bolton
B.1.1.1	2020-09-26	0	Bolton
B.1.1.7	2020-09-26	0	Bolton
B.1.1.7.484	2020-09-26	0	Bolton
B.1.1.29	2020-09-26	0	Bolton
B.1.1.37	2020-09-26	0.0149701	Bolton
B.1.1.67	2020-09-26	0	Bolton
B.1.1.196	2020-09-26	0	Bolton
B.1.1.198	2020-09-26	0	Bolton
B.1.1.240	2020-09-26	0	Bolton
B.1.1.255	2020-09-26	0	Bolton
B.1.1.279	2020-09-26	0	Bolton
B.1.1.286	2020-09-26	0.127245	Bolton
B.1.1.301	2020-09-26	0	Bolton
B.1.1.303	2020-09-26	0.0127286	Bolton
B.1.1.304	2020-09-26	0	Bolton
B.1.1.307	2020-09-26	0	Bolton
B.1.1.311	2020-09-26	0.286987	Bolton
B.1.1.315	2020-09-26	0.0394598	Bolton
B.1.1.318	2020-09-26	0	Bolton
B.1.36	2020-09-26	0	Bolton
B.1.36.9	2020-09-26	0	Bolton
B.1.36.17	2020-09-26	0	Bolton
B.1.36.28	2020-09-26	0	Bolton
B.1.160	2020-09-26	0.0199738	Bolton
B.1.160.7	2020-09-26	0	Bolton
B.1.177.2	2020-09-26	0.0399948	Bolton
B.1.177.4	2020-09-26	0.0717042	Bolton
B.1.177.6	2020-09-26	0	Bolton
B.1.177.7	2020-09-26	0	Bolton
B.1.177.8	2020-09-26	0	Bolton
B.1.177.9	2020-09-26	0	Bolton
B.1.177.10	2020-09-26	0	Bolton
B.1.177.15	2020-09-26	0	Bolton
B.1.177.16	2020-09-26	0	Bolton
B.1.177.17	2020-09-26	0	Bolton
B.1.177.18	2020-09-26	0	Bolton
B.1.177.19	2020-09-26	0	Bolton
B.1.177.20	2020-09-26	0.000433667	Bolton
B.1.221	2020-09-26	0	Bolton
B.1.221.1	2020-09-26	0	Bolton
B.1.235	2020-09-26	0	Bolton
B.1.258	2020-09-26	0.00194466	Bolton
B.1.258.3	2020-09-26	0.0358127	Bolton
B.1.258.4	2020-09-26	0	Bolton
B.1.351	2020-09-26	0	Bolton
B.1.362	2020-09-26	0.0154479	Bolton
B.1.367	2020-09-26	0	Bolton
B.1.389	2020-09-26	0.00837982	Bolton
B.1.427	2020-09-26	0	Bolton
B.1.429	2020-09-26	0	Bolton
B.1.471	2020-09-26	0	Bolton
B.1.525	2020-09-26	0	Bolton
B.1.526	2020-09-26	0	Bolton
B.1.617.1	2020-09-26	0	Bolton
B.1.617.2	2020-09-26	0	Bolton
B.1.617.3	2020-09-26	0	Bolton
C.36.3	2020-09-26	0	Bolton
C.37	2020-09-26	0	Bolton
P.1	2020-09-26	0	Bolton
P.2	2020-09-26	0	Bolton
R.1	2020-09-26	0	Bolton
AV.1	2020-09-26	0	Bolton
AY.1	2020-09-26	0	Bolton
Other	2020-09-26	0	Bolton
B.1.177	2020-09-26	0.270714	Bolton
A	2020-09-27	0	Bolton
A.23.1	2020-09-27	0	Bolton
A.23.1.484	2020-09-27	0	Bolton
A.27	2020-09-27	0	Bolton
B	2020-09-27	0	Bolton
B.1	2020-09-27	0.0164818	Bolton
B.1.1	2020-09-27	0.0379016	Bolton
B.1.1.1	2020-09-27	0	Bolton
B.1.1.7	2020-09-27	0	Bolton
B.1.1.7.484	2020-09-27	0	Bolton
B.1.1.29	2020-09-27	0	Bolton
B.1.1.37	2020-09-27	0.0147867	Bolton
B.1.1.67	2020-09-27	0	Bolton
B.1.1.196	2020-09-27	0	Bolton
B.1.1.198	2020-09-27	0	Bolton
B.1.1.240	2020-09-27	0	Bolton
B.1.1.255	2020-09-27	0	Bolton
B.1.1.279	2020-09-27	0	Bolton
B.1.1.286	2020-09-27	0.124387	Bolton
B.1.1.301	2020-09-27	0	Bolton
B.1.1.303	2020-09-27	0.0120773	Bolton
B.1.1.304	2020-09-27	0	Bolton
B.1.1.307	2020-09-27	0	Bolton
B.1.1.311	2020-09-27	0.284475	Bolton
B.1.1.315	2020-09-27	0.0391872	Bolton
B.1.1.318	2020-09-27	0	Bolton
B.1.36	2020-09-27	0	Bolton
B.1.36.9	2020-09-27	0	Bolton
B.1.36.17	2020-09-27	0	Bolton
B.1.36.28	2020-09-27	0	Bolton
B.1.160	2020-09-27	0.0198791	Bolton
B.1.160.7	2020-09-27	0	Bolton
B.1.177.2	2020-09-27	0.0391504	Bolton
B.1.177.4	2020-09-27	0.0724189	Bolton
B.1.177.6	2020-09-27	0	Bolton
B.1.177.7	2020-09-27	0	Bolton
B.1.177.8	2020-09-27	0	Bolton
B.1.177.9	2020-09-27	0	Bolton
B.1.177.10	2020-09-27	0	Bolton
B.1.177.15	2020-09-27	0	Bolton
B.1.177.16	2020-09-27	0	Bolton
B.1.177.17	2020-09-27	0	Bolton
B.1.177.18	2020-09-27	0	Bolton
B.1.177.19	2020-09-27	0	Bolton
B.1.177.20	2020-09-27	0.000837003	Bolton
B.1.221	2020-09-27	0	Bolton
B.1.221.1	2020-09-27	0	Bolton
B.1.235	2020-09-27	0	Bolton
B.1.258	2020-09-27	0.00377646	Bolton
B.1.258.3	2020-09-27	0.0342259	Bolton
B.1.258.4	2020-09-27	0	Bolton
B.1.351	2020-09-27	0	Bolton
B.1.362	2020-09-27	0.015252	Bolton
B.1.367	2020-09-27	0	Bolton
B.1.389	2020-09-27	0.00816426	Bolton
B.1.427	2020-09-27	0	Bolton
B.1.429	2020-09-27	0	Bolton
B.1.471	2020-09-27	0	Bolton
B.1.525	2020-09-27	0	Bolton
B.1.526	2020-09-27	0	Bolton
B.1.617.1	2020-09-27	0	Bolton
B.1.617.2	2020-09-27	0	Bolton
B.1.617.3	2020-09-27	0	Bolton
C.36.3	2020-09-27	0	Bolton
C.37	2020-09-27	0	Bolton
P.1	2020-09-27	0	Bolton
P.2	2020-09-27	0	Bolton
R.1	2020-09-27	0	Bolton
AV.1	2020-09-27	0	Bolton
AY.1	2020-09-27	0	Bolton
Other	2020-09-27	0	Bolton
B.1.177	2020-09-27	0.276999	Bolton
A	2020-09-28	0	Bolton
A.23.1	2020-09-28	0	Bolton
A.23.1.484	2020-09-28	0	Bolton
A.27	2020-09-28	0	Bolton
B	2020-09-28	0	Bolton
B.1	2020-09-28	0.0166139	Bolton
B.1.1	2020-09-28	0.0379222	Bolton
B.1.1.1	2020-09-28	0	Bolton
B.1.1.7	2020-09-28	0	Bolton
B.1.1.7.484	2020-09-28	0	Bolton
B.1.1.29	2020-09-28	0	Bolton
B.1.1.37	2020-09-28	0.0145984	Bolton
B.1.1.67	2020-09-28	0	Bolton
B.1.1.196	2020-09-28	0	Bolton
B.1.1.198	2020-09-28	0	Bolton
B.1.1.240	2020-09-28	0	Bolton
B.1.1.255	2020-09-28	0	Bolton
B.1.1.279	2020-09-28	0	Bolton
B.1.1.286	2020-09-28	0.1215	Bolton
B.1.1.301	2020-09-28	0	Bolton
B.1.1.303	2020-09-28	0.0114574	Bolton
B.1.1.304	2020-09-28	0	Bolton
B.1.1.307	2020-09-28	0	Bolton
B.1.1.311	2020-09-28	0.281798	Bolton
B.1.1.315	2020-09-28	0.0388844	Bolton
B.1.1.318	2020-09-28	0	Bolton
B.1.36	2020-09-28	0	Bolton
B.1.36.9	2020-09-28	0	Bolton
B.1.36.17	2020-09-28	0	Bolton
B.1.36.28	2020-09-28	0	Bolton
B.1.160	2020-09-28	0.0197762	Bolton
B.1.160.7	2020-09-28	0	Bolton
B.1.177.2	2020-09-28	0.0382947	Bolton
B.1.177.4	2020-09-28	0.0730887	Bolton
B.1.177.6	2020-09-28	0	Bolton
B.1.177.7	2020-09-28	0	Bolton
B.1.177.8	2020-09-28	0	Bolton
B.1.177.9	2020-09-28	0	Bolton
B.1.177.10	2020-09-28	0	Bolton
B.1.177.15	2020-09-28	0	Bolton
B.1.177.16	2020-09-28	0	Bolton
B.1.177.17	2020-09-28	0	Bolton
B.1.177.18	2020-09-28	0	Bolton
B.1.177.19	2020-09-28	0	Bolton
B.1.177.20	2020-09-28	0.00127886	Bolton
B.1.221	2020-09-28	0	Bolton
B.1.221.1	2020-09-28	0	Bolton
B.1.235	2020-09-28	0	Bolton
B.1.258	2020-09-28	0.00583509	Bolton
B.1.258.3	2020-09-28	0.0326973	Bolton
B.1.258.4	2020-09-28	0	Bolton
B.1.351	2020-09-28	0	Bolton
B.1.362	2020-09-28	0.0150491	Bolton
B.1.367	2020-09-28	0	Bolton
B.1.389	2020-09-28	0.00794875	Bolton
[truncated: 198,000+ more rows]

## Sheet: F2d
index	date	proportion	ltla
A	2020-09-01	0	Bolton
A.23.1	2020-09-01	0	Bolton
A.23.1.484	2020-09-01	0	Bolton
A.27	2020-09-01	0	Bolton
B	2020-09-01	0	Bolton
B.1	2020-09-01	0.181776	Bolton
B.1.1	2020-09-01	0.417362	Bolton
B.1.1.1	2020-09-01	0	Bolton
B.1.1.7	2020-09-01	0	Bolton
B.1.1.7.484	2020-09-01	0	Bolton
B.1.1.29	2020-09-01	0	Bolton
B.1.1.37	2020-09-01	0.229235	Bolton
B.1.1.67	2020-09-01	0	Bolton
B.1.1.196	2020-09-01	0	Bolton
B.1.1.198	2020-09-01	0	Bolton
B.1.1.240	2020-09-01	0	Bolton
B.1.1.255	2020-09-01	0	Bolton
B.1.1.279	2020-09-01	0	Bolton
B.1.1.286	2020-09-01	6.62594	Bolton
B.1.1.301	2020-09-01	0	Bolton
B.1.1.303	2020-09-01	0.366687	Bolton
B.1.1.304	2020-09-01	0	Bolton
B.1.1.307	2020-09-01	0	Bolton
B.1.1.311	2020-09-01	9.49316	Bolton
B.1.1.315	2020-09-01	0.536543	Bolton
B.1.1.318	2020-09-01	0	Bolton
B.1.36	2020-09-01	0	Bolton
B.1.36.9	2020-09-01	0	Bolton
B.1.36.17	2020-09-01	0	Bolton
B.1.36.28	2020-09-01	0	Bolton
B.1.160	2020-09-01	0	Bolton
B.1.160.7	2020-09-01	0	Bolton
B.1.177.2	2020-09-01	2.31345	Bolton
B.1.177.4	2020-09-01	0	Bolton
B.1.177.6	2020-09-01	0	Bolton
B.1.177.7	2020-09-01	0	Bolton
B.1.177.8	2020-09-01	0	Bolton
B.1.177.9	2020-09-01	0	Bolton
B.1.177.10	2020-09-01	0	Bolton
B.1.177.15	2020-09-01	0	Bolton
B.1.177.16	2020-09-01	0	Bolton
B.1.177.17	2020-09-01	0	Bolton
B.1.177.18	2020-09-01	0	Bolton
B.1.177.19	2020-09-01	0	Bolton
B.1.177.20	2020-09-01	0	Bolton
B.1.221	2020-09-01	0	Bolton
B.1.221.1	2020-09-01	0	Bolton
B.1.235	2020-09-01	0	Bolton
B.1.258	2020-09-01	0	Bolton
B.1.258.3	2020-09-01	0.898926	Bolton
B.1.258.4	2020-09-01	0	Bolton
B.1.351	2020-09-01	0	Bolton
B.1.362	2020-09-01	0	Bolton
B.1.367	2020-09-01	0	Bolton
B.1.389	2020-09-01	0.149968	Bolton
B.1.427	2020-09-01	0	Bolton
B.1.429	2020-09-01	0	Bolton
B.1.471	2020-09-01	0	Bolton
B.1.525	2020-09-01	0	Bolton
B.1.526	2020-09-01	0	Bolton
B.1.617.1	2020-09-01	0	Bolton
B.1.617.2	2020-09-01	0	Bolton
B.1.617.3	2020-09-01	0	Bolton
C.36.3	2020-09-01	0	Bolton
C.37	2020-09-01	0	Bolton
P.1	2020-09-01	0	Bolton
P.2	2020-09-01	0	Bolton
R.1	2020-09-01	0	Bolton
AV.1	2020-09-01	0	Bolton
AY.1	2020-09-01	0	Bolton
Other	2020-09-01	0	Bolton
B.1.177	2020-09-01	1.55872	Bolton
A	2020-09-02	0	Bolton
A.23.1	2020-09-02	0	Bolton
A.23.1.484	2020-09-02	0	Bolton
A.27	2020-09-02	0	Bolton
B	2020-09-02	0	Bolton
B.1	2020-09-02	0.192867	Bolton
B.1.1	2020-09-02	0.475512	Bolton
B.1.1.1	2020-09-02	0	Bolton
B.1.1.7	2020-09-02	0	Bolton
B.1.1.7.484	2020-09-02	0	Bolton
B.1.1.29	2020-09-02	0	Bolton
B.1.1.37	2020-09-02	0.262515	Bolton
B.1.1.67	2020-09-02	0	Bolton
B.1.1.196	2020-09-02	0	Bolton
B.1.1.198	2020-09-02	0	Bolton
B.1.1.240	2020-09-02	0	Bolton
B.1.1.255	2020-09-02	0	Bolton
B.1.1.279	2020-09-02	0	Bolton
B.1.1.286	2020-09-02	6.81854	Bolton
B.1.1.301	2020-09-02	0	Bolton
B.1.1.303	2020-09-02	0.429488	Bolton
B.1.1.304	2020-09-02	0	Bolton
B.1.1.307	2020-09-02	0	Bolton
B.1.1.311	2020-09-02	10.0181	Bolton
B.1.1.315	2020-09-02	0.563071	Bolton
B.1.1.318	2020-09-02	0	Bolton
B.1.36	2020-09-02	0	Bolton
B.1.36.9	2020-09-02	0	Bolton
B.1.36.17	2020-09-02	0	Bolton
B.1.36.28	2020-09-02	0	Bolton
B.1.160	2020-09-02	0	Bolton
B.1.160.7	2020-09-02	0	Bolton
B.1.177.2	2020-09-02	2.24345	Bolton
B.1.177.4	2020-09-02	0	Bolton
B.1.177.6	2020-09-02	0	Bolton
B.1.177.7	2020-09-02	0	Bolton
B.1.177.8	2020-09-02	0	Bolton
B.1.177.9	2020-09-02	0	Bolton
B.1.177.10	2020-09-02	0	Bolton
B.1.177.15	2020-09-02	0	Bolton
B.1.177.16	2020-09-02	0	Bolton
B.1.177.17	2020-09-02	0	Bolton
B.1.177.18	2020-09-02	0	Bolton
B.1.177.19	2020-09-02	0	Bolton
B.1.177.20	2020-09-02	0	Bolton
B.1.221	2020-09-02	0	Bolton
B.1.221.1	2020-09-02	0	Bolton
B.1.235	2020-09-02	0	Bolton
B.1.258	2020-09-02	0	Bolton
B.1.258.3	2020-09-02	1.06915	Bolton
B.1.258.4	2020-09-02	0	Bolton
B.1.351	2020-09-02	0	Bolton
B.1.362	2020-09-02	0	Bolton
B.1.367	2020-09-02	0	Bolton
B.1.389	2020-09-02	0.176106	Bolton
B.1.427	2020-09-02	0	Bolton
B.1.429	2020-09-02	0	Bolton
B.1.471	2020-09-02	0	Bolton
B.1.525	2020-09-02	0	Bolton
B.1.526	2020-09-02	0	Bolton
B.1.617.1	2020-09-02	0	Bolton
B.1.617.2	2020-09-02	0	Bolton
B.1.617.3	2020-09-02	0	Bolton
C.36.3	2020-09-02	0	Bolton
C.37	2020-09-02	0	Bolton
P.1	2020-09-02	0	Bolton
P.2	2020-09-02	0	Bolton
R.1	2020-09-02	0	Bolton
AV.1	2020-09-02	0	Bolton
AY.1	2020-09-02	0	Bolton
Other	2020-09-02	0	Bolton
B.1.177	2020-09-02	1.85845	Bolton
A	2020-09-03	0	Bolton
A.23.1	2020-09-03	0	Bolton
A.23.1.484	2020-09-03	0	Bolton
A.27	2020-09-03	0	Bolton
B	2020-09-03	0	Bolton
B.1	2020-09-03	0.207461	Bolton
B.1.1	2020-09-03	0.516611	Bolton
B.1.1.1	2020-09-03	0	Bolton
B.1.1.7	2020-09-03	0	Bolton
B.1.1.7.484	2020-09-03	0	Bolton
B.1.1.29	2020-09-03	0	Bolton
B.1.1.37	2020-09-03	0.28034	Bolton
B.1.1.67	2020-09-03	0	Bolton
B.1.1.196	2020-09-03	0	Bolton
B.1.1.198	2020-09-03	0	Bolton
B.1.1.240	2020-09-03	0	Bolton
B.1.1.255	2020-09-03	0	Bolton
B.1.1.279	2020-09-03	0	Bolton
B.1.1.286	2020-09-03	6.78775	Bolton
B.1.1.301	2020-09-03	0	Bolton
B.1.1.303	2020-09-03	0.432663	Bolton
B.1.1.304	2020-09-03	0	Bolton
B.1.1.307	2020-09-03	0	Bolton
B.1.1.311	2020-09-03	10.8765	Bolton
B.1.1.315	2020-09-03	0.593337	Bolton
B.1.1.318	2020-09-03	0	Bolton
B.1.36	2020-09-03	0	Bolton
B.1.36.9	2020-09-03	0	Bolton
B.1.36.17	2020-09-03	0	Bolton
B.1.36.28	2020-09-03	0	Bolton
B.1.160	2020-09-03	0	Bolton
B.1.160.7	2020-09-03	0	Bolton
B.1.177.2	2020-09-03	2.14283	Bolton
B.1.177.4	2020-09-03	0	Bolton
B.1.177.6	2020-09-03	0	Bolton
B.1.177.7	2020-09-03	0	Bolton
B.1.177.8	2020-09-03	0	Bolton
B.1.177.9	2020-09-03	0	Bolton
B.1.177.10	2020-09-03	0	Bolton
B.1.177.15	2020-09-03	0	Bolton
B.1.177.16	2020-09-03	0	Bolton
B.1.177.17	2020-09-03	0	Bolton
B.1.177.18	2020-09-03	0	Bolton
B.1.177.19	2020-09-03	0	Bolton
B.1.177.20	2020-09-03	0	Bolton
B.1.221	2020-09-03	0	Bolton
B.1.221.1	2020-09-03	0	Bolton
B.1.235	2020-09-03	0	Bolton
B.1.258	2020-09-03	0	Bolton
B.1.258.3	2020-09-03	1.16482	Bolton
B.1.258.4	2020-09-03	0	Bolton
B.1.351	2020-09-03	0	Bolton
B.1.362	2020-09-03	0	Bolton
B.1.367	2020-09-03	0	Bolton
B.1.389	2020-09-03	0.182679	Bolton
B.1.427	2020-09-03	0	Bolton
B.1.429	2020-09-03	0	Bolton
B.1.471	2020-09-03	0	Bolton
B.1.525	2020-09-03	0	Bolton
B.1.526	2020-09-03	0	Bolton
B.1.617.1	2020-09-03	0	Bolton
B.1.617.2	2020-09-03	0	Bolton
B.1.617.3	2020-09-03	0	Bolton
C.36.3	2020-09-03	0	Bolton
C.37	2020-09-03	0	Bolton
P.1	2020-09-03	0	Bolton
P.2	2020-09-03	0	Bolton
R.1	2020-09-03	0	Bolton
AV.1	2020-09-03	0	Bolton
AY.1	2020-09-03	0	Bolton
Other	2020-09-03	0	Bolton
B.1.177	2020-09-03	2.19264	Bolton
A	2020-09-04	0	Bolton
A.23.1	2020-09-04	0	Bolton
A.23.1.484	2020-09-04	0	Bolton
A.27	2020-09-04	0	Bolton
B	2020-09-04	0	Bolton
B.1	2020-09-04	0.211561	Bolton
B.1.1	2020-09-04	0.552654	Bolton
B.1.1.1	2020-09-04	0	Bolton
B.1.1.7	2020-09-04	0	Bolton
B.1.1.7.484	2020-09-04	0	Bolton
B.1.1.29	2020-09-04	0	Bolton
B.1.1.37	2020-09-04	0.286982	Bolton
B.1.1.67	2020-09-04	0	Bolton
B.1.1.196	2020-09-04	0	Bolton
B.1.1.198	2020-09-04	0	Bolton
B.1.1.240	2020-09-04	0	Bolton
B.1.1.255	2020-09-04	0	Bolton
B.1.1.279	2020-09-04	0	Bolton
B.1.1.286	2020-09-04	6.89824	Bolton
B.1.1.301	2020-09-04	0	Bolton
B.1.1.303	2020-09-04	0.47659	Bolton
B.1.1.304	2020-09-04	0	Bolton
B.1.1.307	2020-09-04	0	Bolton
B.1.1.311	2020-09-04	11.4474	Bolton
B.1.1.315	2020-09-04	0.669363	Bolton
B.1.1.318	2020-09-04	0	Bolton
B.1.36	2020-09-04	0	Bolton
B.1.36.9	2020-09-04	0	Bolton
B.1.36.17	2020-09-04	0	Bolton
B.1.36.28	2020-09-04	0	Bolton
B.1.160	2020-09-04	0	Bolton
B.1.160.7	2020-09-04	0	Bolton
B.1.177.2	2020-09-04	2.11879	Bolton
B.1.177.4	2020-09-04	0	Bolton
B.1.177.6	2020-09-04	0	Bolton
B.1.177.7	2020-09-04	0	Bolton
B.1.177.8	2020-09-04	0	Bolton
B.1.177.9	2020-09-04	0	Bolton
B.1.177.10	2020-09-04	0	Bolton
B.1.177.15	2020-09-04	0	Bolton
B.1.177.16	2020-09-04	0	Bolton
B.1.177.17	2020-09-04	0	Bolton
B.1.177.18	2020-09-04	0	Bolton
B.1.177.19	2020-09-04	0	Bolton
B.1.177.20	2020-09-04	0	Bolton
B.1.221	2020-09-04	0	Bolton
B.1.221.1	2020-09-04	0	Bolton
B.1.235	2020-09-04	0	Bolton
B.1.258	2020-09-04	0	Bolton
B.1.258.3	2020-09-04	1.22347	Bolton
B.1.258.4	2020-09-04	0	Bolton
B.1.351	2020-09-04	0	Bolton
B.1.362	2020-09-04	0	Bolton
B.1.367	2020-09-04	0	Bolton
B.1.389	2020-09-04	0.19502	Bolton
B.1.427	2020-09-04	0	Bolton
B.1.429	2020-09-04	0	Bolton
B.1.471	2020-09-04	0	Bolton
B.1.525	2020-09-04	0	Bolton
B.1.526	2020-09-04	0	Bolton
B.1.617.1	2020-09-04	0	Bolton
B.1.617.2	2020-09-04	0	Bolton
B.1.617.3	2020-09-04	0	Bolton
C.36.3	2020-09-04	0	Bolton
C.37	2020-09-04	0	Bolton
P.1	2020-09-04	0	Bolton
P.2	2020-09-04	0	Bolton
R.1	2020-09-04	0	Bolton
AV.1	2020-09-04	0	Bolton
AY.1	2020-09-04	0	Bolton
Other	2020-09-04	0	Bolton
B.1.177	2020-09-04	2.46867	Bolton
A	2020-09-05	0	Bolton
A.23.1	2020-09-05	0	Bolton
A.23.1.484	2020-09-05	0	Bolton
A.27	2020-09-05	0	Bolton
B	2020-09-05	0	Bolton
B.1	2020-09-05	0.244674	Bolton
B.1.1	2020-09-05	0.649554	Bolton
B.1.1.1	2020-09-05	0	Bolton
B.1.1.7	2020-09-05	0	Bolton
B.1.1.7.484	2020-09-05	0	Bolton
B.1.1.29	2020-09-05	0	Bolton
B.1.1.37	2020-09-05	0.331899	Bolton
B.1.1.67	2020-09-05	0	Bolton
B.1.1.196	2020-09-05	0	Bolton
B.1.1.198	2020-09-05	0	Bolton
B.1.1.240	2020-09-05	0	Bolton
B.1.1.255	2020-09-05	0	Bolton
B.1.1.279	2020-09-05	0	Bolton
B.1.1.286	2020-09-05	6.81794	Bolton
B.1.1.301	2020-09-05	0	Bolton
B.1.1.303	2020-09-05	0.555841	Bolton
B.1.1.304	2020-09-05	0	Bolton
B.1.1.307	2020-09-05	0	Bolton
B.1.1.311	2020-09-05	11.4518	Bolton
B.1.1.315	2020-09-05	0.773293	Bolton
B.1.1.318	2020-09-05	0	Bolton
B.1.36	2020-09-05	0	Bolton
B.1.36.9	2020-09-05	0	Bolton
B.1.36.17	2020-09-05	0	Bolton
B.1.36.28	2020-09-05	0	Bolton
B.1.160	2020-09-05	0	Bolton
B.1.160.7	2020-09-05	0	Bolton
B.1.177.2	2020-09-05	2.08874	Bolton
B.1.177.4	2020-09-05	0	Bolton
B.1.177.6	2020-09-05	0	Bolton
B.1.177.7	2020-09-05	0	Bolton
B.1.177.8	2020-09-05	0	Bolton
B.1.177.9	2020-09-05	0	Bolton
B.1.177.10	2020-09-05	0	Bolton
B.1.177.15	2020-09-05	0	Bolton
B.1.177.16	2020-09-05	0	Bolton
B.1.177.17	2020-09-05	0	Bolton
B.1.177.18	2020-09-05	0	Bolton
B.1.177.19	2020-09-05	0	Bolton
B.1.177.20	2020-09-05	0	Bolton
B.1.221	2020-09-05	0	Bolton
B.1.221.1	2020-09-05	0	Bolton
B.1.235	2020-09-05	0	Bolton
B.1.258	2020-09-05	0	Bolton
B.1.258.3	2020-09-05	1.38031	Bolton
B.1.258.4	2020-09-05	0	Bolton
B.1.351	2020-09-05	0	Bolton
B.1.362	2020-09-05	0.0351722	Bolton
B.1.367	2020-09-05	0	Bolton
B.1.389	2020-09-05	0.233701	Bolton
B.1.427	2020-09-05	0	Bolton
B.1.429	2020-09-05	0	Bolton
B.1.471	2020-09-05	0	Bolton
B.1.525	2020-09-05	0	Bolton
B.1.526	2020-09-05	0	Bolton
B.1.617.1	2020-09-05	0	Bolton
B.1.617.2	2020-09-05	0	Bolton
B.1.617.3	2020-09-05	0	Bolton
C.36.3	2020-09-05	0	Bolton
C.37	2020-09-05	0	Bolton
P.1	2020-09-05	0	Bolton
P.2	2020-09-05	0	Bolton
R.1	2020-09-05	0	Bolton
AV.1	2020-09-05	0	Bolton
AY.1	2020-09-05	0	Bolton
Other	2020-09-05	0	Bolton
B.1.177	2020-09-05	3.02451	Bolton
A	2020-09-06	0	Bolton
A.23.1	2020-09-06	0	Bolton
A.23.1.484	2020-09-06	0	Bolton
A.27	2020-09-06	0	Bolton
B	2020-09-06	0	Bolton
B.1	2020-09-06	0.277643	Bolton
B.1.1	2020-09-06	0.751114	Bolton
B.1.1.1	2020-09-06	0	Bolton
B.1.1.7	2020-09-06	0	Bolton
B.1.1.7.484	2020-09-06	0	Bolton
B.1.1.29	2020-09-06	0	Bolton
B.1.1.37	2020-09-06	0.376652	Bolton
B.1.1.67	2020-09-06	0	Bolton
B.1.1.196	2020-09-06	0	Bolton
B.1.1.198	2020-09-06	0	Bolton
B.1.1.240	2020-09-06	0	Bolton
B.1.1.255	2020-09-06	0	Bolton
B.1.1.279	2020-09-06	0	Bolton
B.1.1.286	2020-09-06	6.6988	Bolton
B.1.1.301	2020-09-06	0	Bolton
B.1.1.303	2020-09-06	0.626282	Bolton
B.1.1.304	2020-09-06	0	Bolton
B.1.1.307	2020-09-06	0	Bolton
B.1.1.311	2020-09-06	11.4061	Bolton
B.1.1.315	2020-09-06	0.886997	Bolton
B.1.1.318	2020-09-06	0	Bolton
B.1.36	2020-09-06	0	Bolton
B.1.36.9	2020-09-06	0	Bolton
B.1.36.17	2020-09-06	0	Bolton
B.1.36.28	2020-09-06	0	Bolton
B.1.160	2020-09-06	0	Bolton
B.1.160.7	2020-09-06	0	Bolton
B.1.177.2	2020-09-06	2.05261	Bolton
B.1.177.4	2020-09-06	0	Bolton
B.1.177.6	2020-09-06	0	Bolton
B.1.177.7	2020-09-06	0	Bolton
B.1.177.8	2020-09-06	0	Bolton
B.1.177.9	2020-09-06	0	Bolton
B.1.177.10	2020-09-06	0	Bolton
B.1.177.15	2020-09-06	0	Bolton
B.1.177.16	2020-09-06	0	Bolton
B.1.177.17	2020-09-06	0	Bolton
B.1.177.18	2020-09-06	0	Bolton
B.1.177.19	2020-09-06	0	Bolton
B.1.177.20	2020-09-06	0	Bolton
B.1.221	2020-09-06	0	Bolton
B.1.221.1	2020-09-06	0	Bolton
B.1.235	2020-09-06	0	Bolton
B.1.258	2020-09-06	0	Bolton
B.1.258.3	2020-09-06	1.53302	Bolton
B.1.258.4	2020-09-06	0	Bolton
B.1.351	2020-09-06	0	Bolton
B.1.362	2020-09-06	0.0697749	Bolton
B.1.367	2020-09-06	0	Bolton
B.1.389	2020-09-06	0.263191	Bolton
B.1.427	2020-09-06	0	Bolton
B.1.429	2020-09-06	0	Bolton
B.1.471	2020-09-06	0	Bolton
B.1.525	2020-09-06	0	Bolton
B.1.526	2020-09-06	0	Bolton
B.1.617.1	2020-09-06	0	Bolton
B.1.617.2	2020-09-06	0	Bolton
B.1.617.3	2020-09-06	0	Bolton
C.36.3	2020-09-06	0	Bolton
C.37	2020-09-06	0	Bolton
P.1	2020-09-06	0	Bolton
P.2	2020-09-06	0	Bolton
R.1	2020-09-06	0	Bolton
AV.1	2020-09-06	0	Bolton
AY.1	2020-09-06	0	Bolton
Other	2020-09-06	0	Bolton
B.1.177	2020-09-06	3.527	Bolton
A	2020-09-07	0	Bolton
A.23.1	2020-09-07	0	Bolton
A.23.1.484	2020-09-07	0	Bolton
A.27	2020-09-07	0	Bolton
B	2020-09-07	0	Bolton
B.1	2020-09-07	0.315149	Bolton
B.1.1	2020-09-07	0.829533	Bolton
B.1.1.1	2020-09-07	0	Bolton
B.1.1.7	2020-09-07	0	Bolton
B.1.1.7.484	2020-09-07	0	Bolton
B.1.1.29	2020-09-07	0	Bolton
B.1.1.37	2020-09-07	0.415131	Bolton
B.1.1.67	2020-09-07	0	Bolton
B.1.1.196	2020-09-07	0	Bolton
B.1.1.198	2020-09-07	0	Bolton
B.1.1.240	2020-09-07	0	Bolton
B.1.1.255	2020-09-07	0	Bolton
B.1.1.279	2020-09-07	0	Bolton
B.1.1.286	2020-09-07	6.54171	Bolton
B.1.1.301	2020-09-07	0	Bolton
B.1.1.303	2020-09-07	0.683479	Bolton
B.1.1.304	2020-09-07	0	Bolton
B.1.1.307	2020-09-07	0	Bolton
B.1.1.311	2020-09-07	11.2904	Bolton
B.1.1.315	2020-09-07	1.00007	Bolton
B.1.1.318	2020-09-07	0	Bolton
B.1.36	2020-09-07	0	Bolton
B.1.36.9	2020-09-07	0	Bolton
B.1.36.17	2020-09-07	0	Bolton
B.1.36.28	2020-09-07	0	Bolton
B.1.160	2020-09-07	0	Bolton
B.1.160.7	2020-09-07	0	Bolton
B.1.177.2	2020-09-07	2.00363	Bolton
B.1.177.4	2020-09-07	0	Bolton
B.1.177.6	2020-09-07	0	Bolton
B.1.177.7	2020-09-07	0	Bolton
B.1.177.8	2020-09-07	0	Bolton
B.1.177.9	2020-09-07	0	Bolton
B.1.177.10	2020-09-07	0	Bolton
B.1.177.15	2020-09-07	0	Bolton
B.1.177.16	2020-09-07	0	Bolton
B.1.177.17	2020-09-07	0	Bolton
B.1.177.18	2020-09-07	0	Bolton
B.1.177.19	2020-09-07	0	Bolton
B.1.177.20	2020-09-07	0	Bolton
B.1.221	2020-09-07	0	Bolton
B.1.221.1	2020-09-07	0	Bolton
B.1.235	2020-09-07	0	Bolton
B.1.258	2020-09-07	0	Bolton
B.1.258.3	2020-09-07	1.68789	Bolton
B.1.258.4	2020-09-07	0	Bolton
B.1.351	2020-09-07	0	Bolton
B.1.362	2020-09-07	0.0971259	Bolton
B.1.367	2020-09-07	0	Bolton
B.1.389	2020-09-07	0.294742	Bolton
B.1.427	2020-09-07	0	Bolton
B.1.429	2020-09-07	0	Bolton
B.1.471	2020-09-07	0	Bolton
B.1.525	2020-09-07	0	Bolton
B.1.526	2020-09-07	0	Bolton
B.1.617.1	2020-09-07	0	Bolton
B.1.617.2	2020-09-07	0	Bolton
B.1.617.3	2020-09-07	0	Bolton
C.36.3	2020-09-07	0	Bolton
C.37	2020-09-07	0	Bolton
P.1	2020-09-07	0	Bolton
P.2	2020-09-07	0	Bolton
R.1	2020-09-07	0	Bolton
AV.1	2020-09-07	0	Bolton
AY.1	2020-09-07	0	Bolton
Other	2020-09-07	0	Bolton
B.1.177	2020-09-07	4.02532	Bolton
A	2020-09-08	0	Bolton
A.23.1	2020-09-08	0	Bolton
A.23.1.484	2020-09-08	0	Bolton
A.27	2020-09-08	0	Bolton
B	2020-09-08	0	Bolton
B.1	2020-09-08	0.350035	Bolton
B.1.1	2020-09-08	0.928236	Bolton
B.1.1.1	2020-09-08	0	Bolton
B.1.1.7	2020-09-08	0	Bolton
B.1.1.7.484	2020-09-08	0	Bolton
B.1.1.29	2020-09-08	0	Bolton
B.1.1.37	2020-09-08	0.455065	Bolton
B.1.1.67	2020-09-08	0	Bolton
B.1.1.196	2020-09-08	0	Bolton
B.1.1.198	2020-09-08	0	Bolton
B.1.1.240	2020-09-08	0	Bolton
B.1.1.255	2020-09-08	0	Bolton
B.1.1.279	2020-09-08	0	Bolton
B.1.1.286	2020-09-08	6.3376	Bolton
B.1.1.301	2020-09-08	0	Bolton
B.1.1.303	2020-09-08	0.733579	Bolton
B.1.1.304	2020-09-08	0	Bolton
B.1.1.307	2020-09-08	0	Bolton
B.1.1.311	2020-09-08	11.1089	Bolton
B.1.1.315	2020-09-08	1.11383	Bolton
B.1.1.318	2020-09-08	0	Bolton
B.1.36	2020-09-08	0	Bolton
B.1.36.9	2020-09-08	0	Bolton
B.1.36.17	2020-09-08	0	Bolton
B.1.36.28	2020-09-08	0	Bolton
B.1.160	2020-09-08	0	Bolton
B.1.160.7	2020-09-08	0	Bolton
B.1.177.2	2020-09-08	1.94755	Bolton
B.1.177.4	2020-09-08	0	Bolton
B.1.177.6	2020-09-08	0	Bolton
B.1.177.7	2020-09-08	0	Bolton
B.1.177.8	2020-09-08	0	Bolton
B.1.177.9	2020-09-08	0	Bolton
B.1.177.10	2020-09-08	0	Bolton
B.1.177.15	2020-09-08	0	Bolton
B.1.177.16	2020-09-08	0	Bolton
B.1.177.17	2020-09-08	0	Bolton
B.1.177.18	2020-09-08	0	Bolton
B.1.177.19	2020-09-08	0	Bolton
B.1.177.20	2020-09-08	0	Bolton
B.1.221	2020-09-08	0	Bolton
B.1.221.1	2020-09-08	0	Bolton
B.1.235	2020-09-08	0	Bolton
B.1.258	2020-09-08	0	Bolton
B.1.258.3	2020-09-08	1.80759	Bolton
B.1.258.4	2020-09-08	0	Bolton
B.1.351	2020-09-08	0	Bolton
B.1.362	2020-09-08	0.139107	Bolton
B.1.367	2020-09-08	0	Bolton
B.1.389	2020-09-08	0.310559	Bolton
B.1.427	2020-09-08	0	Bolton
B.1.429	2020-09-08	0	Bolton
B.1.471	2020-09-08	0	Bolton
B.1.525	2020-09-08	0	Bolton
B.1.526	2020-09-08	0	Bolton
B.1.617.1	2020-09-08	0	Bolton
B.1.617.2	2020-09-08	0	Bolton
B.1.617.3	2020-09-08	0	Bolton
C.36.3	2020-09-08	0	Bolton
C.37	2020-09-08	0	Bolton
P.1	2020-09-08	0	Bolton
P.2	2020-09-08	0	Bolton
R.1	2020-09-08	0	Bolton
AV.1	2020-09-08	0	Bolton
AY.1	2020-09-08	0	Bolton
Other	2020-09-08	0	Bolton
B.1.177	2020-09-08	4.50829	Bolton
A	2020-09-09	0	Bolton
A.23.1	2020-09-09	0	Bolton
A.23.1.484	2020-09-09	0	Bolton
A.27	2020-09-09	0	Bolton
B	2020-09-09	0	Bolton
B.1	2020-09-09	0.387681	Bolton
B.1.1	2020-09-09	1.00548	Bolton
B.1.1.1	2020-09-09	0	Bolton
B.1.1.7	2020-09-09	0	Bolton
B.1.1.7.484	2020-09-09	0	Bolton
B.1.1.29	2020-09-09	0	Bolton
B.1.1.37	2020-09-09	0.496879	Bolton
B.1.1.67	2020-09-09	0	Bolton
B.1.1.196	2020-09-09	0	Bolton
B.1.1.198	2020-09-09	0	Bolton
B.1.1.240	2020-09-09	0	Bolton
B.1.1.255	2020-09-09	0	Bolton
B.1.1.279	2020-09-09	0	Bolton
B.1.1.286	2020-09-09	6.07586	Bolton
B.1.1.301	2020-09-09	0	Bolton
B.1.1.303	2020-09-09	0.777808	Bolton
B.1.1.304	2020-09-09	0	Bolton
B.1.1.307	2020-09-09	0	Bolton
B.1.1.311	2020-09-09	10.8143	Bolton
B.1.1.315	2020-09-09	1.20762	Bolton
B.1.1.318	2020-09-09	0	Bolton
B.1.36	2020-09-09	0	Bolton
B.1.36.9	2020-09-09	0	Bolton
B.1.36.17	2020-09-09	0	Bolton
B.1.36.28	2020-09-09	0	Bolton
B.1.160	2020-09-09	0	Bolton
B.1.160.7	2020-09-09	0	Bolton
B.1.177.2	2020-09-09	1.87099	Bolton
B.1.177.4	2020-09-09	0	Bolton
B.1.177.6	2020-09-09	0	Bolton
B.1.177.7	2020-09-09	0	Bolton
B.1.177.8	2020-09-09	0	Bolton
B.1.177.9	2020-09-09	0	Bolton
B.1.177.10	2020-09-09	0	Bolton
B.1.177.15	2020-09-09	0	Bolton
B.1.177.16	2020-09-09	0	Bolton
B.1.177.17	2020-09-09	0	Bolton
B.1.177.18	2020-09-09	0	Bolton
B.1.177.19	2020-09-09	0	Bolton
B.1.177.20	2020-09-09	0	Bolton
B.1.221	2020-09-09	0	Bolton
B.1.221.1	2020-09-09	0	Bolton
B.1.235	2020-09-09	0	Bolton
B.1.258	2020-09-09	0	Bolton
B.1.258.3	2020-09-09	1.96975	Bolton
B.1.258.4	2020-09-09	0	Bolton
B.1.351	2020-09-09	0	Bolton
B.1.362	2020-09-09	0.185489	Bolton
B.1.367	2020-09-09	0	Bolton
B.1.389	2020-09-09	0.345343	Bolton
B.1.427	2020-09-09	0	Bolton
B.1.429	2020-09-09	0	Bolton
B.1.471	2020-09-09	0	Bolton
B.1.525	2020-09-09	0	Bolton
B.1.526	2020-09-09	0	Bolton
B.1.617.1	2020-09-09	0	Bolton
B.1.617.2	2020-09-09	0	Bolton
B.1.617.3	2020-09-09	0	Bolton
C.36.3	2020-09-09	0	Bolton
C.37	2020-09-09	0	Bolton
P.1	2020-09-09	0	Bolton
P.2	2020-09-09	0	Bolton
R.1	2020-09-09	0	Bolton
AV.1	2020-09-09	0	Bolton
AY.1	2020-09-09	0	Bolton
Other	2020-09-09	0	Bolton
B.1.177	2020-09-09	5.02536	Bolton
A	2020-09-10	0	Bolton
A.23.1	2020-09-10	0	Bolton
A.23.1.484	2020-09-10	0	Bolton
A.27	2020-09-10	0	Bolton
B	2020-09-10	0	Bolton
B.1	2020-09-10	0.415517	Bolton
B.1.1	2020-09-10	1.08223	Bolton
B.1.1.1	2020-09-10	0	Bolton
B.1.1.7	2020-09-10	0	Bolton
B.1.1.7.484	2020-09-10	0	Bolton
B.1.1.29	2020-09-10	0	Bolton
B.1.1.37	2020-09-10	0.531278	Bolton
B.1.1.67	2020-09-10	0	Bolton
B.1.1.196	2020-09-10	0	Bolton
B.1.1.198	2020-09-10	0	Bolton
B.1.1.240	2020-09-10	0	Bolton
B.1.1.255	2020-09-10	0	Bolton
B.1.1.279	2020-09-10	0	Bolton
B.1.1.286	2020-09-10	5.83406	Bolton
B.1.1.301	2020-09-10	0	Bolton
B.1.1.303	2020-09-10	0.825015	Bolton
B.1.1.304	2020-09-10	0	Bolton
B.1.1.307	2020-09-10	0	Bolton
B.1.1.311	2020-09-10	10.5182	Bolton
B.1.1.315	2020-09-10	1.29734	Bolton
B.1.1.318	2020-09-10	0	Bolton
B.1.36	2020-09-10	0	Bolton
B.1.36.9	2020-09-10	0	Bolton
B.1.36.17	2020-09-10	0	Bolton
B.1.36.28	2020-09-10	0	Bolton
B.1.160	2020-09-10	0	Bolton
B.1.160.7	2020-09-10	0	Bolton
B.1.177.2	2020-09-10	1.79564	Bolton
B.1.177.4	2020-09-10	0	Bolton
B.1.177.6	2020-09-10	0	Bolton
B.1.177.7	2020-09-10	0	Bolton
B.1.177.8	2020-09-10	0	Bolton
B.1.177.9	2020-09-10	0	Bolton
B.1.177.10	2020-09-10	0	Bolton
B.1.177.15	2020-09-10	0	Bolton
B.1.177.16	2020-09-10	0	Bolton
B.1.177.17	2020-09-10	0	Bolton
B.1.177.18	2020-09-10	0	Bolton
B.1.177.19	2020-09-10	0	Bolton
B.1.177.20	2020-09-10	0	Bolton
B.1.221	2020-09-10	0	Bolton
B.1.221.1	2020-09-10	0	Bolton
B.1.235	2020-09-10	0	Bolton
B.1.258	2020-09-10	0	Bolton
B.1.258.3	2020-09-10	2.06275	Bolton
B.1.258.4	2020-09-10	0	Bolton
B.1.351	2020-09-10	0	Bolton
B.1.362	2020-09-10	0.223758	Bolton
B.1.367	2020-09-10	0	Bolton
B.1.389	2020-09-10	0.367576	Bolton
B.1.427	2020-09-10	0	Bolton
B.1.429	2020-09-10	0	Bolton
B.1.471	2020-09-10	0	Bolton
B.1.525	2020-09-10	0	Bolton
B.1.526	2020-09-10	0	Bolton
B.1.617.1	2020-09-10	0	Bolton
B.1.617.2	2020-09-10	0	Bolton
B.1.617.3	2020-09-10	0	Bolton
C.36.3	2020-09-10	0	Bolton
C.37	2020-09-10	0	Bolton
P.1	2020-09-10	0	Bolton
P.2	2020-09-10	0	Bolton
R.1	2020-09-10	0	Bolton
AV.1	2020-09-10	0	Bolton
AY.1	2020-09-10	0	Bolton
Other	2020-09-10	0	Bolton
B.1.177	2020-09-10	5.5348	Bolton
A	2020-09-11	0	Bolton
A.23.1	2020-09-11	0	Bolton
A.23.1.484	2020-09-11	0	Bolton
A.27	2020-09-11	0	Bolton
B	2020-09-11	0	Bolton
B.1	2020-09-11	0.447588	Bolton
B.1.1	2020-09-11	1.16293	Bolton
B.1.1.1	2020-09-11	0	Bolton
B.1.1.7	2020-09-11	0	Bolton
B.1.1.7.484	2020-09-11	0	Bolton
B.1.1.29	2020-09-11	0	Bolton
B.1.1.37	2020-09-11	0.560948	Bolton
B.1.1.67	2020-09-11	0	Bolton
B.1.1.196	2020-09-11	0	Bolton
B.1.1.198	2020-09-11	0	Bolton
B.1.1.240	2020-09-11	0	Bolton
B.1.1.255	2020-09-11	0	Bolton
B.1.1.279	2020-09-11	0	Bolton
B.1.1.286	2020-09-11	5.58138	Bolton
B.1.1.301	2020-09-11	0	Bolton
B.1.1.303	2020-09-11	0.86777	Bolton
B.1.1.304	2020-09-11	0	Bolton
B.1.1.307	2020-09-11	0	Bolton
B.1.1.311	2020-09-11	10.2164	Bolton
B.1.1.315	2020-09-11	1.36781	Bolton
B.1.1.318	2020-09-11	0	Bolton
B.1.36	2020-09-11	0	Bolton
B.1.36.9	2020-09-11	0	Bolton
B.1.36.17	2020-09-11	0	Bolton
B.1.36.28	2020-09-11	0	Bolton
B.1.160	2020-09-11	0	Bolton
B.1.160.7	2020-09-11	0	Bolton
B.1.177.2	2020-09-11	1.72111	Bolton
B.1.177.4	2020-09-11	0	Bolton
B.1.177.6	2020-09-11	0	Bolton
B.1.177.7	2020-09-11	0	Bolton
B.1.177.8	2020-09-11	0	Bolton
B.1.177.9	2020-09-11	0	Bolton
B.1.177.10	2020-09-11	0	Bolton
B.1.177.15	2020-09-11	0	Bolton
B.1.177.16	2020-09-11	0	Bolton
B.1.177.17	2020-09-11	0	Bolton
B.1.177.18	2020-09-11	0	Bolton
B.1.177.19	2020-09-11	0	Bolton
B.1.177.20	2020-09-11	0	Bolton
B.1.221	2020-09-11	0	Bolton
B.1.221.1	2020-09-11	0	Bolton
B.1.235	2020-09-11	0	Bolton
B.1.258	2020-09-11	0	Bolton
B.1.258.3	2020-09-11	2.20261	Bolton
B.1.258.4	2020-09-11	0	Bolton
B.1.351	2020-09-11	0	Bolton
B.1.362	2020-09-11	0.262591	Bolton
B.1.367	2020-09-11	0	Bolton
B.1.389	2020-09-11	0.386935	Bolton
B.1.427	2020-09-11	0	Bolton
B.1.429	2020-09-11	0	Bolton
B.1.471	2020-09-11	0	Bolton
B.1.525	2020-09-11	0	Bolton
B.1.526	2020-09-11	0	Bolton
B.1.617.1	2020-09-11	0	Bolton
B.1.617.2	2020-09-11	0	Bolton
B.1.617.3	2020-09-11	0	Bolton
C.36.3	2020-09-11	0	Bolton
C.37	2020-09-11	0	Bolton
P.1	2020-09-11	0	Bolton
P.2	2020-09-11	0	Bolton
R.1	2020-09-11	0	Bolton
AV.1	2020-09-11	0	Bolton
AY.1	2020-09-11	0	Bolton
Other	2020-09-11	0	Bolton
B.1.177	2020-09-11	5.98098	Bolton
A	2020-09-12	0	Bolton
A.23.1	2020-09-12	0	Bolton
A.23.1.484	2020-09-12	0	Bolton
A.27	2020-09-12	0	Bolton
B	2020-09-12	0	Bolton
B.1	2020-09-12	0.456646	Bolton
B.1.1	2020-09-12	1.17729	Bolton
B.1.1.1	2020-09-12	0	Bolton
B.1.1.7	2020-09-12	0	Bolton
B.1.1.7.484	2020-09-12	0	Bolton
B.1.1.29	2020-09-12	0	Bolton
B.1.1.37	2020-09-12	0.560544	Bolton
B.1.1.67	2020-09-12	0	Bolton
B.1.1.196	2020-09-12	0	Bolton
B.1.1.198	2020-09-12	0	Bolton
B.1.1.240	2020-09-12	0	Bolton
B.1.1.255	2020-09-12	0	Bolton
B.1.1.279	2020-09-12	0	Bolton
B.1.1.286	2020-09-12	5.51788	Bolton
B.1.1.301	2020-09-12	0	Bolton
B.1.1.303	2020-09-12	0.832582	Bolton
B.1.1.304	2020-09-12	0	Bolton
B.1.1.307	2020-09-12	0	Bolton
B.1.1.311	2020-09-12	10.2416	Bolton
B.1.1.315	2020-09-12	1.37432	Bolton
B.1.1.318	2020-09-12	0	Bolton
B.1.36	2020-09-12	0	Bolton
B.1.36.9	2020-09-12	0	Bolton
B.1.36.17	2020-09-12	0	Bolton
B.1.36.28	2020-09-12	0	Bolton
B.1.160	2020-09-12	0.0414591	Bolton
B.1.160.7	2020-09-12	0	Bolton
B.1.177.2	2020-09-12	1.70379	Bolton
B.1.177.4	2020-09-12	0.103057	Bolton
B.1.177.6	2020-09-12	0	Bolton
B.1.177.7	2020-09-12	0	Bolton
B.1.177.8	2020-09-12	0	Bolton
B.1.177.9	2020-09-12	0	Bolton
B.1.177.10	2020-09-12	0	Bolton
B.1.177.15	2020-09-12	0	Bolton
B.1.177.16	2020-09-12	0	Bolton
B.1.177.17	2020-09-12	0	Bolton
B.1.177.18	2020-09-12	0	Bolton
B.1.177.19	2020-09-12	0	Bolton
B.1.177.20	2020-09-12	0	Bolton
B.1.221	2020-09-12	0	Bolton
B.1.221.1	2020-09-12	0	Bolton
B.1.235	2020-09-12	0	Bolton
B.1.258	2020-09-12	0	Bolton
B.1.258.3	2020-09-12	2.12895	Bolton
B.1.258.4	2020-09-12	0	Bolton
B.1.351	2020-09-12	0	Bolton
B.1.362	2020-09-12	0.303693	Bolton
B.1.367	2020-09-12	0	Bolton
B.1.389	2020-09-12	0.380825	Bolton
B.1.427	2020-09-12	0	Bolton
B.1.429	2020-09-12	0	Bolton
B.1.471	2020-09-12	0	Bolton
B.1.525	2020-09-12	0	Bolton
B.1.526	2020-09-12	0	Bolton
B.1.617.1	2020-09-12	0	Bolton
B.1.617.2	2020-09-12	0	Bolton
B.1.617.3	2020-09-12	0	Bolton
C.36.3	2020-09-12	0	Bolton
C.37	2020-09-12	0	Bolton
P.1	2020-09-12	0	Bolton
P.2	2020-09-12	0	Bolton
R.1	2020-09-12	0	Bolton
AV.1	2020-09-12	0	Bolton
AY.1	2020-09-12	0	Bolton
Other	2020-09-12	0	Bolton
B.1.177	2020-09-12	6.19075	Bolton
A	2020-09-13	0	Bolton
A.23.1	2020-09-13	0	Bolton
A.23.1.484	2020-09-13	0	Bolton
A.27	2020-09-13	0	Bolton
B	2020-09-13	0	Bolton
B.1	2020-09-13	0.466113	Bolton
B.1.1	2020-09-13	1.19227	Bolton
B.1.1.1	2020-09-13	0	Bolton
B.1.1.7	2020-09-13	0	Bolton
B.1.1.7.484	2020-09-13	0	Bolton
B.1.1.29	2020-09-13	0	Bolton
B.1.1.37	2020-09-13	0.560368	Bolton
B.1.1.67	2020-09-13	0	Bolton
B.1.1.196	2020-09-13	0	Bolton
B.1.1.198	2020-09-13	0	Bolton
B.1.1.240	2020-09-13	0	Bolton
B.1.1.255	2020-09-13	0	Bolton
B.1.1.279	2020-09-13	0	Bolton
B.1.1.286	2020-09-13	5.45743	Bolton
B.1.1.301	2020-09-13	0	Bolton
B.1.1.303	2020-09-13	0.799705	Bolton
B.1.1.304	2020-09-13	0	Bolton
B.1.1.307	2020-09-13	0	Bolton
B.1.1.311	2020-09-13	10.2716	Bolton
B.1.1.315	2020-09-13	1.38061	Bolton
B.1.1.318	2020-09-13	0	Bolton
B.1.36	2020-09-13	0	Bolton
B.1.36.9	2020-09-13	0	Bolton
B.1.36.17	2020-09-13	0	Bolton
B.1.36.28	2020-09-13	0	Bolton
B.1.160	2020-09-13	0.0838747	Bolton
B.1.160.7	2020-09-13	0	Bolton
B.1.177.2	2020-09-13	1.68726	Bolton
B.1.177.4	2020-09-13	0.198319	Bolton
B.1.177.6	2020-09-13	0	Bolton
B.1.177.7	2020-09-13	0	Bolton
B.1.177.8	2020-09-13	0	Bolton
B.1.177.9	2020-09-13	0	Bolton
B.1.177.10	2020-09-13	0	Bolton
B.1.177.15	2020-09-13	0	Bolton
B.1.177.16	2020-09-13	0	Bolton
B.1.177.17	2020-09-13	0	Bolton
B.1.177.18	2020-09-13	0	Bolton
B.1.177.19	2020-09-13	0	Bolton
B.1.177.20	2020-09-13	0	Bolton
B.1.221	2020-09-13	0	Bolton
B.1.221.1	2020-09-13	0	Bolton
B.1.235	2020-09-13	0	Bolton
B.1.258	2020-09-13	0	Bolton
B.1.258.3	2020-09-13	2.05912	Bolton
B.1.258.4	2020-09-13	0	Bolton
B.1.351	2020-09-13	0	Bolton
B.1.362	2020-09-13	0.338705	Bolton
B.1.367	2020-09-13	0	Bolton
B.1.389	2020-09-13	0.375352	Bolton
B.1.427	2020-09-13	0	Bolton
B.1.429	2020-09-13	0	Bolton
B.1.471	2020-09-13	0	Bolton
B.1.525	2020-09-13	0	Bolton
B.1.526	2020-09-13	0	Bolton
B.1.617.1	2020-09-13	0	Bolton
B.1.617.2	2020-09-13	0	Bolton
B.1.617.3	2020-09-13	0	Bolton
C.36.3	2020-09-13	0	Bolton
C.37	2020-09-13	0	Bolton
P.1	2020-09-13	0	Bolton
P.2	2020-09-13	0	Bolton
R.1	2020-09-13	0	Bolton
AV.1	2020-09-13	0	Bolton
AY.1	2020-09-13	0	Bolton
Other	2020-09-13	0	Bolton
B.1.177	2020-09-13	6.40995	Bolton
A	2020-09-14	0	Bolton
A.23.1	2020-09-14	0	Bolton
A.23.1.484	2020-09-14	0	Bolton
A.27	2020-09-14	0	Bolton
B	2020-09-14	0	Bolton
B.1	2020-09-14	0.474786	Bolton
B.1.1	2020-09-14	1.20549	Bolton
B.1.1.1	2020-09-14	0	Bolton
B.1.1.7	2020-09-14	0	Bolton
B.1.1.7.484	2020-09-14	0	Bolton
B.1.1.29	2020-09-14	0	Bolton
B.1.1.37	2020-09-14	0.559299	Bolton
B.1.1.67	2020-09-14	0	Bolton
B.1.1.196	2020-09-14	0	Bolton
B.1.1.198	2020-09-14	0	Bolton
B.1.1.240	2020-09-14	0	Bolton
B.1.1.255	2020-09-14	0	Bolton
B.1.1.279	2020-09-14	0	Bolton
B.1.1.286	2020-09-14	5.38942	Bolton
B.1.1.301	2020-09-14	0	Bolton
B.1.1.303	2020-09-14	0.767053	Bolton
B.1.1.304	2020-09-14	0	Bolton
B.1.1.307	2020-09-14	0	Bolton
B.1.1.311	2020-09-14	10.2848	Bolton
B.1.1.315	2020-09-14	1.38466	Bolton
B.1.1.318	2020-09-14	0	Bolton
B.1.36	2020-09-14	0	Bolton
B.1.36.9	2020-09-14	0	Bolton
B.1.36.17	2020-09-14	0	Bolton
B.1.36.28	2020-09-14	0	Bolton
B.1.160	2020-09-14	0.128342	Bolton
B.1.160.7	2020-09-14	0	Bolton
B.1.177.2	2020-09-14	1.66777	Bolton
B.1.177.4	2020-09-14	0.355126	Bolton
B.1.177.6	2020-09-14	0	Bolton
B.1.177.7	2020-09-14	0	Bolton
B.1.177.8	2020-09-14	0	Bolton
B.1.177.9	2020-09-14	0	Bolton
B.1.177.10	2020-09-14	0	Bolton
B.1.177.15	2020-09-14	0	Bolton
B.1.177.16	2020-09-14	0	Bolton
B.1.177.17	2020-09-14	0	Bolton
B.1.177.18	2020-09-14	0	Bolton
B.1.177.19	2020-09-14	0	Bolton
B.1.177.20	2020-09-14	0	Bolton
B.1.221	2020-09-14	0	Bolton
B.1.221.1	2020-09-14	0	Bolton
B.1.235	2020-09-14	0	Bolton
B.1.258	2020-09-14	0	Bolton
B.1.258.3	2020-09-14	1.98911	Bolton
B.1.258.4	2020-09-14	0	Bolton
B.1.351	2020-09-14	0	Bolton
B.1.362	2020-09-14	0.380536	Bolton
B.1.367	2020-09-14	0	Bolton
B.1.389	2020-09-14	0.368992	Bolton
B.1.427	2020-09-14	0	Bolton
B.1.429	2020-09-14	0	Bolton
B.1.471	2020-09-14	0	Bolton
B.1.525	2020-09-14	0	Bolton
B.1.526	2020-09-14	0	Bolton
B.1.617.1	2020-09-14	0	Bolton
B.1.617.2	2020-09-14	0	Bolton
B.1.617.3	2020-09-14	0	Bolton
C.36.3	2020-09-14	0	Bolton
C.37	2020-09-14	0	Bolton
P.1	2020-09-14	0	Bolton
P.2	2020-09-14	0	Bolton
R.1	2020-09-14	0	Bolton
AV.1	2020-09-14	0	Bolton
AY.1	2020-09-14	0	Bolton
Other	2020-09-14	0	Bolton
B.1.177	2020-09-14	6.6252	Bolton
A	2020-09-15	0	Bolton
A.23.1	2020-09-15	0	Bolton
A.23.1.484	2020-09-15	0	Bolton
A.27	2020-09-15	0	Bolton
B	2020-09-15	0	Bolton
B.1	2020-09-15	0.484708	Bolton
B.1.1	2020-09-15	1.22151	Bolton
B.1.1.1	2020-09-15	0	Bolton
B.1.1.7	2020-09-15	0	Bolton
B.1.1.7.484	2020-09-15	0	Bolton
B.1.1.29	2020-09-15	0	Bolton
B.1.1.37	2020-09-15	0.559125	Bolton
B.1.1.67	2020-09-15	0	Bolton
B.1.1.196	2020-09-15	0	Bolton
B.1.1.198	2020-09-15	0	Bolton
B.1.1.240	2020-09-15	0	Bolton
B.1.1.255	2020-09-15	0	Bolton
B.1.1.279	2020-09-15	0	Bolton
B.1.1.286	2020-09-15	5.33337	Bolton
B.1.1.301	2020-09-15	0	Bolton
B.1.1.303	2020-09-15	0.736838	Bolton
B.1.1.304	2020-09-15	0	Bolton
B.1.1.307	2020-09-15	0	Bolton
B.1.1.311	2020-09-15	10.318	Bolton
B.1.1.315	2020-09-15	1.39184	Bolton
B.1.1.318	2020-09-15	0	Bolton
B.1.36	2020-09-15	0	Bolton
B.1.36.9	2020-09-15	0	Bolton
B.1.36.17	2020-09-15	0	Bolton
B.1.36.28	2020-09-15	0	Bolton
B.1.160	2020-09-15	0.175066	Bolton
B.1.160.7	2020-09-15	0	Bolton
B.1.177.2	2020-09-15	1.65248	Bolton
B.1.177.4	2020-09-15	0.466323	Bolton
B.1.177.6	2020-09-15	0	Bolton
B.1.177.7	2020-09-15	0	Bolton
B.1.177.8	2020-09-15	0	Bolton
B.1.177.9	2020-09-15	0	Bolton
B.1.177.10	2020-09-15	0	Bolton
B.1.177.15	2020-09-15	0	Bolton
B.1.177.16	2020-09-15	0	Bolton
B.1.177.17	2020-09-15	0	Bolton
B.1.177.18	2020-09-15	0	Bolton
B.1.177.19	2020-09-15	0	Bolton
B.1.177.20	2020-09-15	0	Bolton
B.1.221	2020-09-15	0	Bolton
B.1.221.1	2020-09-15	0	Bolton
B.1.235	2020-09-15	0	Bolton
B.1.258	2020-09-15	0	Bolton
B.1.258.3	2020-09-15	1.92503	Bolton
B.1.258.4	2020-09-15	0	Bolton
B.1.351	2020-09-15	0	Bolton
B.1.362	2020-09-15	0.431388	Bolton
B.1.367	2020-09-15	0	Bolton
B.1.389	2020-09-15	0.363551	Bolton
B.1.427	2020-09-15	0	Bolton
B.1.429	2020-09-15	0	Bolton
B.1.471	2020-09-15	0	Bolton
B.1.525	2020-09-15	0	Bolton
B.1.526	2020-09-15	0	Bolton
B.1.617.1	2020-09-15	0	Bolton
B.1.617.2	2020-09-15	0	Bolton
B.1.617.3	2020-09-15	0	Bolton
C.36.3	2020-09-15	0	Bolton
C.37	2020-09-15	0	Bolton
P.1	2020-09-15	0	Bolton
P.2	2020-09-15	0	Bolton
R.1	2020-09-15	0	Bolton
AV.1	2020-09-15	0	Bolton
AY.1	2020-09-15	0	Bolton
Other	2020-09-15	0	Bolton
B.1.177	2020-09-15	6.86276	Bolton
A	2020-09-16	0	Bolton
A.23.1	2020-09-16	0	Bolton
A.23.1.484	2020-09-16	0	Bolton
A.27	2020-09-16	0	Bolton
B	2020-09-16	0	Bolton
B.1	2020-09-16	0.494904	Bolton
B.1.1	2020-09-16	1.23799	Bolton
B.1.1.1	2020-09-16	0	Bolton
B.1.1.7	2020-09-16	0	Bolton
B.1.1.7.484	2020-09-16	0	Bolton
B.1.1.29	2020-09-16	0	Bolton
B.1.1.37	2020-09-16	0.558959	Bolton
B.1.1.67	2020-09-16	0	Bolton
B.1.1.196	2020-09-16	0	Bolton
B.1.1.198	2020-09-16	0	Bolton
B.1.1.240	2020-09-16	0	Bolton
B.1.1.255	2020-09-16	0	Bolton
B.1.1.279	2020-09-16	0	Bolton
B.1.1.286	2020-09-16	5.27759	Bolton
B.1.1.301	2020-09-16	0	Bolton
B.1.1.303	2020-09-16	0.708443	Bolton
B.1.1.304	2020-09-16	0	Bolton
B.1.1.307	2020-09-16	0	Bolton
B.1.1.311	2020-09-16	10.3495	Bolton
B.1.1.315	2020-09-16	1.39898	Bolton
B.1.1.318	2020-09-16	0	Bolton
B.1.36	2020-09-16	0	Bolton
B.1.36.9	2020-09-16	0	Bolton
B.1.36.17	2020-09-16	0	Bolton
B.1.36.28	2020-09-16	0	Bolton
B.1.160	2020-09-16	0.228611	Bolton
B.1.160.7	2020-09-16	0	Bolton
B.1.177.2	2020-09-16	1.63685	Bolton
B.1.177.4	2020-09-16	0.604924	Bolton
B.1.177.6	2020-09-16	0	Bolton
B.1.177.7	2020-09-16	0	Bolton
B.1.177.8	2020-09-16	0	Bolton
B.1.177.9	2020-09-16	0	Bolton
B.1.177.10	2020-09-16	0	Bolton
B.1.177.15	2020-09-16	0	Bolton
B.1.177.16	2020-09-16	0	Bolton
B.1.177.17	2020-09-16	0	Bolton
B.1.177.18	2020-09-16	0	Bolton
B.1.177.19	2020-09-16	0	Bolton
B.1.177.20	2020-09-16	0	Bolton
B.1.221	2020-09-16	0	Bolton
B.1.221.1	2020-09-16	0	Bolton
B.1.235	2020-09-16	0	Bolton
B.1.258	2020-09-16	0	Bolton
B.1.258.3	2020-09-16	1.86351	Bolton
B.1.258.4	2020-09-16	0	Bolton
B.1.351	2020-09-16	0	Bolton
B.1.362	2020-09-16	0.475886	Bolton
B.1.367	2020-09-16	0	Bolton
B.1.389	2020-09-16	0.358244	Bolton
B.1.427	2020-09-16	0	Bolton
B.1.429	2020-09-16	0	Bolton
B.1.471	2020-09-16	0	Bolton
B.1.525	2020-09-16	0	Bolton
B.1.526	2020-09-16	0	Bolton
B.1.617.1	2020-09-16	0	Bolton
B.1.617.2	2020-09-16	0	Bolton
B.1.617.3	2020-09-16	0	Bolton
C.36.3	2020-09-16	0	Bolton
C.37	2020-09-16	0	Bolton
P.1	2020-09-16	0	Bolton
P.2	2020-09-16	0	Bolton
R.1	2020-09-16	0	Bolton
AV.1	2020-09-16	0	Bolton
AY.1	2020-09-16	0	Bolton
Other	2020-09-16	0	Bolton
B.1.177	2020-09-16	7.10807	Bolton
A	2020-09-17	0	Bolton
A.23.1	2020-09-17	0	Bolton
A.23.1.484	2020-09-17	0	Bolton
A.27	2020-09-17	0	Bolton
B	2020-09-17	0	Bolton
B.1	2020-09-17	0.504933	Bolton
B.1.1	2020-09-17	1.25454	Bolton
B.1.1.1	2020-09-17	0	Bolton
B.1.1.7	2020-09-17	0	Bolton
B.1.1.7.484	2020-09-17	0	Bolton
B.1.1.29	2020-09-17	0	Bolton
B.1.1.37	2020-09-17	0.558728	Bolton
B.1.1.67	2020-09-17	0	Bolton
B.1.1.196	2020-09-17	0	Bolton
B.1.1.198	2020-09-17	0	Bolton
B.1.1.240	2020-09-17	0	Bolton
B.1.1.255	2020-09-17	0	Bolton
B.1.1.279	2020-09-17	0	Bolton
B.1.1.286	2020-09-17	5.22386	Bolton
B.1.1.301	2020-09-17	0	Bolton
B.1.1.303	2020-09-17	0.681293	Bolton
B.1.1.304	2020-09-17	0	Bolton
B.1.1.307	2020-09-17	0	Bolton
B.1.1.311	2020-09-17	10.3731	Bolton
B.1.1.315	2020-09-17	1.40604	Bolton
B.1.1.318	2020-09-17	0	Bolton
B.1.36	2020-09-17	0	Bolton
B.1.36.9	2020-09-17	0	Bolton
B.1.36.17	2020-09-17	0	Bolton
B.1.36.28	2020-09-17	0	Bolton
B.1.160	2020-09-17	0.273949	Bolton
B.1.160.7	2020-09-17	0	Bolton
B.1.177.2	2020-09-17	1.62101	Bolton
B.1.177.4	2020-09-17	0.77433	Bolton
B.1.177.6	2020-09-17	0	Bolton
B.1.177.7	2020-09-17	0	Bolton
B.1.177.8	2020-09-17	0	Bolton
B.1.177.9	2020-09-17	0	Bolton
B.1.177.10	2020-09-17	0	Bolton
B.1.177.15	2020-09-17	0	Bolton
B.1.177.16	2020-09-17	0	Bolton
B.1.177.17	2020-09-17	0	Bolton
B.1.177.18	2020-09-17	0	Bolton
B.1.177.19	2020-09-17	0	Bolton
B.1.177.20	2020-09-17	0	Bolton
B.1.221	2020-09-17	0	Bolton
B.1.221.1	2020-09-17	0	Bolton
B.1.235	2020-09-17	0	Bolton
B.1.258	2020-09-17	0	Bolton
B.1.258.3	2020-09-17	1.80359	Bolton
B.1.258.4	2020-09-17	0	Bolton
B.1.351	2020-09-17	0	Bolton
B.1.362	2020-09-17	0.519157	Bolton
B.1.367	2020-09-17	0	Bolton
B.1.389	2020-09-17	0.353337	Bolton
B.1.427	2020-09-17	0	Bolton
B.1.429	2020-09-17	0	Bolton
B.1.471	2020-09-17	0	Bolton
B.1.525	2020-09-17	0	Bolton
B.1.526	2020-09-17	0	Bolton
B.1.617.1	2020-09-17	0	Bolton
B.1.617.2	2020-09-17	0	Bolton
B.1.617.3	2020-09-17	0	Bolton
C.36.3	2020-09-17	0	Bolton
C.37	2020-09-17	0	Bolton
P.1	2020-09-17	0	Bolton
P.2	2020-09-17	0	Bolton
R.1	2020-09-17	0	Bolton
AV.1	2020-09-17	0	Bolton
AY.1	2020-09-17	0	Bolton
Other	2020-09-17	0	Bolton
B.1.177	2020-09-17	7.35946	Bolton
A	2020-09-18	0	Bolton
A.23.1	2020-09-18	0	Bolton
A.23.1.484	2020-09-18	0	Bolton
A.27	2020-09-18	0	Bolton
B	2020-09-18	0	Bolton
B.1	2020-09-18	0.514731	Bolton
B.1.1	2020-09-18	1.26882	Bolton
B.1.1.1	2020-09-18	0	Bolton
B.1.1.7	2020-09-18	0	Bolton
B.1.1.7.484	2020-09-18	0	Bolton
B.1.1.29	2020-09-18	0	Bolton
B.1.1.37	2020-09-18	0.55759	Bolton
B.1.1.67	2020-09-18	0	Bolton
B.1.1.196	2020-09-18	0	Bolton
B.1.1.198	2020-09-18	0	Bolton
B.1.1.240	2020-09-18	0	Bolton
B.1.1.255	2020-09-18	0	Bolton
B.1.1.279	2020-09-18	0	Bolton
B.1.1.286	2020-09-18	5.16151	Bolton
B.1.1.301	2020-09-18	0	Bolton
B.1.1.303	2020-09-18	0.654026	Bolton
B.1.1.304	2020-09-18	0	Bolton
B.1.1.307	2020-09-18	0	Bolton
B.1.1.311	2020-09-18	10.3823	Bolton
B.1.1.315	2020-09-18	1.4103	Bolton
B.1.1.318	2020-09-18	0	Bolton
B.1.36	2020-09-18	0	Bolton
B.1.36.9	2020-09-18	0	Bolton
B.1.36.17	2020-09-18	0	Bolton
B.1.36.28	2020-09-18	0	Bolton
B.1.160	2020-09-18	0.326114	Bolton
B.1.160.7	2020-09-18	0	Bolton
B.1.177.2	2020-09-18	1.60271	Bolton
B.1.177.4	2020-09-18	0.963463	Bolton
B.1.177.6	2020-09-18	0	Bolton
B.1.177.7	2020-09-18	0	Bolton
B.1.177.8	2020-09-18	0	Bolton
B.1.177.9	2020-09-18	0	Bolton
B.1.177.10	2020-09-18	0	Bolton
B.1.177.15	2020-09-18	0	Bolton
B.1.177.16	2020-09-18	0	Bolton
B.1.177.17	2020-09-18	0	Bolton
B.1.177.18	2020-09-18	0	Bolton
B.1.177.19	2020-09-18	0	Bolton
B.1.177.20	2020-09-18	0	Bolton
B.1.221	2020-09-18	0	Bolton
B.1.221.1	2020-09-18	0	Bolton
B.1.235	2020-09-18	0	Bolton
B.1.258	2020-09-18	0	Bolton
B.1.258.3	2020-09-18	1.74138	Bolton
B.1.258.4	2020-09-18	0	Bolton
B.1.351	2020-09-18	0	Bolton
B.1.362	2020-09-18	0.575218	Bolton
B.1.367	2020-09-18	0	Bolton
B.1.389	2020-09-18	0.347699	Bolton
B.1.427	2020-09-18	0	Bolton
B.1.429	2020-09-18	0	Bolton
B.1.471	2020-09-18	0	Bolton
B.1.525	2020-09-18	0	Bolton
B.1.526	2020-09-18	0	Bolton
B.1.617.1	2020-09-18	0	Bolton
B.1.617.2	2020-09-18	0	Bolton
B.1.617.3	2020-09-18	0	Bolton
C.36.3	2020-09-18	0	Bolton
C.37	2020-09-18	0	Bolton
P.1	2020-09-18	0	Bolton
P.2	2020-09-18	0	Bolton
R.1	2020-09-18	0	Bolton
AV.1	2020-09-18	0	Bolton
AY.1	2020-09-18	0	Bolton
Other	2020-09-18	0	Bolton
B.1.177	2020-09-18	7.60689	Bolton
A	2020-09-19	0	Bolton
A.23.1	2020-09-19	0	Bolton
A.23.1.484	2020-09-19	0	Bolton
A.27	2020-09-19	0	Bolton
B	2020-09-19	0	Bolton
B.1	2020-09-19	0.524703	Bolton
B.1.1	2020-09-19	1.28393	Bolton
B.1.1.1	2020-09-19	0	Bolton
B.1.1.7	2020-09-19	0	Bolton
B.1.1.7.484	2020-09-19	0	Bolton
B.1.1.29	2020-09-19	0	Bolton
B.1.1.37	2020-09-19	0.556303	Bolton
B.1.1.67	2020-09-19	0	Bolton
B.1.1.196	2020-09-19	0	Bolton
B.1.1.198	2020-09-19	0	Bolton
B.1.1.240	2020-09-19	0	Bolton
B.1.1.255	2020-09-19	0	Bolton
B.1.1.279	2020-09-19	0	Bolton
B.1.1.286	2020-09-19	5.09897	Bolton
B.1.1.301	2020-09-19	0	Bolton
B.1.1.303	2020-09-19	0.627636	Bolton
B.1.1.304	2020-09-19	0	Bolton
B.1.1.307	2020-09-19	0	Bolton
B.1.1.311	2020-09-19	10.3974	Bolton
B.1.1.315	2020-09-19	1.41451	Bolton
B.1.1.318	2020-09-19	0	Bolton
B.1.36	2020-09-19	0	Bolton
B.1.36.9	2020-09-19	0	Bolton
B.1.36.17	2020-09-19	0	Bolton
B.1.36.28	2020-09-19	0	Bolton
B.1.160	2020-09-19	0.376963	Bolton
B.1.160.7	2020-09-19	0	Bolton
B.1.177.2	2020-09-19	1.58568	Bolton
B.1.177.4	2020-09-19	1.16314	Bolton
B.1.177.6	2020-09-19	0	Bolton
B.1.177.7	2020-09-19	0	Bolton
B.1.177.8	2020-09-19	0	Bolton
B.1.177.9	2020-09-19	0	Bolton
B.1.177.10	2020-09-19	0	Bolton
B.1.177.15	2020-09-19	0	Bolton
B.1.177.16	2020-09-19	0	Bolton
B.1.177.17	2020-09-19	0	Bolton
B.1.177.18	2020-09-19	0	Bolton
B.1.177.19	2020-09-19	0	Bolton
B.1.177.20	2020-09-19	0	Bolton
B.1.221	2020-09-19	0	Bolton
B.1.221.1	2020-09-19	0	Bolton
B.1.235	2020-09-19	0	Bolton
B.1.258	2020-09-19	0	Bolton
B.1.258.3	2020-09-19	1.68234	Bolton
B.1.258.4	2020-09-19	0	Bolton
B.1.351	2020-09-19	0	Bolton
B.1.362	2020-09-19	0.573812	Bolton
B.1.367	2020-09-19	0	Bolton
B.1.389	2020-09-19	0.342463	Bolton
B.1.427	2020-09-19	0	Bolton
B.1.429	2020-09-19	0	Bolton
B.1.471	2020-09-19	0	Bolton
B.1.525	2020-09-19	0	Bolton
B.1.526	2020-09-19	0	Bolton
B.1.617.1	2020-09-19	0	Bolton
B.1.617.2	2020-09-19	0	Bolton
B.1.617.3	2020-09-19	0	Bolton
C.36.3	2020-09-19	0	Bolton
C.37	2020-09-19	0	Bolton
P.1	2020-09-19	0	Bolton
P.2	2020-09-19	0	Bolton
R.1	2020-09-19	0	Bolton
AV.1	2020-09-19	0	Bolton
AY.1	2020-09-19	0	Bolton
Other	2020-09-19	0	Bolton
B.1.177	2020-09-19	7.86483	Bolton
A	2020-09-20	0	Bolton
A.23.1	2020-09-20	0	Bolton
A.23.1.484	2020-09-20	0	Bolton
A.27	2020-09-20	0	Bolton
B	2020-09-20	0	Bolton
B.1	2020-09-20	0.533749	Bolton
B.1.1	2020-09-20	1.29606	Bolton
B.1.1.1	2020-09-20	0	Bolton
B.1.1.7	2020-09-20	0	Bolton
B.1.1.7.484	2020-09-20	0	Bolton
B.1.1.29	2020-09-20	0	Bolton
B.1.1.37	2020-09-20	0.55412	Bolton
B.1.1.67	2020-09-20	0	Bolton
B.1.1.196	2020-09-20	0	Bolton
B.1.1.198	2020-09-20	0	Bolton
B.1.1.240	2020-09-20	0	Bolton
B.1.1.255	2020-09-20	0	Bolton
B.1.1.279	2020-09-20	0	Bolton
B.1.1.286	2020-09-20	5.02481	Bolton
B.1.1.301	2020-09-20	0	Bolton
B.1.1.303	2020-09-20	0.601405	Bolton
B.1.1.304	2020-09-20	0	Bolton
B.1.1.307	2020-09-20	0	Bolton
B.1.1.311	2020-09-20	10.3914	Bolton
B.1.1.315	2020-09-20	1.4156	Bolton
B.1.1.318	2020-09-20	0	Bolton
B.1.36	2020-09-20	0	Bolton
B.1.36.9	2020-09-20	0	Bolton
B.1.36.17	2020-09-20	0	Bolton
B.1.36.28	2020-09-20	0	Bolton
B.1.160	2020-09-20	0.439721	Bolton
B.1.160.7	2020-09-20	0	Bolton
B.1.177.2	2020-09-20	1.56439	Bolton
B.1.177.4	2020-09-20	1.36328	Bolton
B.1.177.6	2020-09-20	0	Bolton
B.1.177.7	2020-09-20	0	Bolton
B.1.177.8	2020-09-20	0	Bolton
B.1.177.9	2020-09-20	0	Bolton
B.1.177.10	2020-09-20	0	Bolton
B.1.177.15	2020-09-20	0	Bolton
B.1.177.16	2020-09-20	0	Bolton
B.1.177.17	2020-09-20	0	Bolton
B.1.177.18	2020-09-20	0	Bolton
B.1.177.19	2020-09-20	0	Bolton
B.1.177.20	2020-09-20	0	Bolton
B.1.221	2020-09-20	0	Bolton
B.1.221.1	2020-09-20	0	Bolton
B.1.235	2020-09-20	0	Bolton
B.1.258	2020-09-20	0	Bolton
B.1.258.3	2020-09-20	1.62116	Bolton
B.1.258.4	2020-09-20	0	Bolton
B.1.351	2020-09-20	0	Bolton
B.1.362	2020-09-20	0.571757	Bolton
B.1.367	2020-09-20	0	Bolton
B.1.389	2020-09-20	0.336698	Bolton
B.1.427	2020-09-20	0	Bolton
B.1.429	2020-09-20	0	Bolton
B.1.471	2020-09-20	0	Bolton
B.1.525	2020-09-20	0	Bolton
B.1.526	2020-09-20	0	Bolton
B.1.617.1	2020-09-20	0	Bolton
B.1.617.2	2020-09-20	0	Bolton
B.1.617.3	2020-09-20	0	Bolton
C.36.3	2020-09-20	0	Bolton
C.37	2020-09-20	0	Bolton
P.1	2020-09-20	0	Bolton
P.2	2020-09-20	0	Bolton
R.1	2020-09-20	0	Bolton
AV.1	2020-09-20	0	Bolton
AY.1	2020-09-20	0	Bolton
Other	2020-09-20	0	Bolton
B.1.177	2020-09-20	8.113	Bolton
A	2020-09-21	0	Bolton
A.23.1	2020-09-21	0	Bolton
A.23.1.484	2020-09-21	0	Bolton
A.27	2020-09-21	0	Bolton
B	2020-09-21	0	Bolton
B.1	2020-09-21	0.542143	Bolton
B.1.1	2020-09-21	1.30645	Bolton
B.1.1.1	2020-09-21	0	Bolton
B.1.1.7	2020-09-21	0	Bolton
B.1.1.7.484	2020-09-21	0	Bolton
B.1.1.29	2020-09-21	0	Bolton
B.1.1.37	2020-09-21	0.550727	Bolton
B.1.1.67	2020-09-21	0	Bolton
B.1.1.196	2020-09-21	0	Bolton
B.1.1.198	2020-09-21	0	Bolton
B.1.1.240	2020-09-21	0	Bolton
B.1.1.255	2020-09-21	0	Bolton
B.1.1.279	2020-09-21	0	Bolton
B.1.1.286	2020-09-21	4.94592	Bolton
B.1.1.301	2020-09-21	0	Bolton
B.1.1.303	2020-09-21	0.574924	Bolton
B.1.1.304	2020-09-21	0	Bolton
B.1.1.307	2020-09-21	0	Bolton
B.1.1.311	2020-09-21	10.3683	Bolton
B.1.1.315	2020-09-21	1.41524	Bolton
B.1.1.318	2020-09-21	0	Bolton
B.1.36	2020-09-21	0	Bolton
B.1.36.9	2020-09-21	0	Bolton
B.1.36.17	2020-09-21	0	Bolton
B.1.36.28	2020-09-21	0	Bolton
B.1.160	2020-09-21	0.49499	Bolton
B.1.160.7	2020-09-21	0	Bolton
B.1.177.2	2020-09-21	1.54139	Bolton
B.1.177.4	2020-09-21	1.55054	Bolton
B.1.177.6	2020-09-21	0	Bolton
B.1.177.7	2020-09-21	0	Bolton
B.1.177.8	2020-09-21	0	Bolton
B.1.177.9	2020-09-21	0	Bolton
B.1.177.10	2020-09-21	0	Bolton
B.1.177.15	2020-09-21	0	Bolton
B.1.177.16	2020-09-21	0	Bolton
B.1.177.17	2020-09-21	0	Bolton
B.1.177.18	2020-09-21	0	Bolton
B.1.177.19	2020-09-21	0	Bolton
B.1.177.20	2020-09-21	0	Bolton
B.1.221	2020-09-21	0	Bolton
B.1.221.1	2020-09-21	0	Bolton
B.1.235	2020-09-21	0	Bolton
B.1.258	2020-09-21	0	Bolton
B.1.258.3	2020-09-21	1.55962	Bolton
B.1.258.4	2020-09-21	0	Bolton
B.1.351	2020-09-21	0	Bolton
B.1.362	2020-09-21	0.568787	Bolton
B.1.367	2020-09-21	0	Bolton
B.1.389	2020-09-21	0.330596	Bolton
B.1.427	2020-09-21	0	Bolton
B.1.429	2020-09-21	0	Bolton
B.1.471	2020-09-21	0	Bolton
B.1.525	2020-09-21	0	Bolton
B.1.526	2020-09-21	0	Bolton
B.1.617.1	2020-09-21	0	Bolton
B.1.617.2	2020-09-21	0	Bolton
B.1.617.3	2020-09-21	0	Bolton
C.36.3	2020-09-21	0	Bolton
C.37	2020-09-21	0	Bolton
P.1	2020-09-21	0	Bolton
P.2	2020-09-21	0	Bolton
R.1	2020-09-21	0	Bolton
AV.1	2020-09-21	0	Bolton
AY.1	2020-09-21	0	Bolton
Other	2020-09-21	0	Bolton
B.1.177	2020-09-21	8.35746	Bolton
A	2020-09-22	0	Bolton
A.23.1	2020-09-22	0	Bolton
A.23.1.484	2020-09-22	0	Bolton
A.27	2020-09-22	0	Bolton
B	2020-09-22	0	Bolton
B.1	2020-09-22	0.549154	Bolton
B.1.1	2020-09-22	1.31357	Bolton
B.1.1.1	2020-09-22	0	Bolton
B.1.1.7	2020-09-22	0	Bolton
B.1.1.7.484	2020-09-22	0	Bolton
B.1.1.29	2020-09-22	0	Bolton
B.1.1.37	2020-09-22	0.546296	Bolton
B.1.1.67	2020-09-22	0	Bolton
B.1.1.196	2020-09-22	0	Bolton
B.1.1.198	2020-09-22	0	Bolton
B.1.1.240	2020-09-22	0	Bolton
B.1.1.255	2020-09-22	0	Bolton
B.1.1.279	2020-09-22	0	Bolton
B.1.1.286	2020-09-22	4.85546	Bolton
B.1.1.301	2020-09-22	0	Bolton
B.1.1.303	2020-09-22	0.547864	Bolton
B.1.1.304	2020-09-22	0	Bolton
B.1.1.307	2020-09-22	0	Bolton
B.1.1.311	2020-09-22	10.3205	Bolton
B.1.1.315	2020-09-22	1.41046	Bolton
B.1.1.318	2020-09-22	0	Bolton
B.1.36	2020-09-22	0	Bolton
B.1.36.9	2020-09-22	0	Bolton
B.1.36.17	2020-09-22	0	Bolton
B.1.36.28	2020-09-22	0	Bolton
B.1.160	2020-09-22	0.546688	Bolton
B.1.160.7	2020-09-22	0	Bolton
B.1.177.2	2020-09-22	1.5147	Bolton
B.1.177.4	2020-09-22	1.76035	Bolton
B.1.177.6	2020-09-22	0	Bolton
B.1.177.7	2020-09-22	0	Bolton
B.1.177.8	2020-09-22	0	Bolton
B.1.177.9	2020-09-22	0	Bolton
B.1.177.10	2020-09-22	0	Bolton
B.1.177.15	2020-09-22	0	Bolton
B.1.177.16	2020-09-22	0	Bolton
B.1.177.17	2020-09-22	0	Bolton
B.1.177.18	2020-09-22	0	Bolton
B.1.177.19	2020-09-22	0	Bolton
B.1.177.20	2020-09-22	0	Bolton
B.1.221	2020-09-22	0	Bolton
B.1.221.1	2020-09-22	0	Bolton
B.1.235	2020-09-22	0	Bolton
B.1.258	2020-09-22	0	Bolton
B.1.258.3	2020-09-22	1.49606	Bolton
B.1.258.4	2020-09-22	0	Bolton
B.1.351	2020-09-22	0	Bolton
B.1.362	2020-09-22	0.564073	Bolton
B.1.367	2020-09-22	0	Bolton
B.1.389	2020-09-22	0.324096	Bolton
B.1.427	2020-09-22	0	Bolton
B.1.429	2020-09-22	0	Bolton
B.1.471	2020-09-22	0	Bolton
B.1.525	2020-09-22	0	Bolton
B.1.526	2020-09-22	0	Bolton
B.1.617.1	2020-09-22	0	Bolton
B.1.617.2	2020-09-22	0	Bolton
B.1.617.3	2020-09-22	0	Bolton
C.36.3	2020-09-22	0	Bolton
C.37	2020-09-22	0	Bolton
P.1	2020-09-22	0	Bolton
P.2	2020-09-22	0	Bolton
R.1	2020-09-22	0	Bolton
AV.1	2020-09-22	0	Bolton
AY.1	2020-09-22	0	Bolton
Other	2020-09-22	0	Bolton
B.1.177	2020-09-22	8.5876	Bolton
A	2020-09-23	0	Bolton
A.23.1	2020-09-23	0	Bolton
A.23.1.484	2020-09-23	0	Bolton
A.27	2020-09-23	0	Bolton
B	2020-09-23	0	Bolton
B.1	2020-09-23	0.55502	Bolton
B.1.1	2020-09-23	1.31739	Bolton
B.1.1.1	2020-09-23	0	Bolton
B.1.1.7	2020-09-23	0	Bolton
B.1.1.7.484	2020-09-23	0	Bolton
B.1.1.29	2020-09-23	0	Bolton
B.1.1.37	2020-09-23	0.540454	Bolton
B.1.1.67	2020-09-23	0	Bolton
B.1.1.196	2020-09-23	0	Bolton
B.1.1.198	2020-09-23	0	Bolton
B.1.1.240	2020-09-23	0	Bolton
B.1.1.255	2020-09-23	0	Bolton
B.1.1.279	2020-09-23	0	Bolton
B.1.1.286	2020-09-23	4.74883	Bolton
B.1.1.301	2020-09-23	0	Bolton
B.1.1.303	2020-09-23	0.520601	Bolton
B.1.1.304	2020-09-23	0	Bolton
B.1.1.307	2020-09-23	0	Bolton
B.1.1.311	2020-09-23	10.2422	Bolton
B.1.1.315	2020-09-23	1.40247	Bolton
B.1.1.318	2020-09-23	0	Bolton
B.1.36	2020-09-23	0	Bolton
B.1.36.9	2020-09-23	0	Bolton
B.1.36.17	2020-09-23	0	Bolton
B.1.36.28	2020-09-23	0	Bolton
B.1.160	2020-09-23	0.599856	Bolton
B.1.160.7	2020-09-23	0	Bolton
B.1.177.2	2020-09-23	1.48509	Bolton
B.1.177.4	2020-09-23	2.01703	Bolton
B.1.177.6	2020-09-23	0	Bolton
B.1.177.7	2020-09-23	0	Bolton
B.1.177.8	2020-09-23	0	Bolton
B.1.177.9	2020-09-23	0	Bolton
B.1.177.10	2020-09-23	0	Bolton
B.1.177.15	2020-09-23	0	Bolton
B.1.177.16	2020-09-23	0	Bolton
B.1.177.17	2020-09-23	0	Bolton
B.1.177.18	2020-09-23	0	Bolton
B.1.177.19	2020-09-23	0	Bolton
B.1.177.20	2020-09-23	0	Bolton
B.1.221	2020-09-23	0	Bolton
B.1.221.1	2020-09-23	0	Bolton
B.1.235	2020-09-23	0	Bolton
B.1.258	2020-09-23	0	Bolton
B.1.258.3	2020-09-23	1.43147	Bolton
B.1.258.4	2020-09-23	0	Bolton
B.1.351	2020-09-23	0	Bolton
B.1.362	2020-09-23	0.557798	Bolton
B.1.367	2020-09-23	0	Bolton
B.1.389	2020-09-23	0.316525	Bolton
B.1.427	2020-09-23	0	Bolton
B.1.429	2020-09-23	0	Bolton
B.1.471	2020-09-23	0	Bolton
B.1.525	2020-09-23	0	Bolton
B.1.526	2020-09-23	0	Bolton
B.1.617.1	2020-09-23	0	Bolton
B.1.617.2	2020-09-23	0	Bolton
B.1.617.3	2020-09-23	0	Bolton
C.36.3	2020-09-23	0	Bolton
C.37	2020-09-23	0	Bolton
P.1	2020-09-23	0	Bolton
P.2	2020-09-23	0	Bolton
R.1	2020-09-23	0	Bolton
AV.1	2020-09-23	0	Bolton
AY.1	2020-09-23	0	Bolton
Other	2020-09-23	0	Bolton
B.1.177	2020-09-23	8.79742	Bolton
A	2020-09-24	0	Bolton
A.23.1	2020-09-24	0	Bolton
A.23.1.484	2020-09-24	0	Bolton
A.27	2020-09-24	0	Bolton
B	2020-09-24	0	Bolton
B.1	2020-09-24	0.560265	Bolton
B.1.1	2020-09-24	1.3198	Bolton
B.1.1.1	2020-09-24	0	Bolton
B.1.1.7	2020-09-24	0	Bolton
B.1.1.7.484	2020-09-24	0	Bolton
B.1.1.29	2020-09-24	0	Bolton
B.1.1.37	2020-09-24	0.534229	Bolton
B.1.1.67	2020-09-24	0	Bolton
B.1.1.196	2020-09-24	0	Bolton
B.1.1.198	2020-09-24	0	Bolton
B.1.1.240	2020-09-24	0	Bolton
B.1.1.255	2020-09-24	0	Bolton
B.1.1.279	2020-09-24	0	Bolton
B.1.1.286	2020-09-24	4.64418	Bolton
B.1.1.301	2020-09-24	0	Bolton
B.1.1.303	2020-09-24	0.494137	Bolton
B.1.1.304	2020-09-24	0	Bolton
B.1.1.307	2020-09-24	0	Bolton
B.1.1.311	2020-09-24	10.1655	Bolton
B.1.1.315	2020-09-24	1.39328	Bolton
B.1.1.318	2020-09-24	0	Bolton
B.1.36	2020-09-24	0	Bolton
B.1.36.9	2020-09-24	0	Bolton
B.1.36.17	2020-09-24	0	Bolton
B.1.36.28	2020-09-24	0	Bolton
B.1.160	2020-09-24	0.645369	Bolton
B.1.160.7	2020-09-24	0	Bolton
B.1.177.2	2020-09-24	1.45444	Bolton
B.1.177.4	2020-09-24	2.26692	Bolton
B.1.177.6	2020-09-24	0	Bolton
B.1.177.7	2020-09-24	0	Bolton
B.1.177.8	2020-09-24	0	Bolton
B.1.177.9	2020-09-24	0	Bolton
B.1.177.10	2020-09-24	0	Bolton
B.1.177.15	2020-09-24	0	Bolton
B.1.177.16	2020-09-24	0	Bolton
B.1.177.17	2020-09-24	0	Bolton
B.1.177.18	2020-09-24	0	Bolton
B.1.177.19	2020-09-24	0	Bolton
B.1.177.20	2020-09-24	0	Bolton
B.1.221	2020-09-24	0	Bolton
B.1.221.1	2020-09-24	0	Bolton
B.1.235	2020-09-24	0	Bolton
B.1.258	2020-09-24	0	Bolton
B.1.258.3	2020-09-24	1.3688	Bolton
B.1.258.4	2020-09-24	0	Bolton
B.1.351	2020-09-24	0	Bolton
B.1.362	2020-09-24	0.551201	Bolton
B.1.367	2020-09-24	0	Bolton
B.1.389	2020-09-24	0.309232	Bolton
B.1.427	2020-09-24	0	Bolton
B.1.429	2020-09-24	0	Bolton
B.1.471	2020-09-24	0	Bolton
B.1.525	2020-09-24	0	Bolton
B.1.526	2020-09-24	0	Bolton
B.1.617.1	2020-09-24	0	Bolton
B.1.617.2	2020-09-24	0	Bolton
B.1.617.3	2020-09-24	0	Bolton
C.36.3	2020-09-24	0	Bolton
C.37	2020-09-24	0	Bolton
P.1	2020-09-24	0	Bolton
P.2	2020-09-24	0	Bolton
R.1	2020-09-24	0	Bolton
AV.1	2020-09-24	0	Bolton
AY.1	2020-09-24	0	Bolton
Other	2020-09-24	0	Bolton
B.1.177	2020-09-24	9.00864	Bolton
A	2020-09-25	0	Bolton
A.23.1	2020-09-25	0	Bolton
A.23.1.484	2020-09-25	0	Bolton
A.27	2020-09-25	0	Bolton
B	2020-09-25	0	Bolton
B.1	2020-09-25	0.566189	Bolton
B.1.1	2020-09-25	1.32281	Bolton
B.1.1.1	2020-09-25	0	Bolton
B.1.1.7	2020-09-25	0	Bolton
B.1.1.7.484	2020-09-25	0	Bolton
B.1.1.29	2020-09-25	0	Bolton
B.1.1.37	2020-09-25	0.528616	Bolton
B.1.1.67	2020-09-25	0	Bolton
B.1.1.196	2020-09-25	0	Bolton
B.1.1.198	2020-09-25	0	Bolton
B.1.1.240	2020-09-25	0	Bolton
B.1.1.255	2020-09-25	0	Bolton
B.1.1.279	2020-09-25	0	Bolton
B.1.1.286	2020-09-25	4.54519	Bolton
B.1.1.301	2020-09-25	0	Bolton
B.1.1.303	2020-09-25	0.46976	Bolton
B.1.1.304	2020-09-25	0	Bolton
B.1.1.307	2020-09-25	0	Bolton
B.1.1.311	2020-09-25	10.0963	Bolton
B.1.1.315	2020-09-25	1.3857	Bolton
B.1.1.318	2020-09-25	0	Bolton
B.1.36	2020-09-25	0	Bolton
B.1.36.9	2020-09-25	0	Bolton
B.1.36.17	2020-09-25	0	Bolton
B.1.36.28	2020-09-25	0	Bolton
B.1.160	2020-09-25	0.70147	Bolton
B.1.160.7	2020-09-25	0	Bolton
B.1.177.2	2020-09-25	1.42561	Bolton
B.1.177.4	2020-09-25	2.48158	Bolton
B.1.177.6	2020-09-25	0	Bolton
B.1.177.7	2020-09-25	0	Bolton
B.1.177.8	2020-09-25	0	Bolton
B.1.177.9	2020-09-25	0	Bolton
B.1.177.10	2020-09-25	0	Bolton
B.1.177.15	2020-09-25	0	Bolton
B.1.177.16	2020-09-25	0	Bolton
B.1.177.17	2020-09-25	0	Bolton
B.1.177.18	2020-09-25	0	Bolton
B.1.177.19	2020-09-25	0	Bolton
B.1.177.20	2020-09-25	0	Bolton
B.1.221	2020-09-25	0	Bolton
B.1.221.1	2020-09-25	0	Bolton
B.1.235	2020-09-25	0	Bolton
B.1.258	2020-09-25	0	Bolton
B.1.258.3	2020-09-25	1.30989	Bolton
B.1.258.4	2020-09-25	0	Bolton
B.1.351	2020-09-25	0	Bolton
B.1.362	2020-09-25	0.545788	Bolton
B.1.367	2020-09-25	0	Bolton
B.1.389	2020-09-25	0.301998	Bolton
B.1.427	2020-09-25	0	Bolton
B.1.429	2020-09-25	0	Bolton
B.1.471	2020-09-25	0	Bolton
B.1.525	2020-09-25	0	Bolton
B.1.526	2020-09-25	0	Bolton
B.1.617.1	2020-09-25	0	Bolton
B.1.617.2	2020-09-25	0	Bolton
B.1.617.3	2020-09-25	0	Bolton
C.36.3	2020-09-25	0	Bolton
C.37	2020-09-25	0	Bolton
P.1	2020-09-25	0	Bolton
P.2	2020-09-25	0	Bolton
R.1	2020-09-25	0	Bolton
AV.1	2020-09-25	0	Bolton
AY.1	2020-09-25	0	Bolton
Other	2020-09-25	0	Bolton
B.1.177	2020-09-25	9.23279	Bolton
A	2020-09-26	0	Bolton
A.23.1	2020-09-26	0	Bolton
A.23.1.484	2020-09-26	0	Bolton
A.27	2020-09-26	0	Bolton
B	2020-09-26	0	Bolton
B.1	2020-09-26	0.575033	Bolton
B.1.1	2020-09-26	1.333	Bolton
B.1.1.1	2020-09-26	0	Bolton
B.1.1.7	2020-09-26	0	Bolton
B.1.1.7.484	2020-09-26	0	Bolton
B.1.1.29	2020-09-26	0	Bolton
B.1.1.37	2020-09-26	0.525767	Bolton
B.1.1.67	2020-09-26	0	Bolton
B.1.1.196	2020-09-26	0	Bolton
B.1.1.198	2020-09-26	0	Bolton
B.1.1.240	2020-09-26	0	Bolton
B.1.1.255	2020-09-26	0	Bolton
B.1.1.279	2020-09-26	0	Bolton
B.1.1.286	2020-09-26	4.47309	Bolton
B.1.1.301	2020-09-26	0	Bolton
B.1.1.303	2020-09-26	0.448827	Bolton
B.1.1.304	2020-09-26	0	Bolton
B.1.1.307	2020-09-26	0	Bolton
B.1.1.311	2020-09-26	10.0792	Bolton
B.1.1.315	2020-09-26	1.38532	Bolton
B.1.1.318	2020-09-26	0	Bolton
B.1.36	2020-09-26	0	Bolton
B.1.36.9	2020-09-26	0	Bolton
B.1.36.17	2020-09-26	0	Bolton
B.1.36.28	2020-09-26	0	Bolton
B.1.160	2020-09-26	0.703186	Bolton
B.1.160.7	2020-09-26	0	Bolton
B.1.177.2	2020-09-26	1.40519	Bolton
B.1.177.4	2020-09-26	2.52411	Bolton
B.1.177.6	2020-09-26	0	Bolton
B.1.177.7	2020-09-26	0	Bolton
B.1.177.8	2020-09-26	0	Bolton
B.1.177.9	2020-09-26	0	Bolton
B.1.177.10	2020-09-26	0	Bolton
B.1.177.15	2020-09-26	0	Bolton
B.1.177.16	2020-09-26	0	Bolton
B.1.177.17	2020-09-26	0	Bolton
B.1.177.18	2020-09-26	0	Bolton
B.1.177.19	2020-09-26	0	Bolton
B.1.177.20	2020-09-26	0.0156188	Bolton
B.1.221	2020-09-26	0	Bolton
B.1.221.1	2020-09-26	0	Bolton
B.1.235	2020-09-26	0	Bolton
B.1.258	2020-09-26	0.0683213	Bolton
B.1.258.3	2020-09-26	1.26033	Bolton
B.1.258.4	2020-09-26	0	Bolton
B.1.351	2020-09-26	0	Bolton
B.1.362	2020-09-26	0.542889	Bolton
B.1.367	2020-09-26	0	Bolton
B.1.389	2020-09-26	0.296274	Bolton
B.1.427	2020-09-26	0	Bolton
B.1.429	2020-09-26	0	Bolton
B.1.471	2020-09-26	0	Bolton
B.1.525	2020-09-26	0	Bolton
B.1.526	2020-09-26	0	Bolton
B.1.617.1	2020-09-26	0	Bolton
B.1.617.2	2020-09-26	0	Bolton
B.1.617.3	2020-09-26	0	Bolton
C.36.3	2020-09-26	0	Bolton
C.37	2020-09-26	0	Bolton
P.1	2020-09-26	0	Bolton
P.2	2020-09-26	0	Bolton
R.1	2020-09-26	0	Bolton
AV.1	2020-09-26	0	Bolton
AY.1	2020-09-26	0	Bolton
Other	2020-09-26	0	Bolton
B.1.177	2020-09-26	9.51298	Bolton
A	2020-09-27	0	Bolton
A.23.1	2020-09-27	0	Bolton
A.23.1.484	2020-09-27	0	Bolton
A.27	2020-09-27	0	Bolton
B	2020-09-27	0	Bolton
B.1	2020-09-27	0.5848	Bolton
B.1.1	2020-09-27	1.34509	Bolton
B.1.1.1	2020-09-27	0	Bolton
B.1.1.7	2020-09-27	0	Bolton
B.1.1.7.484	2020-09-27	0	Bolton
B.1.1.29	2020-09-27	0	Bolton
B.1.1.37	2020-09-27	0.523545	Bolton
B.1.1.67	2020-09-27	0	Bolton
B.1.1.196	2020-09-27	0	Bolton
B.1.1.198	2020-09-27	0	Bolton
B.1.1.240	2020-09-27	0	Bolton
B.1.1.255	2020-09-27	0	Bolton
B.1.1.279	2020-09-27	0	Bolton
B.1.1.286	2020-09-27	4.40873	Bolton
B.1.1.301	2020-09-27	0	Bolton
B.1.1.303	2020-09-27	0.429237	Bolton
B.1.1.304	2020-09-27	0	Bolton
B.1.1.307	2020-09-27	0	Bolton
B.1.1.311	2020-09-27	10.0764	Bolton
B.1.1.315	2020-09-27	1.387	Bolton
B.1.1.318	2020-09-27	0	Bolton
B.1.36	2020-09-27	0	Bolton
B.1.36.9	2020-09-27	0	Bolton
B.1.36.17	2020-09-27	0	Bolton
B.1.36.28	2020-09-27	0	Bolton
B.1.160	2020-09-27	0.705737	Bolton
B.1.160.7	2020-09-27	0	Bolton
B.1.177.2	2020-09-27	1.38715	Bolton
B.1.177.4	2020-09-27	2.57079	Bolton
B.1.177.6	2020-09-27	0	Bolton
B.1.177.7	2020-09-27	0	Bolton
B.1.177.8	2020-09-27	0	Bolton
B.1.177.9	2020-09-27	0	Bolton
B.1.177.10	2020-09-27	0	Bolton
B.1.177.15	2020-09-27	0	Bolton
B.1.177.16	2020-09-27	0	Bolton
B.1.177.17	2020-09-27	0	Bolton
B.1.177.18	2020-09-27	0	Bolton
B.1.177.19	2020-09-27	0	Bolton
B.1.177.20	2020-09-27	0.0302905	Bolton
B.1.221	2020-09-27	0	Bolton
B.1.221.1	2020-09-27	0	Bolton
B.1.235	2020-09-27	0	Bolton
B.1.258	2020-09-27	0.133982	Bolton
B.1.258.3	2020-09-27	1.21437	Bolton
B.1.258.4	2020-09-27	0	Bolton
B.1.351	2020-09-27	0	Bolton
B.1.362	2020-09-27	0.540783	Bolton
B.1.367	2020-09-27	0	Bolton
B.1.389	2020-09-27	0.291108	Bolton
B.1.427	2020-09-27	0	Bolton
B.1.429	2020-09-27	0	Bolton
B.1.471	2020-09-27	0	Bolton
B.1.525	2020-09-27	0	Bolton
B.1.526	2020-09-27	0	Bolton
B.1.617.1	2020-09-27	0	Bolton
B.1.617.2	2020-09-27	0	Bolton
B.1.617.3	2020-09-27	0	Bolton
C.36.3	2020-09-27	0	Bolton
C.37	2020-09-27	0	Bolton
P.1	2020-09-27	0	Bolton
P.2	2020-09-27	0	Bolton
R.1	2020-09-27	0	Bolton
AV.1	2020-09-27	0	Bolton
AY.1	2020-09-27	0	Bolton
Other	2020-09-27	0	Bolton
B.1.177	2020-09-27	9.8152	Bolton
A	2020-09-28	0	Bolton
A.23.1	2020-09-28	0	Bolton
A.23.1.484	2020-09-28	0	Bolton
A.27	2020-09-28	0	Bolton
B	2020-09-28	0	Bolton
B.1	2020-09-28	0.595604	Bolton
B.1.1	2020-09-28	1.35962	Bolton
B.1.1.1	2020-09-28	0	Bolton
B.1.1.7	2020-09-28	0	Bolton
B.1.1.7.484	2020-09-28	0	Bolton
B.1.1.29	2020-09-28	0	Bolton
B.1.1.37	2020-09-28	0.52224	Bolton
B.1.1.67	2020-09-28	0	Bolton
B.1.1.196	2020-09-28	0	Bolton
B.1.1.198	2020-09-28	0	Bolton
B.1.1.240	2020-09-28	0	Bolton
B.1.1.255	2020-09-28	0	Bolton
B.1.1.279	2020-09-28	0	Bolton
B.1.1.286	2020-09-28	4.35181	Bolton
B.1.1.301	2020-09-28	0	Bolton
B.1.1.303	2020-09-28	0.411308	Bolton
B.1.1.304	2020-09-28	0	Bolton
B.1.1.307	2020-09-28	0	Bolton
B.1.1.311	2020-09-28	10.089	Bolton
B.1.1.315	2020-09-28	1.39056	Bolton
B.1.1.318	2020-09-28	0	Bolton
B.1.36	2020-09-28	0	Bolton
B.1.36.9	2020-09-28	0	Bolton
B.1.36.17	2020-09-28	0	Bolton
B.1.36.28	2020-09-28	0	Bolton
B.1.160	2020-09-28	0.709519	Bolton
B.1.160.7	2020-09-28	0	Bolton
B.1.177.2	2020-09-28	1.37136	Bolton
B.1.177.4	2020-09-28	2.62206	Bolton
B.1.177.6	2020-09-28	0	Bolton
B.1.177.7	2020-09-28	0	Bolton
B.1.177.8	2020-09-28	0	Bolton
B.1.177.9	2020-09-28	0	Bolton
B.1.177.10	2020-09-28	0	Bolton
B.1.177.15	2020-09-28	0	Bolton
B.1.177.16	2020-09-28	0	Bolton
B.1.177.17	2020-09-28	0	Bolton
B.1.177.18	2020-09-28	0	Bolton
B.1.177.19	2020-09-28	0	Bolton
B.1.177.20	2020-09-28	0.0466756	Bolton
B.1.221	2020-09-28	0	Bolton
B.1.221.1	2020-09-28	0	Bolton
B.1.235	2020-09-28	0	Bolton
B.1.258	2020-09-28	0.208589	Bolton
B.1.258.3	2020-09-28	1.17233	Bolton
B.1.258.4	2020-09-28	0	Bolton
B.1.351	2020-09-28	0	Bolton
B.1.362	2020-09-28	0.539574	Bolton
B.1.367	2020-09-28	0	Bolton
B.1.389	2020-09-28	0.286356	Bolton
[truncated: 198,000+ more rows]
