# Supplementary material for: Genomic reconstruction of the SARS-CoV-2 epidemic in England
Source: Nature. 2021 Oct 14;600(7889):506–11. doi: 10.1038/s41586-021-04069-y (PMC8674138; doi:10.1038/s41586-021-04069-y)
Supplement: Supplementary file 7 — Source Data Fig. 3 [file 41586_2021_4069_MOESM7_ESM.xlsx]

## Sheet: Content
Figure/Sheet	Content
F3a	Restrictions in England
F3bcde	Raw proportions of 71 SARS-Cov2 lineages in selected LTLA
F3e	Modelled proportions of 71 SARS-Cov2 lineages in selected LTLA
F3d	Lineage specific incidence 71 SARS-Cov2 lineages in selected LTLA (per 100k)

## Sheet: F3a
	lad19nm	start_date	end_date	tier
0	Adur	2020-11-05	2020-12-01	3
1	Allerdale	2020-11-05	2020-12-01	3
2	Amber Valley	2020-11-05	2020-12-01	3
3	Arun	2020-11-05	2020-12-01	3
4	Ashfield	2020-11-05	2020-12-01	3
5	Ashford	2020-11-05	2020-12-01	3
6	Aylesbury Vale	2020-11-05	2020-12-01	3
7	Babergh	2020-11-05	2020-12-01	3
8	Barking and Dagenham	2020-11-05	2020-12-01	3
9	Barnet	2020-11-05	2020-12-01	3
10	Barnsley	2020-11-05	2020-12-01	3
11	Barrow-in-Furness	2020-11-05	2020-12-01	3
12	Basildon	2020-11-05	2020-12-01	3
13	Basingstoke and Deane	2020-11-05	2020-12-01	3
14	Bassetlaw	2020-11-05	2020-12-01	3
15	Bath and North East Somerset	2020-11-05	2020-12-01	3
16	Bedford	2020-11-05	2020-12-01	3
17	Bexley	2020-11-05	2020-12-01	3
18	Birmingham	2020-11-05	2020-12-01	3
19	Blaby	2020-11-05	2020-12-01	3
20	Blackburn with Darwen	2020-11-05	2020-12-01	3
21	Blackpool	2020-11-05	2020-12-01	3
22	Bolsover	2020-11-05	2020-12-01	3
23	Bolton	2020-11-05	2020-12-01	3
24	Boston	2020-11-05	2020-12-01	3
25	Bournemouth, Christchurch and Poole	2020-11-05	2020-12-01	3
26	Bracknell Forest	2020-11-05	2020-12-01	3
27	Bradford	2020-11-05	2020-12-01	3
28	Braintree	2020-11-05	2020-12-01	3
29	Breckland	2020-11-05	2020-12-01	3
30	Brent	2020-11-05	2020-12-01	3
31	Brentwood	2020-11-05	2020-12-01	3
32	Brighton and Hove	2020-11-05	2020-12-01	3
33	Bristol, City of	2020-11-05	2020-12-01	3
34	Broadland	2020-11-05	2020-12-01	3
35	Bromley	2020-11-05	2020-12-01	3
36	Bromsgrove	2020-11-05	2020-12-01	3
37	Broxbourne	2020-11-05	2020-12-01	3
38	Broxtowe	2020-11-05	2020-12-01	3
39	Burnley	2020-11-05	2020-12-01	3
40	Bury	2020-11-05	2020-12-01	3
41	Calderdale	2020-11-05	2020-12-01	3
42	Cambridge	2020-11-05	2020-12-01	3
43	Camden	2020-11-05	2020-12-01	3
44	Cannock Chase	2020-11-05	2020-12-01	3
45	Canterbury	2020-11-05	2020-12-01	3
46	Carlisle	2020-11-05	2020-12-01	3
47	Castle Point	2020-11-05	2020-12-01	3
48	Central Bedfordshire	2020-11-05	2020-12-01	3
49	Charnwood	2020-11-05	2020-12-01	3
50	Chelmsford	2020-11-05	2020-12-01	3
51	Cheltenham	2020-11-05	2020-12-01	3
52	Cherwell	2020-11-05	2020-12-01	3
53	Cheshire East	2020-11-05	2020-12-01	3
54	Cheshire West and Chester	2020-11-05	2020-12-01	3
55	Chesterfield	2020-11-05	2020-12-01	3
56	Chichester	2020-11-05	2020-12-01	3
57	Chiltern	2020-11-05	2020-12-01	3
58	Chorley	2020-11-05	2020-12-01	3
59	City of London	2020-11-05	2020-12-01	3
60	Colchester	2020-11-05	2020-12-01	3
61	Copeland	2020-11-05	2020-12-01	3
62	Corby	2020-11-05	2020-12-01	3
63	Cornwall	2020-11-05	2020-12-01	3
64	Cotswold	2020-11-05	2020-12-01	3
65	County Durham	2020-11-05	2020-12-01	3
66	Coventry	2020-11-05	2020-12-01	3
67	Craven	2020-11-05	2020-12-01	3
68	Crawley	2020-11-05	2020-12-01	3
69	Croydon	2020-11-05	2020-12-01	3
70	Dacorum	2020-11-05	2020-12-01	3
71	Darlington	2020-11-05	2020-12-01	3
72	Dartford	2020-11-05	2020-12-01	3
73	Daventry	2020-11-05	2020-12-01	3
74	Derby	2020-11-05	2020-12-01	3
75	Derbyshire Dales	2020-11-05	2020-12-01	3
76	Doncaster	2020-11-05	2020-12-01	3
77	Dover	2020-11-05	2020-12-01	3
78	Dudley	2020-11-05	2020-12-01	3
79	Ealing	2020-11-05	2020-12-01	3
80	East Cambridgeshire	2020-11-05	2020-12-01	3
81	East Devon	2020-11-05	2020-12-01	3
82	Dorset	2020-11-05	2020-12-01	3
83	East Hampshire	2020-11-05	2020-12-01	3
84	East Hertfordshire	2020-11-05	2020-12-01	3
85	East Lindsey	2020-11-05	2020-12-01	3
86	East Northamptonshire	2020-11-05	2020-12-01	3
87	East Riding of Yorkshire	2020-11-05	2020-12-01	3
88	East Staffordshire	2020-11-05	2020-12-01	3
89	Eastbourne	2020-11-05	2020-12-01	3
90	Eastleigh	2020-11-05	2020-12-01	3
91	Eden	2020-11-05	2020-12-01	3
92	Elmbridge	2020-11-05	2020-12-01	3
93	Enfield	2020-11-05	2020-12-01	3
94	Epping Forest	2020-11-05	2020-12-01	3
95	Epsom and Ewell	2020-11-05	2020-12-01	3
96	Erewash	2020-11-05	2020-12-01	3
97	Exeter	2020-11-05	2020-12-01	3
98	Fareham	2020-11-05	2020-12-01	3
99	Fenland	2020-11-05	2020-12-01	3
100	West Suffolk	2020-11-05	2020-12-01	3
101	Forest of Dean	2020-11-05	2020-12-01	3
102	Fylde	2020-11-05	2020-12-01	3
103	Gateshead	2020-11-05	2020-12-01	3
104	Gedling	2020-11-05	2020-12-01	3
105	Gloucester	2020-11-05	2020-12-01	3
106	Gosport	2020-11-05	2020-12-01	3
107	Gravesham	2020-11-05	2020-12-01	3
108	Great Yarmouth	2020-11-05	2020-12-01	3
109	Greenwich	2020-11-05	2020-12-01	3
110	Guildford	2020-11-05	2020-12-01	3
111	Hackney	2020-11-05	2020-12-01	3
112	Halton	2020-11-05	2020-12-01	3
113	Hambleton	2020-11-05	2020-12-01	3
114	Hammersmith and Fulham	2020-11-05	2020-12-01	3
115	Harborough	2020-11-05	2020-12-01	3
116	Haringey	2020-11-05	2020-12-01	3
117	Harlow	2020-11-05	2020-12-01	3
118	Harrogate	2020-11-05	2020-12-01	3
119	Harrow	2020-11-05	2020-12-01	3
120	Hart	2020-11-05	2020-12-01	3
121	Hartlepool	2020-11-05	2020-12-01	3
122	Hastings	2020-11-05	2020-12-01	3
123	Havant	2020-11-05	2020-12-01	3
124	Havering	2020-11-05	2020-12-01	3
125	Herefordshire, County of	2020-11-05	2020-12-01	3
126	Hertsmere	2020-11-05	2020-12-01	3
127	High Peak	2020-11-05	2020-12-01	3
128	Hillingdon	2020-11-05	2020-12-01	3
129	Hinckley and Bosworth	2020-11-05	2020-12-01	3
130	Horsham	2020-11-05	2020-12-01	3
131	Hounslow	2020-11-05	2020-12-01	3
132	Huntingdonshire	2020-11-05	2020-12-01	3
133	Hyndburn	2020-11-05	2020-12-01	3
134	Ipswich	2020-11-05	2020-12-01	3
135	Isle of Wight	2020-11-05	2020-12-01	3
136	Isles of Scilly	2020-11-05	2020-12-01	3
137	Islington	2020-11-05	2020-12-01	3
138	Kensington and Chelsea	2020-11-05	2020-12-01	3
139	Kettering	2020-11-05	2020-12-01	3
140	King's Lynn and West Norfolk	2020-11-05	2020-12-01	3
141	Kingston upon Hull, City of	2020-11-05	2020-12-01	3
142	Kingston upon Thames	2020-11-05	2020-12-01	3
143	Kirklees	2020-11-05	2020-12-01	3
144	Knowsley	2020-11-05	2020-12-01	3
145	Lambeth	2020-11-05	2020-12-01	3
146	Lancaster	2020-11-05	2020-12-01	3
147	Leeds	2020-11-05	2020-12-01	3
148	Leicester	2020-11-05	2020-12-01	3
149	Lewes	2020-11-05	2020-12-01	3
150	Lewisham	2020-11-05	2020-12-01	3
151	Lichfield	2020-11-05	2020-12-01	3
152	Lincoln	2020-11-05	2020-12-01	3
153	Liverpool	2020-11-05	2020-12-01	3
154	Luton	2020-11-05	2020-12-01	3
155	Maidstone	2020-11-05	2020-12-01	3
156	Maldon	2020-11-05	2020-12-01	3
157	Malvern Hills	2020-11-05	2020-12-01	3
158	Manchester	2020-11-05	2020-12-01	3
159	Mansfield	2020-11-05	2020-12-01	3
160	Medway	2020-11-05	2020-12-01	3
161	Melton	2020-11-05	2020-12-01	3
162	Mendip	2020-11-05	2020-12-01	3
163	Merton	2020-11-05	2020-12-01	3
164	Mid Devon	2020-11-05	2020-12-01	3
165	Mid Suffolk	2020-11-05	2020-12-01	3
166	Mid Sussex	2020-11-05	2020-12-01	3
167	Middlesbrough	2020-11-05	2020-12-01	3
168	Milton Keynes	2020-11-05	2020-12-01	3
169	Mole Valley	2020-11-05	2020-12-01	3
170	New Forest	2020-11-05	2020-12-01	3
171	Newark and Sherwood	2020-11-05	2020-12-01	3
172	Newcastle upon Tyne	2020-11-05	2020-12-01	3
173	Newcastle-under-Lyme	2020-11-05	2020-12-01	3
174	Newham	2020-11-05	2020-12-01	3
175	North Devon	2020-11-05	2020-12-01	3
176	North East Derbyshire	2020-11-05	2020-12-01	3
177	North East Lincolnshire	2020-11-05	2020-12-01	3
178	North Hertfordshire	2020-11-05	2020-12-01	3
179	North Kesteven	2020-11-05	2020-12-01	3
180	North Lincolnshire	2020-11-05	2020-12-01	3
181	North Norfolk	2020-11-05	2020-12-01	3
182	North Somerset	2020-11-05	2020-12-01	3
183	North Tyneside	2020-11-05	2020-12-01	3
184	North Warwickshire	2020-11-05	2020-12-01	3
185	North West Leicestershire	2020-11-05	2020-12-01	3
186	Northampton	2020-11-05	2020-12-01	3
187	Northumberland	2020-11-05	2020-12-01	3
188	Norwich	2020-11-05	2020-12-01	3
189	Nottingham	2020-11-05	2020-12-01	3
190	Nuneaton and Bedworth	2020-11-05	2020-12-01	3
191	Oadby and Wigston	2020-11-05	2020-12-01	3
192	Oldham	2020-11-05	2020-12-01	3
193	Oxford	2020-11-05	2020-12-01	3
194	Pendle	2020-11-05	2020-12-01	3
195	Peterborough	2020-11-05	2020-12-01	3
196	Plymouth	2020-11-05	2020-12-01	3
197	Portsmouth	2020-11-05	2020-12-01	3
198	Preston	2020-11-05	2020-12-01	3
199	Reading	2020-11-05	2020-12-01	3
200	Redbridge	2020-11-05	2020-12-01	3
201	Redcar and Cleveland	2020-11-05	2020-12-01	3
202	Redditch	2020-11-05	2020-12-01	3
203	Reigate and Banstead	2020-11-05	2020-12-01	3
204	Ribble Valley	2020-11-05	2020-12-01	3
205	Richmond upon Thames	2020-11-05	2020-12-01	3
206	Richmondshire	2020-11-05	2020-12-01	3
207	Rochdale	2020-11-05	2020-12-01	3
208	Rochford	2020-11-05	2020-12-01	3
209	Rossendale	2020-11-05	2020-12-01	3
210	Rother	2020-11-05	2020-12-01	3
211	Rotherham	2020-11-05	2020-12-01	3
212	Rugby	2020-11-05	2020-12-01	3
213	Runnymede	2020-11-05	2020-12-01	3
214	Rushcliffe	2020-11-05	2020-12-01	3
215	Rushmoor	2020-11-05	2020-12-01	3
216	Rutland	2020-11-05	2020-12-01	3
217	Ryedale	2020-11-05	2020-12-01	3
218	Salford	2020-11-05	2020-12-01	3
219	Sandwell	2020-11-05	2020-12-01	3
220	Scarborough	2020-11-05	2020-12-01	3
221	Sedgemoor	2020-11-05	2020-12-01	3
222	Sefton	2020-11-05	2020-12-01	3
223	Selby	2020-11-05	2020-12-01	3
224	Sevenoaks	2020-11-05	2020-12-01	3
225	Sheffield	2020-11-05	2020-12-01	3
226	Folkestone and Hythe	2020-11-05	2020-12-01	3
227	Shropshire	2020-11-05	2020-12-01	3
228	Slough	2020-11-05	2020-12-01	3
229	Solihull	2020-11-05	2020-12-01	3
230	South Bucks	2020-11-05	2020-12-01	3
231	South Cambridgeshire	2020-11-05	2020-12-01	3
232	South Derbyshire	2020-11-05	2020-12-01	3
233	South Gloucestershire	2020-11-05	2020-12-01	3
234	South Hams	2020-11-05	2020-12-01	3
235	South Holland	2020-11-05	2020-12-01	3
236	South Kesteven	2020-11-05	2020-12-01	3
237	South Lakeland	2020-11-05	2020-12-01	3
238	South Norfolk	2020-11-05	2020-12-01	3
239	South Northamptonshire	2020-11-05	2020-12-01	3
240	South Oxfordshire	2020-11-05	2020-12-01	3
241	South Ribble	2020-11-05	2020-12-01	3
242	South Somerset	2020-11-05	2020-12-01	3
243	South Staffordshire	2020-11-05	2020-12-01	3
244	South Tyneside	2020-11-05	2020-12-01	3
245	Southampton	2020-11-05	2020-12-01	3
246	Southend-on-Sea	2020-11-05	2020-12-01	3
247	Southwark	2020-11-05	2020-12-01	3
248	Spelthorne	2020-11-05	2020-12-01	3
249	St Albans	2020-11-05	2020-12-01	3
250	St. Helens	2020-11-05	2020-12-01	3
251	Stafford	2020-11-05	2020-12-01	3
252	Staffordshire Moorlands	2020-11-05	2020-12-01	3
253	Stevenage	2020-11-05	2020-12-01	3
254	Stockport	2020-11-05	2020-12-01	3
255	Stockton-on-Tees	2020-11-05	2020-12-01	3
256	Stoke-on-Trent	2020-11-05	2020-12-01	3
257	Stratford-on-Avon	2020-11-05	2020-12-01	3
258	Stroud	2020-11-05	2020-12-01	3
259	East Suffolk	2020-11-05	2020-12-01	3
260	Sunderland	2020-11-05	2020-12-01	3
261	Surrey Heath	2020-11-05	2020-12-01	3
262	Sutton	2020-11-05	2020-12-01	3
263	Swale	2020-11-05	2020-12-01	3
264	Swindon	2020-11-05	2020-12-01	3
265	Tameside	2020-11-05	2020-12-01	3
266	Tamworth	2020-11-05	2020-12-01	3
267	Tandridge	2020-11-05	2020-12-01	3
268	Somerset West and Taunton	2020-11-05	2020-12-01	3
269	Teignbridge	2020-11-05	2020-12-01	3
270	Telford and Wrekin	2020-11-05	2020-12-01	3
271	Tendring	2020-11-05	2020-12-01	3
272	Test Valley	2020-11-05	2020-12-01	3
273	Tewkesbury	2020-11-05	2020-12-01	3
274	Thanet	2020-11-05	2020-12-01	3
275	Three Rivers	2020-11-05	2020-12-01	3
276	Thurrock	2020-11-05	2020-12-01	3
277	Tonbridge and Malling	2020-11-05	2020-12-01	3
278	Torbay	2020-11-05	2020-12-01	3
279	Torridge	2020-11-05	2020-12-01	3
280	Tower Hamlets	2020-11-05	2020-12-01	3
281	Trafford	2020-11-05	2020-12-01	3
282	Tunbridge Wells	2020-11-05	2020-12-01	3
283	Uttlesford	2020-11-05	2020-12-01	3
284	Vale of White Horse	2020-11-05	2020-12-01	3
285	Wakefield	2020-11-05	2020-12-01	3
286	Walsall	2020-11-05	2020-12-01	3
287	Waltham Forest	2020-11-05	2020-12-01	3
288	Wandsworth	2020-11-05	2020-12-01	3
289	Warrington	2020-11-05	2020-12-01	3
290	Warwick	2020-11-05	2020-12-01	3
291	Watford	2020-11-05	2020-12-01	3
292	Waverley	2020-11-05	2020-12-01	3
293	Wealden	2020-11-05	2020-12-01	3
294	Wellingborough	2020-11-05	2020-12-01	3
295	Welwyn Hatfield	2020-11-05	2020-12-01	3
296	West Berkshire	2020-11-05	2020-12-01	3
297	West Devon	2020-11-05	2020-12-01	3
298	West Lancashire	2020-11-05	2020-12-01	3
299	West Lindsey	2020-11-05	2020-12-01	3
300	West Oxfordshire	2020-11-05	2020-12-01	3
301	Westminster	2020-11-05	2020-12-01	3
302	Wigan	2020-11-05	2020-12-01	3
303	Wiltshire	2020-11-05	2020-12-01	3
304	Winchester	2020-11-05	2020-12-01	3
305	Windsor and Maidenhead	2020-11-05	2020-12-01	3
306	Wirral	2020-11-05	2020-12-01	3
307	Woking	2020-11-05	2020-12-01	3
308	Wokingham	2020-11-05	2020-12-01	3
309	Wolverhampton	2020-11-05	2020-12-01	3
310	Worcester	2020-11-05	2020-12-01	3
311	Worthing	2020-11-05	2020-12-01	3
312	Wychavon	2020-11-05	2020-12-01	3
313	Wycombe	2020-11-05	2020-12-01	3
314	Wyre	2020-11-05	2020-12-01	3
315	Wyre Forest	2020-11-05	2020-12-01	3
316	York	2020-11-05	2020-12-01	3
0	Adur	2020-12-02	2020-12-25	2
1	Adur	2020-12-26	2021-03-01	4
2	Allerdale	2020-12-02	2020-12-30	2
3	Allerdale	2020-12-31	2021-03-01	4
4	Amber Valley	2020-12-02	2020-12-30	3
5	Amber Valley	2020-12-31	2021-03-01	4
6	Arun	2020-12-02	2020-12-25	2
7	Arun	2020-12-26	2021-03-01	4
8	Ashfield	2020-12-02	2020-12-30	3
9	Ashfield	2020-12-31	2021-03-01	4
10	Ashford	2020-12-02	2020-12-19	3
11	Ashford	2020-12-20	2021-03-01	4
12	Aylesbury Vale	2020-12-02	2020-12-18	2
13	Aylesbury Vale	2020-12-19	2020-12-19	3
14	Aylesbury Vale	2020-12-20	2021-03-01	4
15	Babergh	2020-12-02	2020-12-25	2
16	Babergh	2020-12-26	2021-03-01	4
17	Barking and Dagenham	2020-12-02	2020-12-15	2
18	Barking and Dagenham	2020-12-16	2020-12-19	3
19	Barking and Dagenham	2020-12-20	2021-03-01	4
20	Barnet	2020-12-02	2020-12-15	2
21	Barnet	2020-12-16	2020-12-19	3
22	Barnet	2020-12-20	2021-03-01	4
23	Barnsley	2020-12-02	2021-01-05	3
24	Barnsley	2021-01-06	2021-03-01	4
25	Barrow-in-Furness	2020-12-02	2020-12-30	2
26	Barrow-in-Furness	2020-12-31	2021-03-01	4
27	Basildon	2020-12-02	2020-12-15	2
28	Basildon	2020-12-16	2020-12-19	3
29	Basildon	2020-12-20	2021-03-01	4
30	Basingstoke and Deane	2020-12-02	2020-12-25	2
31	Basingstoke and Deane	2020-12-26	2021-03-01	4
32	Bassetlaw	2020-12-02	2020-12-30	3
33	Bassetlaw	2020-12-31	2021-03-01	4
34	Bath and North East Somerset	2020-12-02	2020-12-30	2
35	Bath and North East Somerset	2020-12-31	2021-01-05	3
36	Bath and North East Somerset	2021-01-06	2021-03-01	4
37	Bedford	2020-12-02	2020-12-18	2
38	Bedford	2020-12-19	2020-12-19	3
39	Bedford	2020-12-20	2021-03-01	4
40	Bexley	2020-12-02	2020-12-15	2
41	Bexley	2020-12-16	2020-12-19	3
42	Bexley	2020-12-20	2021-03-01	4
43	Birmingham	2020-12-02	2020-12-30	3
44	Birmingham	2020-12-31	2021-03-01	4
45	Blaby	2020-12-02	2020-12-30	3
46	Blaby	2020-12-31	2021-03-01	4
47	Blackburn with Darwen	2020-12-02	2020-12-30	3
48	Blackburn with Darwen	2020-12-31	2021-03-01	4
49	Blackpool	2020-12-02	2020-12-30	3
50	Blackpool	2020-12-31	2021-03-01	4
51	Bolsover	2020-12-02	2020-12-30	3
52	Bolsover	2020-12-31	2021-03-01	4
53	Bolton	2020-12-02	2020-12-30	3
54	Bolton	2020-12-31	2021-03-01	4
55	Boston	2020-12-02	2020-12-30	3
56	Boston	2020-12-31	2021-03-01	4
57	Bournemouth, Christchurch and Poole	2020-12-02	2020-12-30	2
58	Bournemouth, Christchurch and Poole	2020-12-31	2021-03-01	4
59	Bracknell Forest	2020-12-02	2020-12-18	2
60	Bracknell Forest	2020-12-19	2020-12-19	3
61	Bracknell Forest	2020-12-20	2021-03-01	4
62	Bradford	2020-12-02	2021-01-05	3
63	Bradford	2021-01-06	2021-03-01	4
64	Braintree	2020-12-02	2020-12-15	2
65	Braintree	2020-12-16	2020-12-19	3
66	Braintree	2020-12-20	2021-03-01	4
67	Breckland	2020-12-02	2020-12-25	2
68	Breckland	2020-12-26	2021-03-01	4
69	Brent	2020-12-02	2020-12-15	2
70	Brent	2020-12-16	2020-12-19	3
71	Brent	2020-12-20	2021-03-01	4
72	Brentwood	2020-12-02	2020-12-15	2
73	Brentwood	2020-12-16	2020-12-19	3
74	Brentwood	2020-12-20	2021-03-01	4
75	Brighton and Hove	2020-12-02	2020-12-25	2
76	Brighton and Hove	2020-12-26	2021-03-01	4
77	Bristol, City of	2020-12-19	2020-12-25	2
78	Bristol, City of	2020-12-02	2020-12-18	3
79	Bristol, City of	2020-12-26	2021-01-05	3
80	Bristol, City of	2021-01-06	2021-03-01	4
81	Broadland	2020-12-02	2020-12-25	2
82	Broadland	2020-12-26	2021-03-01	4
83	Bromley	2020-12-02	2020-12-15	2
84	Bromley	2020-12-16	2020-12-19	3
85	Bromley	2020-12-20	2021-03-01	4
86	Bromsgrove	2020-12-02	2020-12-30	2
87	Bromsgrove	2020-12-31	2021-01-05	3
88	Bromsgrove	2021-01-06	2021-03-01	4
89	Broxbourne	2020-12-02	2020-12-15	2
90	Broxbourne	2020-12-16	2020-12-19	3
91	Broxbourne	2020-12-20	2021-03-01	4
92	Broxtowe	2020-12-02	2020-12-30	3
93	Broxtowe	2020-12-31	2021-03-01	4
94	Burnley	2020-12-02	2020-12-30	3
95	Burnley	2020-12-31	2021-03-01	4
96	Bury	2020-12-02	2020-12-30	3
97	Bury	2020-12-31	2021-03-01	4
98	Calderdale	2020-12-02	2021-01-05	3
99	Calderdale	2021-01-06	2021-03-01	4
100	Cambridge	2020-12-02	2020-12-25	2
101	Cambridge	2020-12-26	2021-03-01	4
102	Camden	2020-12-02	2020-12-15	2
103	Camden	2020-12-16	2020-12-19	3
104	Camden	2020-12-20	2021-03-01	4
105	Cannock Chase	2020-12-02	2020-12-30	3
106	Cannock Chase	2020-12-31	2021-03-01	4
107	Canterbury	2020-12-02	2020-12-19	3
108	Canterbury	2020-12-20	2021-03-01	4
109	Carlisle	2020-12-02	2020-12-30	2
110	Carlisle	2020-12-31	2021-03-01	4
111	Castle Point	2020-12-02	2020-12-15	2
112	Castle Point	2020-12-16	2020-12-19	3
113	Castle Point	2020-12-20	2021-03-01	4
114	Central Bedfordshire	2020-12-02	2020-12-18	2
115	Central Bedfordshire	2020-12-19	2020-12-19	3
116	Central Bedfordshire	2020-12-20	2021-03-01	4
117	Charnwood	2020-12-02	2020-12-30	3
118	Charnwood	2020-12-31	2021-03-01	4
119	Chelmsford	2020-12-02	2020-12-15	2
120	Chelmsford	2020-12-16	2020-12-19	3
121	Chelmsford	2020-12-20	2021-03-01	4
122	Cheltenham	2020-12-02	2020-12-25	2
123	Cheltenham	2020-12-26	2020-12-30	3
124	Cheltenham	2020-12-31	2021-03-01	4
125	Cherwell	2020-12-02	2020-12-25	2
126	Cherwell	2020-12-26	2021-03-01	4
127	Cheshire East	2020-12-02	2020-12-25	2
128	Cheshire East	2020-12-26	2020-12-30	3
129	Cheshire East	2020-12-31	2021-03-01	4
130	Cheshire West and Chester	2020-12-02	2020-12-25	2
131	Cheshire West and Chester	2020-12-26	2020-12-30	3
132	Cheshire West and Chester	2020-12-31	2021-03-01	4
133	Chesterfield	2020-12-02	2020-12-30	3
134	Chesterfield	2020-12-31	2021-03-01	4
135	Chichester	2020-12-02	2020-12-25	2
136	Chichester	2020-12-26	2021-03-01	4
137	Chiltern	2020-12-02	2020-12-18	2
138	Chiltern	2020-12-19	2020-12-19	3
139	Chiltern	2020-12-20	2021-03-01	4
140	Chorley	2020-12-02	2020-12-30	3
141	Chorley	2020-12-31	2021-03-01	4
144	City of London	2020-12-02	2020-12-15	2
145	City of London	2020-12-16	2020-12-19	3
146	City of London	2020-12-20	2021-03-01	4
147	Colchester	2020-12-02	2020-12-25	2
148	Colchester	2020-12-26	2021-03-01	4
149	Copeland	2020-12-02	2020-12-30	2
150	Copeland	2020-12-31	2021-03-01	4
151	Corby	2020-12-02	2020-12-25	2
152	Corby	2020-12-26	2020-12-30	3
153	Corby	2020-12-31	2021-03-01	4
154	Cornwall	2020-12-02	2020-12-25	1
155	Cornwall	2020-12-26	2020-12-30	2
156	Cornwall	2020-12-31	2021-01-05	3
157	Cornwall	2021-01-06	2021-03-01	4
158	Cotswold	2020-12-02	2020-12-25	2
159	Cotswold	2020-12-26	2020-12-30	3
160	Cotswold	2020-12-31	2021-03-01	4
161	County Durham	2020-12-02	2020-12-30	3
162	County Durham	2020-12-31	2021-03-01	4
163	Coventry	2020-12-02	2020-12-30	3
164	Coventry	2020-12-31	2021-03-01	4
165	Craven	2020-12-02	2020-12-30	2
166	Craven	2020-12-31	2021-03-01	4
167	Crawley	2020-12-02	2020-12-25	2
168	Crawley	2020-12-26	2021-03-01	4
169	Croydon	2020-12-02	2020-12-15	2
170	Croydon	2020-12-16	2020-12-19	3
171	Croydon	2020-12-20	2021-03-01	4
172	Dacorum	2020-12-02	2020-12-18	2
173	Dacorum	2020-12-19	2020-12-19	3
174	Dacorum	2020-12-20	2021-03-01	4
175	Darlington	2020-12-02	2020-12-30	3
176	Darlington	2020-12-31	2021-03-01	4
177	Dartford	2020-12-02	2020-12-19	3
178	Dartford	2020-12-20	2021-03-01	4
179	Daventry	2020-12-02	2020-12-25	2
180	Daventry	2020-12-26	2020-12-30	3
181	Daventry	2020-12-31	2021-03-01	4
182	Derby	2020-12-02	2020-12-30	3
183	Derby	2020-12-31	2021-03-01	4
184	Derbyshire Dales	2020-12-02	2020-12-30	3
185	Derbyshire Dales	2020-12-31	2021-03-01	4
186	Doncaster	2020-12-02	2021-01-05	3
187	Doncaster	2021-01-06	2021-03-01	4
188	Dover	2020-12-02	2020-12-19	3
189	Dover	2020-12-20	2021-03-01	4
190	Dudley	2020-12-02	2020-12-30	3
191	Dudley	2020-12-31	2021-03-01	4
192	Ealing	2020-12-02	2020-12-15	2
193	Ealing	2020-12-16	2020-12-19	3
194	Ealing	2020-12-20	2021-03-01	4
195	East Cambridgeshire	2020-12-02	2020-12-25	2
196	East Cambridgeshire	2020-12-26	2021-03-01	4
197	East Devon	2020-12-02	2020-12-30	2
198	East Devon	2020-12-31	2021-01-05	3
199	East Devon	2021-01-06	2021-03-01	4
200	Dorset	2020-12-02	2020-12-30	2
201	Dorset	2020-12-31	2021-01-05	3
202	Dorset	2021-01-06	2021-03-01	4
203	East Hampshire	2020-12-02	2020-12-25	2
204	East Hampshire	2020-12-26	2021-03-01	4
205	East Hertfordshire	2020-12-02	2020-12-18	2
206	East Hertfordshire	2020-12-19	2020-12-19	3
207	East Hertfordshire	2020-12-20	2021-03-01	4
208	East Lindsey	2020-12-02	2020-12-30	3
209	East Lindsey	2020-12-31	2021-03-01	4
210	East Northamptonshire	2020-12-02	2020-12-25	2
211	East Northamptonshire	2020-12-26	2020-12-30	3
212	East Northamptonshire	2020-12-31	2021-03-01	4
213	East Riding of Yorkshire	2020-12-02	2021-01-05	3
214	East Riding of Yorkshire	2021-01-06	2021-03-01	4
215	East Staffordshire	2020-12-02	2020-12-30	3
216	East Staffordshire	2020-12-31	2021-03-01	4
217	Eastbourne	2020-12-02	2020-12-25	2
218	Eastbourne	2020-12-26	2021-03-01	4
219	Eastleigh	2020-12-02	2020-12-25	2
220	Eastleigh	2020-12-26	2021-03-01	4
221	Eden	2020-12-02	2020-12-30	2
222	Eden	2020-12-31	2021-03-01	4
223	Elmbridge	2020-12-02	2020-12-18	2
224	Elmbridge	2020-12-19	2020-12-19	3
225	Elmbridge	2020-12-20	2021-03-01	4
226	Enfield	2020-12-02	2020-12-15	2
227	Enfield	2020-12-16	2020-12-19	3
228	Enfield	2020-12-20	2021-03-01	4
229	Epping Forest	2020-12-02	2020-12-15	2
230	Epping Forest	2020-12-16	2020-12-19	3
231	Epping Forest	2020-12-20	2021-03-01	4
232	Epsom and Ewell	2020-12-02	2020-12-15	2
233	Epsom and Ewell	2020-12-16	2020-12-19	3
234	Epsom and Ewell	2020-12-20	2021-03-01	4
235	Erewash	2020-12-02	2020-12-30	3
236	Erewash	2020-12-31	2021-03-01	4
237	Exeter	2020-12-02	2020-12-30	2
238	Exeter	2020-12-31	2021-01-05	3
239	Exeter	2021-01-06	2021-03-01	4
240	Fareham	2020-12-02	2020-12-25	2
241	Fareham	2020-12-26	2021-03-01	4
242	Fenland	2020-12-02	2020-12-25	2
243	Fenland	2020-12-26	2021-03-01	4
244	West Suffolk	2020-12-02	2020-12-25	2
245	West Suffolk	2020-12-26	2021-03-01	4
246	Forest of Dean	2020-12-02	2020-12-25	2
247	Forest of Dean	2020-12-26	2020-12-30	3
248	Forest of Dean	2020-12-31	2021-03-01	4
249	Fylde	2020-12-02	2020-12-30	3
250	Fylde	2020-12-31	2021-03-01	4
251	Gateshead	2020-12-02	2020-12-30	3
252	Gateshead	2020-12-31	2021-03-01	4
253	Gedling	2020-12-02	2020-12-30	3
254	Gedling	2020-12-31	2021-03-01	4
255	Gloucester	2020-12-02	2020-12-25	2
256	Gloucester	2020-12-26	2020-12-30	3
257	Gloucester	2020-12-31	2021-03-01	4
258	Gosport	2020-12-02	2020-12-18	2
259	Gosport	2020-12-19	2020-12-19	3
260	Gosport	2020-12-20	2021-03-01	4
261	Gravesham	2020-12-02	2020-12-19	3
262	Gravesham	2020-12-20	2021-03-01	4
263	Great Yarmouth	2020-12-02	2020-12-25	2
264	Great Yarmouth	2020-12-26	2021-03-01	4
265	Greenwich	2020-12-02	2020-12-15	2
266	Greenwich	2020-12-16	2020-12-19	3
267	Greenwich	2020-12-20	2021-03-01	4
268	Guildford	2020-12-02	2020-12-18	2
269	Guildford	2020-12-19	2020-12-19	3
270	Guildford	2020-12-20	2021-03-01	4
271	Hackney	2020-12-02	2020-12-15	2
272	Hackney	2020-12-16	2020-12-19	3
273	Hackney	2020-12-20	2021-03-01	4
274	Halton	2020-12-02	2020-12-30	2
275	Halton	2020-12-31	2021-01-05	3
276	Halton	2021-01-06	2021-03-01	4
277	Hambleton	2020-12-02	2020-12-30	2
278	Hambleton	2020-12-31	2021-01-05	3
279	Hambleton	2021-01-06	2021-03-01	4
280	Hammersmith and Fulham	2020-12-02	2020-12-15	2
281	Hammersmith and Fulham	2020-12-16	2020-12-19	3
282	Hammersmith and Fulham	2020-12-20	2021-03-01	4
283	Harborough	2020-12-02	2020-12-30	3
284	Harborough	2020-12-31	2021-03-01	4
285	Haringey	2020-12-02	2020-12-15	2
286	Haringey	2020-12-16	2020-12-19	3
287	Haringey	2020-12-20	2021-03-01	4
288	Harlow	2020-12-02	2020-12-15	2
289	Harlow	2020-12-16	2020-12-19	3
290	Harlow	2020-12-20	2021-03-01	4
291	Harrogate	2020-12-02	2020-12-30	2
292	Harrogate	2020-12-31	2021-01-05	3
293	Harrogate	2021-01-06	2021-03-01	4
294	Harrow	2020-12-02	2020-12-15	2
295	Harrow	2020-12-16	2020-12-19	3
296	Harrow	2020-12-20	2021-03-01	4
297	Hart	2020-12-02	2020-12-25	2
298	Hart	2020-12-26	2021-03-01	4
299	Hartlepool	2020-12-02	2020-12-30	3
300	Hartlepool	2020-12-31	2021-03-01	4
301	Hastings	2020-12-02	2020-12-18	2
302	Hastings	2020-12-19	2020-12-19	3
303	Hastings	2020-12-20	2021-03-01	4
304	Havant	2020-12-02	2020-12-18	2
305	Havant	2020-12-19	2020-12-19	3
306	Havant	2020-12-20	2021-03-01	4
307	Havering	2020-12-02	2020-12-15	2
308	Havering	2020-12-16	2020-12-19	3
309	Havering	2020-12-20	2021-03-01	4
310	Herefordshire, County of	2020-12-19	2020-12-25	1
311	Herefordshire, County of	2020-12-02	2020-12-18	2
312	Herefordshire, County of	2020-12-26	2020-12-30	2
313	Herefordshire, County of	2020-12-31	2021-01-05	3
314	Herefordshire, County of	2021-01-06	2021-03-01	4
315	Hertsmere	2020-12-02	2020-12-15	2
316	Hertsmere	2020-12-16	2020-12-19	3
317	Hertsmere	2020-12-20	2021-03-01	4
318	High Peak	2020-12-02	2020-12-30	3
319	High Peak	2020-12-31	2021-03-01	4
320	Hillingdon	2020-12-02	2020-12-15	2
321	Hillingdon	2020-12-16	2020-12-19	3
322	Hillingdon	2020-12-20	2021-03-01	4
323	Hinckley and Bosworth	2020-12-02	2020-12-30	3
324	Hinckley and Bosworth	2020-12-31	2021-03-01	4
325	Horsham	2020-12-02	2020-12-25	2
326	Horsham	2020-12-26	2021-03-01	4
327	Hounslow	2020-12-02	2020-12-15	2
328	Hounslow	2020-12-16	2020-12-19	3
329	Hounslow	2020-12-20	2021-03-01	4
330	Huntingdonshire	2020-12-02	2020-12-25	2
331	Huntingdonshire	2020-12-26	2021-03-01	4
332	Hyndburn	2020-12-02	2020-12-30	3
333	Hyndburn	2020-12-31	2021-03-01	4
334	Ipswich	2020-12-02	2020-12-25	2
335	Ipswich	2020-12-26	2021-03-01	4
336	Isle of Wight	2020-12-02	2020-12-25	1
337	Isle of Wight	2020-12-26	2020-12-30	3
338	Isle of Wight	2020-12-31	2021-03-01	4
339	Isles of Scilly	2020-12-02	2021-01-05	1
340	Isles of Scilly	2021-01-06	2021-03-01	4
341	Islington	2020-12-02	2020-12-15	2
342	Islington	2020-12-16	2020-12-19	3
343	Islington	2020-12-20	2021-03-01	4
344	Kensington and Chelsea	2020-12-02	2020-12-15	2
345	Kensington and Chelsea	2020-12-16	2020-12-19	3
346	Kensington and Chelsea	2020-12-20	2021-03-01	4
347	Kettering	2020-12-02	2020-12-25	2
348	Kettering	2020-12-26	2020-12-30	3
349	Kettering	2020-12-31	2021-03-01	4
350	King's Lynn and West Norfolk	2020-12-02	2020-12-25	2
351	King's Lynn and West Norfolk	2020-12-26	2021-03-01	4
352	Kingston upon Hull, City of	2020-12-02	2020-12-18	2
353	Kingston upon Hull, City of	2020-12-19	2021-01-05	3
354	Kingston upon Hull, City of	2021-01-06	2021-03-01	4
355	Kingston upon Thames	2020-12-02	2020-12-15	2
356	Kingston upon Thames	2020-12-16	2020-12-19	3
357	Kingston upon Thames	2020-12-20	2021-03-01	4
358	Kirklees	2020-12-02	2021-01-05	3
359	Kirklees	2021-01-06	2021-03-01	4
360	Knowsley	2020-12-02	2020-12-30	2
361	Knowsley	2020-12-31	2021-01-05	3
362	Knowsley	2021-01-06	2021-03-01	4
363	Lambeth	2020-12-02	2020-12-15	2
364	Lambeth	2020-12-16	2020-12-19	3
365	Lambeth	2020-12-20	2021-03-01	4
366	Lancaster	2020-12-02	2020-12-30	3
367	Lancaster	2020-12-31	2021-03-01	4
368	Leeds	2020-12-02	2021-01-05	3
369	Leeds	2021-01-06	2021-03-01	4
370	Leicester	2020-12-02	2020-12-30	3
371	Leicester	2020-12-31	2021-03-01	4
372	Lewes	2020-12-02	2020-12-25	2
373	Lewes	2020-12-26	2021-03-01	4
374	Lewisham	2020-12-02	2020-12-15	2
375	Lewisham	2020-12-16	2020-12-19	3
376	Lewisham	2020-12-20	2021-03-01	4
377	Lichfield	2020-12-02	2020-12-30	3
378	Lichfield	2020-12-31	2021-03-01	4
379	Lincoln	2020-12-02	2020-12-30	3
380	Lincoln	2020-12-31	2021-03-01	4
381	Liverpool	2020-12-02	2020-12-30	2
382	Liverpool	2020-12-31	2021-01-05	3
383	Liverpool	2021-01-06	2021-03-01	4
384	Luton	2020-12-02	2020-12-18	2
385	Luton	2020-12-19	2020-12-19	3
386	Luton	2020-12-20	2021-03-01	4
387	Maidstone	2020-12-02	2020-12-19	3
388	Maidstone	2020-12-20	2021-03-01	4
389	Maldon	2020-12-02	2020-12-15	2
390	Maldon	2020-12-16	2020-12-19	3
391	Maldon	2020-12-20	2021-03-01	4
392	Malvern Hills	2020-12-02	2020-12-30	2
393	Malvern Hills	2020-12-31	2021-01-05	3
394	Malvern Hills	2021-01-06	2021-03-01	4
395	Manchester	2020-12-02	2020-12-30	3
396	Manchester	2020-12-31	2021-03-01	4
397	Mansfield	2020-12-02	2020-12-30	3
398	Mansfield	2020-12-31	2021-03-01	4
399	Medway	2020-12-02	2020-12-19	3
400	Medway	2020-12-20	2021-03-01	4
401	Melton	2020-12-02	2020-12-30	3
402	Melton	2020-12-31	2021-03-01	4
403	Mendip	2020-12-02	2020-12-25	2
404	Mendip	2020-12-26	2020-12-30	3
405	Mendip	2020-12-31	2021-03-01	4
406	Merton	2020-12-02	2020-12-15	2
407	Merton	2020-12-16	2020-12-19	3
408	Merton	2020-12-20	2021-03-01	4
409	Mid Devon	2020-12-02	2020-12-30	2
410	Mid Devon	2020-12-31	2021-01-05	3
411	Mid Devon	2021-01-06	2021-03-01	4
412	Mid Suffolk	2020-12-02	2020-12-25	2
413	Mid Suffolk	2020-12-26	2021-03-01	4
414	Mid Sussex	2020-12-02	2020-12-25	2
415	Mid Sussex	2020-12-26	2021-03-01	4
416	Middlesbrough	2020-12-02	2020-12-30	3
417	Middlesbrough	2020-12-31	2021-03-01	4
418	Milton Keynes	2020-12-02	2020-12-25	2
419	Milton Keynes	2020-12-26	2021-03-01	4
420	Mole Valley	2020-12-02	2020-12-18	2
421	Mole Valley	2020-12-19	2020-12-19	3
422	Mole Valley	2020-12-20	2021-03-01	4
423	New Forest	2020-12-02	2020-12-25	2
424	New Forest	2020-12-26	2020-12-30	3
425	New Forest	2020-12-31	2021-03-01	4
426	Newark and Sherwood	2020-12-02	2020-12-30	3
427	Newark and Sherwood	2020-12-31	2021-03-01	4
428	Newcastle upon Tyne	2020-12-02	2020-12-30	3
429	Newcastle upon Tyne	2020-12-31	2021-03-01	4
430	Newcastle-under-Lyme	2020-12-02	2020-12-30	3
431	Newcastle-under-Lyme	2020-12-31	2021-03-01	4
432	Newham	2020-12-02	2020-12-15	2
433	Newham	2020-12-16	2020-12-19	3
434	Newham	2020-12-20	2021-03-01	4
435	North Devon	2020-12-02	2020-12-30	2
436	North Devon	2020-12-31	2021-01-05	3
437	North Devon	2021-01-06	2021-03-01	4
441	North East Derbyshire	2020-12-02	2020-12-30	3
442	North East Derbyshire	2020-12-31	2021-03-01	4
443	North East Lincolnshire	2020-12-02	2021-01-05	3
444	North East Lincolnshire	2021-01-06	2021-03-01	4
445	North Hertfordshire	2020-12-02	2020-12-18	2
446	North Hertfordshire	2020-12-19	2020-12-19	3
447	North Hertfordshire	2020-12-20	2021-03-01	4
448	North Kesteven	2020-12-02	2020-12-30	3
449	North Kesteven	2020-12-31	2021-03-01	4
450	North Lincolnshire	2020-12-02	2021-01-05	3
451	North Lincolnshire	2021-01-06	2021-03-01	4
452	North Norfolk	2020-12-02	2020-12-25	2
453	North Norfolk	2020-12-26	2021-03-01	4
454	North Somerset	2020-12-19	2020-12-25	2
455	North Somerset	2020-12-02	2020-12-18	3
456	North Somerset	2020-12-26	2021-01-05	3
457	North Somerset	2021-01-06	2021-03-01	4
458	North Tyneside	2020-12-02	2020-12-30	3
459	North Tyneside	2020-12-31	2021-03-01	4
460	North Warwickshire	2020-12-02	2020-12-30	3
461	North Warwickshire	2020-12-31	2021-03-01	4
462	North West Leicestershire	2020-12-02	2020-12-30	3
463	North West Leicestershire	2020-12-31	2021-03-01	4
464	Northampton	2020-12-02	2020-12-25	2
465	Northampton	2020-12-26	2020-12-30	3
466	Northampton	2020-12-31	2021-03-01	4
467	Northumberland	2020-12-02	2020-12-30	3
468	Northumberland	2020-12-31	2021-03-01	4
469	Norwich	2020-12-02	2020-12-25	2
470	Norwich	2020-12-26	2021-03-01	4
471	Nottingham	2020-12-02	2020-12-30	3
472	Nottingham	2020-12-31	2021-03-01	4
473	Nuneaton and Bedworth	2020-12-02	2020-12-30	3
474	Nuneaton and Bedworth	2020-12-31	2021-03-01	4
475	Oadby and Wigston	2020-12-02	2020-12-30	3
476	Oadby and Wigston	2020-12-31	2021-03-01	4
477	Oldham	2020-12-02	2020-12-30	3
478	Oldham	2020-12-31	2021-03-01	4
479	Oxford	2020-12-02	2020-12-25	2
480	Oxford	2020-12-26	2021-03-01	4
481	Pendle	2020-12-02	2020-12-30	3
482	Pendle	2020-12-31	2021-03-01	4
483	Peterborough	2020-12-02	2020-12-18	2
484	Peterborough	2020-12-19	2020-12-19	3
485	Peterborough	2020-12-20	2021-03-01	4
486	Plymouth	2020-12-02	2020-12-30	2
487	Plymouth	2020-12-31	2021-01-05	3
488	Plymouth	2021-01-06	2021-03-01	4
491	Portsmouth	2020-12-02	2020-12-18	2
492	Portsmouth	2020-12-19	2020-12-19	3
493	Portsmouth	2020-12-20	2021-03-01	4
494	Preston	2020-12-02	2020-12-30	3
495	Preston	2020-12-31	2021-03-01	4
499	Reading	2020-12-02	2020-12-18	2
500	Reading	2020-12-19	2020-12-19	3
501	Reading	2020-12-20	2021-03-01	4
502	Redbridge	2020-12-02	2020-12-15	2
503	Redbridge	2020-12-16	2020-12-19	3
504	Redbridge	2020-12-20	2021-03-01	4
505	Redcar and Cleveland	2020-12-02	2020-12-30	3
506	Redcar and Cleveland	2020-12-31	2021-03-01	4
507	Redditch	2020-12-02	2020-12-30	2
508	Redditch	2020-12-31	2021-01-05	3
509	Redditch	2021-01-06	2021-03-01	4
510	Reigate and Banstead	2020-12-02	2020-12-18	2
511	Reigate and Banstead	2020-12-19	2020-12-19	3
512	Reigate and Banstead	2020-12-20	2021-03-01	4
513	Ribble Valley	2020-12-02	2020-12-30	3
514	Ribble Valley	2020-12-31	2021-03-01	4
515	Richmond upon Thames	2020-12-02	2020-12-15	2
516	Richmond upon Thames	2020-12-16	2020-12-19	3
517	Richmond upon Thames	2020-12-20	2021-03-01	4
518	Richmondshire	2020-12-02	2020-12-30	2
519	Richmondshire	2020-12-31	2021-01-05	3
520	Richmondshire	2021-01-06	2021-03-01	4
521	Rochdale	2020-12-02	2020-12-30	3
522	Rochdale	2020-12-31	2021-03-01	4
523	Rochford	2020-12-02	2020-12-15	2
524	Rochford	2020-12-16	2020-12-19	3
525	Rochford	2020-12-20	2021-03-01	4
526	Rossendale	2020-12-02	2020-12-30	3
527	Rossendale	2020-12-31	2021-03-01	4
528	Rother	2020-12-02	2020-12-18	2
529	Rother	2020-12-19	2020-12-19	3
530	Rother	2020-12-20	2021-03-01	4
531	Rotherham	2020-12-02	2021-01-05	3
532	Rotherham	2021-01-06	2021-03-01	4
533	Rugby	2020-12-02	2020-12-30	3
534	Rugby	2020-12-31	2021-03-01	4
535	Runnymede	2020-12-02	2020-12-18	2
536	Runnymede	2020-12-19	2020-12-19	3
537	Runnymede	2020-12-20	2021-03-01	4
538	Rushcliffe	2020-12-02	2020-12-30	3
539	Rushcliffe	2020-12-31	2021-03-01	4
540	Rushmoor	2020-12-02	2020-12-25	2
541	Rushmoor	2020-12-26	2021-03-01	4
542	Rutland	2020-12-02	2020-12-30	2
543	Rutland	2020-12-31	2021-01-05	3
544	Rutland	2021-01-06	2021-03-01	4
545	Ryedale	2020-12-02	2020-12-30	2
546	Ryedale	2020-12-31	2021-01-05	3
547	Ryedale	2021-01-06	2021-03-01	4
548	Salford	2020-12-02	2020-12-30	3
549	Salford	2020-12-31	2021-03-01	4
550	Sandwell	2020-12-02	2020-12-30	3
551	Sandwell	2020-12-31	2021-03-01	4
552	Scarborough	2020-12-02	2020-12-30	2
553	Scarborough	2020-12-31	2021-01-05	3
554	Scarborough	2021-01-06	2021-03-01	4
555	Sedgemoor	2020-12-02	2020-12-25	2
556	Sedgemoor	2020-12-26	2020-12-30	3
557	Sedgemoor	2020-12-31	2021-03-01	4
558	Sefton	2020-12-02	2020-12-30	2
559	Sefton	2020-12-31	2021-01-05	3
560	Sefton	2021-01-06	2021-03-01	4
561	Selby	2020-12-02	2020-12-30	2
562	Selby	2020-12-31	2021-01-05	3
563	Selby	2021-01-06	2021-03-01	4
564	Sevenoaks	2020-12-02	2020-12-19	3
565	Sevenoaks	2020-12-20	2021-03-01	4
566	Sheffield	2020-12-02	2021-01-05	3
567	Sheffield	2021-01-06	2021-03-01	4
568	Folkestone and Hythe	2020-12-02	2020-12-19	3
569	Folkestone and Hythe	2020-12-20	2021-03-01	4
570	Shropshire	2020-12-02	2020-12-30	2
571	Shropshire	2020-12-31	2021-01-05	3
572	Shropshire	2021-01-06	2021-03-01	4
573	Slough	2020-12-02	2020-12-19	3
574	Slough	2020-12-20	2021-03-01	4
575	Solihull	2020-12-02	2020-12-30	3
576	Solihull	2020-12-31	2021-03-01	4
577	South Bucks	2020-12-02	2020-12-18	2
578	South Bucks	2020-12-19	2020-12-19	3
579	South Bucks	2020-12-20	2021-03-01	4
580	South Cambridgeshire	2020-12-02	2020-12-25	2
581	South Cambridgeshire	2020-12-26	2021-03-01	4
582	South Derbyshire	2020-12-02	2020-12-30	3
583	South Derbyshire	2020-12-31	2021-03-01	4
584	South Gloucestershire	2020-12-02	2021-01-05	3
585	South Gloucestershire	2021-01-06	2021-03-01	4
586	South Hams	2020-12-02	2020-12-30	2
587	South Hams	2020-12-31	2021-01-05	3
588	South Hams	2021-01-06	2021-03-01	4
589	South Holland	2020-12-02	2020-12-30	3
590	South Holland	2020-12-31	2021-03-01	4
591	South Kesteven	2020-12-02	2020-12-30	3
592	South Kesteven	2020-12-31	2021-03-01	4
593	South Lakeland	2020-12-02	2020-12-30	2
594	South Lakeland	2020-12-31	2021-03-01	4
595	South Norfolk	2020-12-02	2020-12-25	2
596	South Norfolk	2020-12-26	2021-03-01	4
597	South Northamptonshire	2020-12-02	2020-12-25	2
598	South Northamptonshire	2020-12-26	2020-12-30	3
599	South Northamptonshire	2020-12-31	2021-03-01	4
600	South Oxfordshire	2020-12-02	2020-12-25	2
601	South Oxfordshire	2020-12-26	2021-03-01	4
602	South Ribble	2020-12-02	2020-12-30	3
603	South Ribble	2020-12-31	2021-03-01	4
604	South Somerset	2020-12-02	2020-12-25	2
605	South Somerset	2020-12-26	2020-12-30	3
606	South Somerset	2020-12-31	2021-03-01	4
607	South Staffordshire	2020-12-02	2020-12-30	3
608	South Staffordshire	2020-12-31	2021-03-01	4
609	South Tyneside	2020-12-02	2020-12-30	3
610	South Tyneside	2020-12-31	2021-03-01	4
611	Southampton	2020-12-02	2020-12-25	2
612	Southampton	2020-12-26	2021-03-01	4
613	Southend-on-Sea	2020-12-02	2020-12-15	2
614	Southend-on-Sea	2020-12-16	2020-12-19	3
615	Southend-on-Sea	2020-12-20	2021-03-01	4
616	Southwark	2020-12-02	2020-12-15	2
617	Southwark	2020-12-16	2020-12-19	3
618	Southwark	2020-12-20	2021-03-01	4
619	Spelthorne	2020-12-02	2020-12-18	2
620	Spelthorne	2020-12-19	2020-12-19	3
621	Spelthorne	2020-12-20	2021-03-01	4
622	St Albans	2020-12-02	2020-12-18	2
623	St Albans	2020-12-19	2020-12-19	3
624	St Albans	2020-12-20	2021-03-01	4
627	St. Helens	2020-12-02	2020-12-30	2
628	St. Helens	2020-12-31	2021-01-05	3
629	St. Helens	2021-01-06	2021-03-01	4
630	Stafford	2020-12-02	2020-12-30	3
631	Stafford	2020-12-31	2021-03-01	4
632	Staffordshire Moorlands	2020-12-02	2020-12-30	3
633	Staffordshire Moorlands	2020-12-31	2021-03-01	4
634	Stevenage	2020-12-02	2020-12-18	2
635	Stevenage	2020-12-19	2020-12-19	3
636	Stevenage	2020-12-20	2021-03-01	4
637	Stockport	2020-12-02	2020-12-30	3
638	Stockport	2020-12-31	2021-03-01	4
639	Stockton-on-Tees	2020-12-02	2020-12-30	3
640	Stockton-on-Tees	2020-12-31	2021-03-01	4
641	Stoke-on-Trent	2020-12-02	2020-12-30	3
642	Stoke-on-Trent	2020-12-31	2021-03-01	4
643	Stratford-on-Avon	2020-12-02	2020-12-30	3
644	Stratford-on-Avon	2020-12-31	2021-03-01	4
645	Stroud	2020-12-02	2020-12-25	2
646	Stroud	2020-12-26	2020-12-30	3
647	Stroud	2020-12-31	2021-03-01	4
648	East Suffolk	2020-12-02	2020-12-25	2
649	East Suffolk	2020-12-26	2021-03-01	4
650	Sunderland	2020-12-02	2020-12-30	3
651	Sunderland	2020-12-31	2021-03-01	4
652	Surrey Heath	2020-12-02	2020-12-18	2
653	Surrey Heath	2020-12-19	2020-12-19	3
654	Surrey Heath	2020-12-20	2021-03-01	4
655	Sutton	2020-12-02	2020-12-15	2
656	Sutton	2020-12-16	2020-12-19	3
657	Sutton	2020-12-20	2021-03-01	4
658	Swale	2020-12-02	2020-12-19	3
659	Swale	2020-12-20	2021-03-01	4
660	Swindon	2020-12-02	2020-12-25	2
661	Swindon	2020-12-26	2020-12-30	3
662	Swindon	2020-12-31	2021-03-01	4
663	Tameside	2020-12-02	2020-12-30	3
664	Tameside	2020-12-31	2021-03-01	4
665	Tamworth	2020-12-02	2020-12-30	3
666	Tamworth	2020-12-31	2021-03-01	4
667	Tandridge	2020-12-02	2020-12-18	2
668	Tandridge	2020-12-19	2020-12-19	3
669	Tandridge	2020-12-20	2021-03-01	4
670	Somerset West and Taunton	2020-12-02	2020-12-25	2
671	Somerset West and Taunton	2020-12-26	2020-12-30	3
672	Somerset West and Taunton	2020-12-31	2021-03-01	4
673	Teignbridge	2020-12-02	2020-12-30	2
674	Teignbridge	2020-12-31	2021-01-05	3
675	Teignbridge	2021-01-06	2021-03-01	4
676	Telford and Wrekin	2020-12-02	2020-12-30	2
677	Telford and Wrekin	2020-12-31	2021-01-05	3
678	Telford and Wrekin	2021-01-06	2021-03-01	4
679	Tendring	2020-12-02	2020-12-25	2
680	Tendring	2020-12-26	2021-03-01	4
681	Test Valley	2020-12-02	2020-12-25	2
682	Test Valley	2020-12-26	2021-03-01	4
683	Tewkesbury	2020-12-02	2020-12-25	2
684	Tewkesbury	2020-12-26	2020-12-30	3
685	Tewkesbury	2020-12-31	2021-03-01	4
686	Thanet	2020-12-02	2020-12-19	3
687	Thanet	2020-12-20	2021-03-01	4
688	Three Rivers	2020-12-02	2020-12-15	2
689	Three Rivers	2020-12-16	2020-12-19	3
690	Three Rivers	2020-12-20	2021-03-01	4
691	Thurrock	2020-12-02	2020-12-15	2
692	Thurrock	2020-12-16	2020-12-19	3
693	Thurrock	2020-12-20	2021-03-01	4
694	Tonbridge and Malling	2020-12-02	2020-12-19	3
695	Tonbridge and Malling	2020-12-20	2021-03-01	4
696	Torbay	2020-12-02	2020-12-30	2
697	Torbay	2020-12-31	2021-01-05	3
698	Torbay	2021-01-06	2021-03-01	4
699	Torridge	2020-12-02	2020-12-30	2
700	Torridge	2020-12-31	2021-01-05	3
701	Torridge	2021-01-06	2021-03-01	4
702	Tower Hamlets	2020-12-02	2020-12-15	2
703	Tower Hamlets	2020-12-16	2020-12-19	3
704	Tower Hamlets	2020-12-20	2021-03-01	4
705	Trafford	2020-12-02	2020-12-30	3
706	Trafford	2020-12-31	2021-03-01	4
707	Tunbridge Wells	2020-12-02	2020-12-19	3
708	Tunbridge Wells	2020-12-20	2021-03-01	4
709	Uttlesford	2020-12-02	2020-12-25	2
710	Uttlesford	2020-12-26	2021-03-01	4
711	Vale of White Horse	2020-12-02	2020-12-25	2
712	Vale of White Horse	2020-12-26	2021-03-01	4
713	Wakefield	2020-12-02	2021-01-05	3
714	Wakefield	2021-01-06	2021-03-01	4
715	Walsall	2020-12-02	2020-12-30	3
716	Walsall	2020-12-31	2021-03-01	4
717	Waltham Forest	2020-12-02	2020-12-15	2
718	Waltham Forest	2020-12-16	2020-12-19	3
719	Waltham Forest	2020-12-20	2021-03-01	4
720	Wandsworth	2020-12-02	2020-12-15	2
721	Wandsworth	2020-12-16	2020-12-19	3
722	Wandsworth	2020-12-20	2021-03-01	4
723	Warrington	2020-12-02	2020-12-25	2
724	Warrington	2020-12-26	2020-12-30	3
725	Warrington	2020-12-31	2021-03-01	4
726	Warwick	2020-12-02	2020-12-30	3
727	Warwick	2020-12-31	2021-03-01	4
728	Watford	2020-12-02	2020-12-15	2
729	Watford	2020-12-16	2020-12-19	3
730	Watford	2020-12-20	2021-03-01	4
733	Waverley	2020-12-02	2020-12-25	2
734	Waverley	2020-12-26	2021-03-01	4
735	Wealden	2020-12-02	2020-12-25	2
736	Wealden	2020-12-26	2021-03-01	4
737	Wellingborough	2020-12-02	2020-12-25	2
738	Wellingborough	2020-12-26	2020-12-30	3
739	Wellingborough	2020-12-31	2021-03-01	4
740	Welwyn Hatfield	2020-12-02	2020-12-18	2
741	Welwyn Hatfield	2020-12-19	2020-12-19	3
742	Welwyn Hatfield	2020-12-20	2021-03-01	4
743	West Berkshire	2020-12-02	2020-12-18	2
744	West Berkshire	2020-12-19	2020-12-19	3
745	West Berkshire	2020-12-20	2021-03-01	4
746	West Devon	2020-12-02	2020-12-30	2
747	West Devon	2020-12-31	2021-01-05	3
748	West Devon	2021-01-06	2021-03-01	4
752	West Lancashire	2020-12-02	2020-12-30	3
753	West Lancashire	2020-12-31	2021-03-01	4
754	West Lindsey	2020-12-02	2020-12-30	3
755	West Lindsey	2020-12-31	2021-03-01	4
756	West Oxfordshire	2020-12-02	2020-12-25	2
757	West Oxfordshire	2020-12-26	2021-03-01	4
761	Westminster	2020-12-02	2020-12-15	2
762	Westminster	2020-12-16	2020-12-19	3
763	Westminster	2020-12-20	2021-03-01	4
767	Wigan	2020-12-02	2020-12-30	3
768	Wigan	2020-12-31	2021-03-01	4
769	Wiltshire	2020-12-02	2020-12-30	2
770	Wiltshire	2020-12-31	2021-01-05	3
771	Wiltshire	2021-01-06	2021-03-01	4
772	Winchester	2020-12-02	2020-12-25	2
773	Winchester	2020-12-26	2021-03-01	4
774	Windsor and Maidenhead	2020-12-02	2020-12-18	2
775	Windsor and Maidenhead	2020-12-19	2020-12-19	3
776	Windsor and Maidenhead	2020-12-20	2021-03-01	4
777	Wirral	2020-12-02	2020-12-30	2
778	Wirral	2020-12-31	2021-01-05	3
779	Wirral	2021-01-06	2021-03-01	4
780	Woking	2020-12-02	2020-12-18	2
781	Woking	2020-12-19	2020-12-19	3
782	Woking	2020-12-20	2021-03-01	4
783	Wokingham	2020-12-02	2020-12-18	2
784	Wokingham	2020-12-19	2020-12-19	3
785	Wokingham	2020-12-20	2021-03-01	4
786	Wolverhampton	2020-12-02	2020-12-30	3
787	Wolverhampton	2020-12-31	2021-03-01	4
788	Worcester	2020-12-02	2020-12-30	2
789	Worcester	2020-12-31	2021-01-05	3
790	Worcester	2021-01-06	2021-03-01	4
791	Worthing	2020-12-02	2020-12-25	2
792	Worthing	2020-12-26	2021-03-01	4
793	Wychavon	2020-12-02	2020-12-30	2
794	Wychavon	2020-12-31	2021-01-05	3
795	Wychavon	2021-01-06	2021-03-01	4
796	Wycombe	2020-12-02	2020-12-18	2
797	Wycombe	2020-12-19	2020-12-19	3
798	Wycombe	2020-12-20	2021-03-01	4
799	Wyre	2020-12-02	2020-12-30	3
800	Wyre	2020-12-31	2021-03-01	4
801	Wyre Forest	2020-12-02	2020-12-30	2
802	Wyre Forest	2020-12-31	2021-01-05	3
803	Wyre Forest	2021-01-06	2021-03-01	4
804	York	2020-12-02	2020-12-30	2
805	York	2020-12-31	2021-01-05	3
806	York	2021-01-06	2021-03-01	4

## Sheet: F3bcd R-values
date	lad19nm	tier	R	lin
2020-11-05	Hartlepool	3	1.37408	B.1.1.7
2020-11-05	Middlesbrough	3	1.26624	B.1.1.7
2020-11-05	Redcar and Cleveland	3	1.26944	B.1.1.7
2020-11-05	Stockton-on-Tees	3	1.43578	B.1.1.7
2020-11-05	Darlington	3	1.5106	B.1.1.7
2020-11-05	Halton	3	1.36225	B.1.1.7
2020-11-05	Warrington	3	1.12565	B.1.1.7
2020-11-05	Blackburn with Darwen	3	1.07171	B.1.1.7
2020-11-05	Blackpool	3	1.21082	B.1.1.7
2020-11-05	Kingston upon Hull, City of	3	1.18586	B.1.1.7
2020-11-05	East Riding of Yorkshire	3	1.14018	B.1.1.7
2020-11-05	North East Lincolnshire	3	1.2482	B.1.1.7
2020-11-05	North Lincolnshire	3	1.5238	B.1.1.7
2020-11-05	York	3	1.24446	B.1.1.7
2020-11-05	Derby	3	1.21422	B.1.1.7
2020-11-05	Leicester	3	1.41731	B.1.1.7
2020-11-05	Rutland	3	1.29395	B.1.1.7
2020-11-05	Nottingham	3	1.22697	B.1.1.7
2020-11-05	Herefordshire, County of	3	1.515	B.1.1.7
2020-11-05	Telford and Wrekin	3	1.24793	B.1.1.7
2020-11-05	Stoke-on-Trent	3	1.42475	B.1.1.7
2020-11-05	Bath and North East Somerset	3	1.333	B.1.1.7
2020-11-05	Bristol, City of	3	1.30571	B.1.1.7
2020-11-05	North Somerset	3	1.35052	B.1.1.7
2020-11-05	South Gloucestershire	3	1.30345	B.1.1.7
2020-11-05	Plymouth	3	1.19782	B.1.1.7
2020-11-05	Torbay	3	1.0644	B.1.1.7
2020-11-05	Swindon	3	1.27985	B.1.1.7
2020-11-05	Peterborough	3	1.55957	B.1.1.7
2020-11-05	Luton	3	1.65227	B.1.1.7
2020-11-05	Southend-on-Sea	3	1.40175	B.1.1.7
2020-11-05	Thurrock	3	1.63749	B.1.1.7
2020-11-05	Medway	3	1.77107	B.1.1.7
2020-11-05	Bracknell Forest	3	1.28517	B.1.1.7
2020-11-05	West Berkshire	3	1.29585	B.1.1.7
2020-11-05	Reading	3	1.62085	B.1.1.7
2020-11-05	Slough	3	1.61305	B.1.1.7
2020-11-05	Windsor and Maidenhead	3	1.34902	B.1.1.7
2020-11-05	Wokingham	3	1.32649	B.1.1.7
2020-11-05	Milton Keynes	3	1.7573	B.1.1.7
2020-11-05	Brighton and Hove	3	1.13464	B.1.1.7
2020-11-05	Portsmouth	3	1.41605	B.1.1.7
2020-11-05	Southampton	3	1.34368	B.1.1.7
2020-11-05	Isle of Wight	3	1.35637	B.1.1.7
2020-11-05	County Durham	3	1.27469	B.1.1.7
2020-11-05	Cheshire East	3	1.26112	B.1.1.7
2020-11-05	Cheshire West and Chester	3	1.17186	B.1.1.7
2020-11-05	Shropshire	3	1.23259	B.1.1.7
2020-11-05	Cornwall	3	1.49286	B.1.1.7
2020-11-05	Isles of Scilly	3	1	B.1.1.7
2020-11-05	Wiltshire	3	1.77868	B.1.1.7
2020-11-05	Bedford	3	1.64825	B.1.1.7
2020-11-05	Central Bedfordshire	3	1.23678	B.1.1.7
2020-11-05	Northumberland	3	1.44738	B.1.1.7
2020-11-05	Bournemouth, Christchurch and Poole	3	1.14755	B.1.1.7
2020-11-05	Dorset	3	1.26009	B.1.1.7
2020-11-05	Aylesbury Vale	3	1.35248	B.1.1.7
2020-11-05	Chiltern	3	1.3035	B.1.1.7
2020-11-05	South Bucks	3	1.66805	B.1.1.7
2020-11-05	Wycombe	3	1.34184	B.1.1.7
2020-11-05	Cambridge	3	1.27537	B.1.1.7
2020-11-05	East Cambridgeshire	3	1.5849	B.1.1.7
2020-11-05	Fenland	3	1.7814	B.1.1.7
2020-11-05	Huntingdonshire	3	1.10648	B.1.1.7
2020-11-05	South Cambridgeshire	3	1.18124	B.1.1.7
2020-11-05	Allerdale	3	1.09769	B.1.1.7
2020-11-05	Barrow-in-Furness	3	1.18738	B.1.1.7
2020-11-05	Carlisle	3	1.59208	B.1.1.7
2020-11-05	Copeland	3	0.958218	B.1.1.7
2020-11-05	Eden	3	1.01487	B.1.1.7
2020-11-05	South Lakeland	3	1.80236	B.1.1.7
2020-11-05	Amber Valley	3	1.10045	B.1.1.7
2020-11-05	Bolsover	3	1.1793	B.1.1.7
2020-11-05	Chesterfield	3	1.17955	B.1.1.7
2020-11-05	Derbyshire Dales	3	1.34634	B.1.1.7
2020-11-05	Erewash	3	1.39943	B.1.1.7
2020-11-05	High Peak	3	1.12912	B.1.1.7
2020-11-05	North East Derbyshire	3	1.30212	B.1.1.7
2020-11-05	South Derbyshire	3	1.32536	B.1.1.7
2020-11-05	East Devon	3	1.39085	B.1.1.7
2020-11-05	Exeter	3	1.56615	B.1.1.7
2020-11-05	Mid Devon	3	1.57695	B.1.1.7
2020-11-05	North Devon	3	1.50273	B.1.1.7
2020-11-05	South Hams	3	1.31623	B.1.1.7
2020-11-05	Teignbridge	3	1.38427	B.1.1.7
2020-11-05	Torridge	3	1.48279	B.1.1.7
2020-11-05	West Devon	3	1.28659	B.1.1.7
2020-11-05	Eastbourne	3	2.16464	B.1.1.7
2020-11-05	Hastings	3	1.8029	B.1.1.7
2020-11-05	Lewes	3	1.77429	B.1.1.7
2020-11-05	Rother	3	1.57773	B.1.1.7
2020-11-05	Wealden	3	2.15232	B.1.1.7
2020-11-05	Basildon	3	1.91376	B.1.1.7
2020-11-05	Braintree	3	1.65835	B.1.1.7
2020-11-05	Brentwood	3	1.59422	B.1.1.7
2020-11-05	Castle Point	3	1.85613	B.1.1.7
2020-11-05	Chelmsford	3	1.50103	B.1.1.7
2020-11-05	Colchester	3	1.26124	B.1.1.7
2020-11-05	Epping Forest	3	1.53278	B.1.1.7
2020-11-05	Harlow	3	1.90976	B.1.1.7
2020-11-05	Maldon	3	1.3617	B.1.1.7
2020-11-05	Rochford	3	1.80914	B.1.1.7
2020-11-05	Tendring	3	1.6447	B.1.1.7
2020-11-05	Uttlesford	3	1.1381	B.1.1.7
2020-11-05	Cheltenham	3	1.44607	B.1.1.7
2020-11-05	Cotswold	3	0.991738	B.1.1.7
2020-11-05	Forest of Dean	3	1.7598	B.1.1.7
2020-11-05	Gloucester	3	1.78552	B.1.1.7
2020-11-05	Stroud	3	1.27013	B.1.1.7
2020-11-05	Tewkesbury	3	1.79929	B.1.1.7
2020-11-05	Basingstoke and Deane	3	1.44261	B.1.1.7
2020-11-05	East Hampshire	3	1.31459	B.1.1.7
2020-11-05	Eastleigh	3	1.25842	B.1.1.7
2020-11-05	Fareham	3	1.44311	B.1.1.7
2020-11-05	Gosport	3	1.4565	B.1.1.7
2020-11-05	Hart	3	1.13754	B.1.1.7
2020-11-05	Havant	3	1.68978	B.1.1.7
2020-11-05	New Forest	3	1.31288	B.1.1.7
2020-11-05	Rushmoor	3	1.33377	B.1.1.7
2020-11-05	Test Valley	3	1.4731	B.1.1.7
2020-11-05	Winchester	3	1.42941	B.1.1.7
2020-11-05	Broxbourne	3	1.43227	B.1.1.7
2020-11-05	Dacorum	3	1.45888	B.1.1.7
2020-11-05	Hertsmere	3	1.79288	B.1.1.7
2020-11-05	North Hertfordshire	3	1.37937	B.1.1.7
2020-11-05	Three Rivers	3	1.44339	B.1.1.7
2020-11-05	Watford	3	1.36678	B.1.1.7
2020-11-05	Ashford	3	1.33697	B.1.1.7
2020-11-05	Canterbury	3	1.72476	B.1.1.7
2020-11-05	Dartford	3	1.38196	B.1.1.7
2020-11-05	Dover	3	1.71708	B.1.1.7
2020-11-05	Gravesham	3	1.85791	B.1.1.7
2020-11-05	Maidstone	3	1.65024	B.1.1.7
2020-11-05	Sevenoaks	3	1.53945	B.1.1.7
2020-11-05	Folkestone and Hythe	3	1.82663	B.1.1.7
2020-11-05	Swale	3	1.51686	B.1.1.7
2020-11-05	Thanet	3	1.29503	B.1.1.7
2020-11-05	Tonbridge and Malling	3	1.39494	B.1.1.7
2020-11-05	Tunbridge Wells	3	1.38424	B.1.1.7
2020-11-05	Burnley	3	1.42185	B.1.1.7
2020-11-05	Chorley	3	1.37931	B.1.1.7
2020-11-05	Fylde	3	1.45589	B.1.1.7
2020-11-05	Hyndburn	3	1.69212	B.1.1.7
2020-11-05	Lancaster	3	1.23975	B.1.1.7
2020-11-05	Pendle	3	1.3196	B.1.1.7
2020-11-05	Preston	3	1.09945	B.1.1.7
2020-11-05	Ribble Valley	3	1.13016	B.1.1.7
2020-11-05	Rossendale	3	1.34975	B.1.1.7
2020-11-05	South Ribble	3	1.37352	B.1.1.7
2020-11-05	West Lancashire	3	1.20566	B.1.1.7
2020-11-05	Wyre	3	1.04291	B.1.1.7
2020-11-05	Blaby	3	1.5513	B.1.1.7
2020-11-05	Charnwood	3	1.22969	B.1.1.7
2020-11-05	Harborough	3	1.61997	B.1.1.7
2020-11-05	Hinckley and Bosworth	3	1.36497	B.1.1.7
2020-11-05	Melton	3	1.1763	B.1.1.7
2020-11-05	North West Leicestershire	3	1.34563	B.1.1.7
2020-11-05	Oadby and Wigston	3	1.45159	B.1.1.7
2020-11-05	Boston	3	1.65255	B.1.1.7
2020-11-05	East Lindsey	3	1.57871	B.1.1.7
2020-11-05	Lincoln	3	1.49786	B.1.1.7
2020-11-05	North Kesteven	3	1.24723	B.1.1.7
2020-11-05	South Holland	3	1.21279	B.1.1.7
2020-11-05	South Kesteven	3	1.38222	B.1.1.7
2020-11-05	West Lindsey	3	1.35323	B.1.1.7
2020-11-05	Breckland	3	1.32114	B.1.1.7
2020-11-05	Broadland	3	1.1032	B.1.1.7
2020-11-05	Great Yarmouth	3	1.06723	B.1.1.7
2020-11-05	King's Lynn and West Norfolk	3	1.57846	B.1.1.7
2020-11-05	North Norfolk	3	1.76516	B.1.1.7
2020-11-05	Norwich	3	1.6752	B.1.1.7
2020-11-05	South Norfolk	3	1.40635	B.1.1.7
2020-11-05	Corby	3	1.60114	B.1.1.7
2020-11-05	Daventry	3	1.04433	B.1.1.7
2020-11-05	East Northamptonshire	3	1.01866	B.1.1.7
2020-11-05	Kettering	3	1.35498	B.1.1.7
2020-11-05	Northampton	3	1.30376	B.1.1.7
2020-11-05	South Northamptonshire	3	1.6279	B.1.1.7
2020-11-05	Wellingborough	3	1.54323	B.1.1.7
2020-11-05	Craven	3	1.50809	B.1.1.7
2020-11-05	Hambleton	3	1.19258	B.1.1.7
2020-11-05	Harrogate	3	1.15775	B.1.1.7
2020-11-05	Richmondshire	3	1.2491	B.1.1.7
2020-11-05	Ryedale	3	1.31169	B.1.1.7
2020-11-05	Scarborough	3	0.962504	B.1.1.7
2020-11-05	Selby	3	1.57202	B.1.1.7
2020-11-05	Ashfield	3	1.35855	B.1.1.7
2020-11-05	Bassetlaw	3	1.28333	B.1.1.7
2020-11-05	Broxtowe	3	1.17886	B.1.1.7
2020-11-05	Gedling	3	1.16777	B.1.1.7
2020-11-05	Mansfield	3	1.33504	B.1.1.7
2020-11-05	Newark and Sherwood	3	1.2746	B.1.1.7
2020-11-05	Rushcliffe	3	1.50241	B.1.1.7
2020-11-05	Cherwell	3	1.17146	B.1.1.7
2020-11-05	Oxford	3	1.11011	B.1.1.7
2020-11-05	South Oxfordshire	3	1.15924	B.1.1.7
2020-11-05	Vale of White Horse	3	1.14025	B.1.1.7
2020-11-05	West Oxfordshire	3	1.10436	B.1.1.7
2020-11-05	Mendip	3	1.62652	B.1.1.7
2020-11-05	Sedgemoor	3	1.64486	B.1.1.7
2020-11-05	South Somerset	3	1.56432	B.1.1.7
2020-11-05	Cannock Chase	3	1.26625	B.1.1.7
2020-11-05	East Staffordshire	3	1.50677	B.1.1.7
2020-11-05	Lichfield	3	1.38533	B.1.1.7
2020-11-05	Newcastle-under-Lyme	3	1.54489	B.1.1.7
2020-11-05	South Staffordshire	3	1.27832	B.1.1.7
2020-11-05	Stafford	3	1.37615	B.1.1.7
2020-11-05	Staffordshire Moorlands	3	1.2413	B.1.1.7
2020-11-05	Tamworth	3	1.38752	B.1.1.7
2020-11-05	Babergh	3	1.31951	B.1.1.7
2020-11-05	Ipswich	3	1.67203	B.1.1.7
2020-11-05	Mid Suffolk	3	1.23135	B.1.1.7
2020-11-05	Elmbridge	3	1.58584	B.1.1.7
2020-11-05	Epsom and Ewell	3	1.46333	B.1.1.7
2020-11-05	Guildford	3	1.11361	B.1.1.7
2020-11-05	Mole Valley	3	1.05521	B.1.1.7
2020-11-05	Reigate and Banstead	3	1.20707	B.1.1.7
2020-11-05	Runnymede	3	1.49659	B.1.1.7
2020-11-05	Spelthorne	3	1.2759	B.1.1.7
2020-11-05	Surrey Heath	3	1.46042	B.1.1.7
2020-11-05	Tandridge	3	1.3999	B.1.1.7
2020-11-05	Waverley	3	1.35417	B.1.1.7
2020-11-05	Woking	3	1.42775	B.1.1.7
2020-11-05	North Warwickshire	3	1.44172	B.1.1.7
2020-11-05	Nuneaton and Bedworth	3	1.66946	B.1.1.7
2020-11-05	Rugby	3	1.74637	B.1.1.7
2020-11-05	Stratford-on-Avon	3	1.22139	B.1.1.7
2020-11-05	Warwick	3	1.22082	B.1.1.7
2020-11-05	Adur	3	1.65123	B.1.1.7
2020-11-05	Arun	3	1.78344	B.1.1.7
2020-11-05	Chichester	3	1.38001	B.1.1.7
2020-11-05	Crawley	3	1.16394	B.1.1.7
2020-11-05	Horsham	3	1.54531	B.1.1.7
2020-11-05	Mid Sussex	3	1.61958	B.1.1.7
2020-11-05	Worthing	3	1.61247	B.1.1.7
2020-11-05	Bromsgrove	3	1.38344	B.1.1.7
2020-11-05	Malvern Hills	3	1.33761	B.1.1.7
2020-11-05	Redditch	3	1.26156	B.1.1.7
2020-11-05	Worcester	3	1.1958	B.1.1.7
2020-11-05	Wychavon	3	1.28894	B.1.1.7
2020-11-05	Wyre Forest	3	1.34855	B.1.1.7
2020-11-05	St Albans	3	1.44362	B.1.1.7
2020-11-05	Welwyn Hatfield	3	1.32399	B.1.1.7
2020-11-05	East Hertfordshire	3	1.43801	B.1.1.7
2020-11-05	Stevenage	3	1.43605	B.1.1.7
2020-11-05	East Suffolk	3	1.38889	B.1.1.7
2020-11-05	West Suffolk	3	1.5695	B.1.1.7
2020-11-05	Somerset West and Taunton	3	1.36877	B.1.1.7
2020-11-05	Bolton	3	1.19744	B.1.1.7
2020-11-05	Bury	3	1.0963	B.1.1.7
2020-11-05	Manchester	3	1.21903	B.1.1.7
2020-11-05	Oldham	3	1.11774	B.1.1.7
2020-11-05	Rochdale	3	1.19035	B.1.1.7
2020-11-05	Salford	3	1.12132	B.1.1.7
2020-11-05	Stockport	3	1.21028	B.1.1.7
2020-11-05	Tameside	3	1.21495	B.1.1.7
2020-11-05	Trafford	3	1.05177	B.1.1.7
2020-11-05	Wigan	3	1.13881	B.1.1.7
2020-11-05	Knowsley	3	0.998432	B.1.1.7
2020-11-05	Liverpool	3	1.09917	B.1.1.7
2020-11-05	St. Helens	3	1.18079	B.1.1.7
2020-11-05	Sefton	3	1.08563	B.1.1.7
2020-11-05	Wirral	3	1.22608	B.1.1.7
2020-11-05	Barnsley	3	1.16556	B.1.1.7
2020-11-05	Doncaster	3	1.15805	B.1.1.7
2020-11-05	Rotherham	3	1.21562	B.1.1.7
2020-11-05	Sheffield	3	1.2531	B.1.1.7
2020-11-05	Newcastle upon Tyne	3	1.4032	B.1.1.7
2020-11-05	North Tyneside	3	1.36274	B.1.1.7
2020-11-05	South Tyneside	3	1.39174	B.1.1.7
2020-11-05	Sunderland	3	1.24049	B.1.1.7
2020-11-05	Birmingham	3	1.5307	B.1.1.7
2020-11-05	Coventry	3	1.3809	B.1.1.7
2020-11-05	Dudley	3	1.44121	B.1.1.7
2020-11-05	Sandwell	3	1.4532	B.1.1.7
2020-11-05	Solihull	3	1.38916	B.1.1.7
2020-11-05	Walsall	3	1.40939	B.1.1.7
2020-11-05	Wolverhampton	3	1.61105	B.1.1.7
2020-11-05	Bradford	3	1.31446	B.1.1.7
2020-11-05	Calderdale	3	1.2741	B.1.1.7
2020-11-05	Kirklees	3	1.29454	B.1.1.7
2020-11-05	Leeds	3	1.23574	B.1.1.7
2020-11-05	Wakefield	3	1.21544	B.1.1.7
2020-11-05	Gateshead	3	1.22385	B.1.1.7
2020-11-05	City of London	3	1	B.1.1.7
2020-11-05	Barking and Dagenham	3	1.51119	B.1.1.7
2020-11-05	Barnet	3	1.45279	B.1.1.7
2020-11-05	Bexley	3	1.38133	B.1.1.7
2020-11-05	Brent	3	1.51769	B.1.1.7
2020-11-05	Bromley	3	1.5791	B.1.1.7
2020-11-05	Camden	3	1.36973	B.1.1.7
2020-11-05	Croydon	3	1.77913	B.1.1.7
2020-11-05	Ealing	3	1.49285	B.1.1.7
2020-11-05	Enfield	3	1.777	B.1.1.7
2020-11-05	Greenwich	3	1.83424	B.1.1.7
2020-11-05	Hackney	3	1.7101	B.1.1.7
2020-11-05	Hammersmith and Fulham	3	1.48003	B.1.1.7
2020-11-05	Haringey	3	1.54667	B.1.1.7
2020-11-05	Harrow	3	1.57467	B.1.1.7
2020-11-05	Havering	3	1.61101	B.1.1.7
2020-11-05	Hillingdon	3	1.47893	B.1.1.7
2020-11-05	Hounslow	3	1.63336	B.1.1.7
2020-11-05	Islington	3	1.3242	B.1.1.7
2020-11-05	Kensington and Chelsea	3	1.64311	B.1.1.7
2020-11-05	Kingston upon Thames	3	1.52043	B.1.1.7
2020-11-05	Lambeth	3	1.44819	B.1.1.7
2020-11-05	Lewisham	3	1.5333	B.1.1.7
2020-11-05	Merton	3	1.74432	B.1.1.7
2020-11-05	Newham	3	1.62963	B.1.1.7
2020-11-05	Redbridge	3	1.69936	B.1.1.7
2020-11-05	Richmond upon Thames	3	1.33733	B.1.1.7
2020-11-05	Southwark	3	1.54002	B.1.1.7
2020-11-05	Sutton	3	1.51675	B.1.1.7
2020-11-05	Tower Hamlets	3	1.44823	B.1.1.7
2020-11-05	Waltham Forest	3	1.53987	B.1.1.7
2020-11-05	Wandsworth	3	1.29974	B.1.1.7
2020-11-05	Westminster	3	1.39503	B.1.1.7
2020-11-05	Hartlepool	3	0.933159	Other
2020-11-05	Middlesbrough	3	0.854874	Other
2020-11-05	Redcar and Cleveland	3	0.87513	Other
2020-11-05	Stockton-on-Tees	3	0.98574	Other
2020-11-05	Darlington	3	0.999564	Other
2020-11-05	Halton	3	0.951992	Other
2020-11-05	Warrington	3	0.797588	Other
2020-11-05	Blackburn with Darwen	3	0.729716	Other
2020-11-05	Blackpool	3	0.848474	Other
2020-11-05	Kingston upon Hull, City of	3	0.817672	Other
2020-11-05	East Riding of Yorkshire	3	0.787694	Other
2020-11-05	North East Lincolnshire	3	0.832751	Other
2020-11-05	North Lincolnshire	3	1.05727	Other
2020-11-05	York	3	0.856815	Other
2020-11-05	Derby	3	0.80769	Other
2020-11-05	Leicester	3	0.936746	Other
2020-11-05	Rutland	3	0.865212	Other
2020-11-05	Nottingham	3	0.859107	Other
2020-11-05	Herefordshire, County of	3	1.06321	Other
2020-11-05	Telford and Wrekin	3	0.823856	Other
2020-11-05	Stoke-on-Trent	3	0.965948	Other
2020-11-05	Bath and North East Somerset	3	0.902482	Other
2020-11-05	Bristol, City of	3	0.872173	Other
2020-11-05	North Somerset	3	0.90864	Other
2020-11-05	South Gloucestershire	3	0.87406	Other
2020-11-05	Plymouth	3	0.827487	Other
2020-11-05	Torbay	3	0.733591	Other
2020-11-05	Swindon	3	0.848867	Other
2020-11-05	Peterborough	3	1.04059	Other
2020-11-05	Luton	3	1.06698	Other
2020-11-05	Southend-on-Sea	3	0.941508	Other
2020-11-05	Thurrock	3	1.1026	Other
2020-11-05	Medway	3	1.2268	Other
2020-11-05	Bracknell Forest	3	0.838549	Other
2020-11-05	West Berkshire	3	0.873973	Other
2020-11-05	Reading	3	1.04554	Other
2020-11-05	Slough	3	1.07328	Other
2020-11-05	Windsor and Maidenhead	3	0.903641	Other
2020-11-05	Wokingham	3	0.85814	Other
2020-11-05	Milton Keynes	3	1.18722	Other
2020-11-05	Brighton and Hove	3	0.76222	Other
2020-11-05	Portsmouth	3	0.939999	Other
2020-11-05	Southampton	3	0.893891	Other
2020-11-05	Isle of Wight	3	0.907996	Other
2020-11-05	County Durham	3	0.858091	Other
2020-11-05	Cheshire East	3	0.871794	Other
2020-11-05	Cheshire West and Chester	3	0.818575	Other
2020-11-05	Shropshire	3	0.834794	Other
2020-11-05	Cornwall	3	0.969386	Other
2020-11-05	Isles of Scilly	3	0.995585	Other
2020-11-05	Wiltshire	3	1.19808	Other
2020-11-05	Bedford	3	1.07242	Other
2020-11-05	Central Bedfordshire	3	0.82938	Other
2020-11-05	Northumberland	3	0.981201	Other
2020-11-05	Bournemouth, Christchurch and Poole	3	0.814145	Other
2020-11-05	Dorset	3	0.859328	Other
2020-11-05	Aylesbury Vale	3	0.919406	Other
2020-11-05	Chiltern	3	0.8842	Other
2020-11-05	South Bucks	3	1.10059	Other
2020-11-05	Wycombe	3	0.864061	Other
2020-11-05	Cambridge	3	0.823418	Other
2020-11-05	East Cambridgeshire	3	1.026	Other
2020-11-05	Fenland	3	1.20357	Other
2020-11-05	Huntingdonshire	3	0.743937	Other
2020-11-05	South Cambridgeshire	3	0.763015	Other
2020-11-05	Allerdale	3	0.769919	Other
2020-11-05	Barrow-in-Furness	3	0.85691	Other
2020-11-05	Carlisle	3	1.12557	Other
2020-11-05	Copeland	3	0.675312	Other
2020-11-05	Eden	3	0.704249	Other
2020-11-05	South Lakeland	3	1.26118	Other
2020-11-05	Amber Valley	3	0.775948	Other
2020-11-05	Bolsover	3	0.827951	Other
2020-11-05	Chesterfield	3	0.809972	Other
2020-11-05	Derbyshire Dales	3	0.899908	Other
2020-11-05	Erewash	3	0.976676	Other
2020-11-05	High Peak	3	0.778322	Other
2020-11-05	North East Derbyshire	3	0.893854	Other
2020-11-05	South Derbyshire	3	0.916139	Other
2020-11-05	East Devon	3	0.914257	Other
2020-11-05	Exeter	3	0.972948	Other
2020-11-05	Mid Devon	3	1.10604	Other
2020-11-05	North Devon	3	0.991377	Other
2020-11-05	South Hams	3	0.874837	Other
2020-11-05	Teignbridge	3	0.937967	Other
2020-11-05	Torridge	3	1.00215	Other
2020-11-05	West Devon	3	0.878071	Other
2020-11-05	Eastbourne	3	1.4473	Other
2020-11-05	Hastings	3	1.27045	Other
2020-11-05	Lewes	3	1.2116	Other
2020-11-05	Rother	3	1.12419	Other
2020-11-05	Wealden	3	1.50206	Other
2020-11-05	Basildon	3	1.29273	Other
2020-11-05	Braintree	3	1.12147	Other
2020-11-05	Brentwood	3	1.07977	Other
2020-11-05	Castle Point	3	1.23439	Other
2020-11-05	Chelmsford	3	1.04588	Other
2020-11-05	Colchester	3	0.847966	Other
2020-11-05	Epping Forest	3	1.03803	Other
2020-11-05	Harlow	3	1.28019	Other
2020-11-05	Maldon	3	0.919467	Other
2020-11-05	Rochford	3	1.20656	Other
2020-11-05	Tendring	3	1.07502	Other
2020-11-05	Uttlesford	3	0.777668	Other
2020-11-05	Cheltenham	3	0.98983	Other
2020-11-05	Cotswold	3	0.688439	Other
2020-11-05	Forest of Dean	3	1.20927	Other
2020-11-05	Gloucester	3	1.24629	Other
2020-11-05	Stroud	3	0.873268	Other
2020-11-05	Tewkesbury	3	1.23521	Other
2020-11-05	Basingstoke and Deane	3	0.97193	Other
2020-11-05	East Hampshire	3	0.881969	Other
2020-11-05	Eastleigh	3	0.84362	Other
2020-11-05	Fareham	3	0.992656	Other
2020-11-05	Gosport	3	0.974355	Other
2020-11-05	Hart	3	0.785543	Other
2020-11-05	Havant	3	1.08716	Other
2020-11-05	New Forest	3	0.885667	Other
2020-11-05	Rushmoor	3	0.923368	Other
2020-11-05	Test Valley	3	0.985748	Other
2020-11-05	Winchester	3	0.961024	Other
2020-11-05	Broxbourne	3	0.959929	Other
2020-11-05	Dacorum	3	0.979013	Other
2020-11-05	Hertsmere	3	1.19155	Other
2020-11-05	North Hertfordshire	3	0.968605	Other
2020-11-05	Three Rivers	3	0.931226	Other
2020-11-05	Watford	3	0.929147	Other
2020-11-05	Ashford	3	0.905708	Other
2020-11-05	Canterbury	3	1.20937	Other
2020-11-05	Dartford	3	0.941814	Other
2020-11-05	Dover	3	1.21987	Other
2020-11-05	Gravesham	3	1.25293	Other
2020-11-05	Maidstone	3	1.14999	Other
2020-11-05	Sevenoaks	3	1.07019	Other
2020-11-05	Folkestone and Hythe	3	1.24364	Other
2020-11-05	Swale	3	1.08134	Other
2020-11-05	Thanet	3	0.929936	Other
2020-11-05	Tonbridge and Malling	3	0.965924	Other
2020-11-05	Tunbridge Wells	3	0.967263	Other
2020-11-05	Burnley	3	0.954778	Other
2020-11-05	Chorley	3	0.946767	Other
2020-11-05	Fylde	3	0.993059	Other
2020-11-05	Hyndburn	3	1.16659	Other
2020-11-05	Lancaster	3	0.874904	Other
2020-11-05	Pendle	3	0.894553	Other
2020-11-05	Preston	3	0.762494	Other
2020-11-05	Ribble Valley	3	0.764869	Other
2020-11-05	Rossendale	3	0.943718	Other
2020-11-05	South Ribble	3	0.953266	Other
2020-11-05	West Lancashire	3	0.84656	Other
2020-11-05	Wyre	3	0.732166	Other
2020-11-05	Blaby	3	1.01269	Other
2020-11-05	Charnwood	3	0.843221	Other
2020-11-05	Harborough	3	1.12273	Other
2020-11-05	Hinckley and Bosworth	3	0.897749	Other
2020-11-05	Melton	3	0.807794	Other
2020-11-05	North West Leicestershire	3	0.91304	Other
2020-11-05	Oadby and Wigston	3	0.988405	Other
2020-11-05	Boston	3	1.13885	Other
2020-11-05	East Lindsey	3	1.08026	Other
2020-11-05	Lincoln	3	0.963145	Other
2020-11-05	North Kesteven	3	0.86944	Other
2020-11-05	South Holland	3	0.841054	Other
2020-11-05	South Kesteven	3	0.93749	Other
2020-11-05	West Lindsey	3	0.925763	Other
2020-11-05	Breckland	3	0.892222	Other
2020-11-05	Broadland	3	0.736294	Other
2020-11-05	Great Yarmouth	3	0.682235	Other
2020-11-05	King's Lynn and West Norfolk	3	1.10155	Other
2020-11-05	North Norfolk	3	1.19085	Other
2020-11-05	Norwich	3	1.10947	Other
2020-11-05	South Norfolk	3	0.946324	Other
2020-11-05	Corby	3	1.02486	Other
2020-11-05	Daventry	3	0.719881	Other
2020-11-05	East Northamptonshire	3	0.669171	Other
2020-11-05	Kettering	3	0.897448	Other
2020-11-05	Northampton	3	0.886606	Other
2020-11-05	South Northamptonshire	3	1.07555	Other
2020-11-05	Wellingborough	3	1.06552	Other
2020-11-05	Craven	3	1.00099	Other
2020-11-05	Hambleton	3	0.83074	Other
2020-11-05	Harrogate	3	0.768998	Other
2020-11-05	Richmondshire	3	0.834253	Other
2020-11-05	Ryedale	3	0.917877	Other
2020-11-05	Scarborough	3	0.668341	Other
2020-11-05	Selby	3	1.06105	Other
2020-11-05	Ashfield	3	0.964221	Other
2020-11-05	Bassetlaw	3	0.869979	Other
2020-11-05	Broxtowe	3	0.803428	Other
2020-11-05	Gedling	3	0.822828	Other
2020-11-05	Mansfield	3	0.933847	Other
2020-11-05	Newark and Sherwood	3	0.890635	Other
2020-11-05	Rushcliffe	3	1.0409	Other
2020-11-05	Cherwell	3	0.794387	Other
2020-11-05	Oxford	3	0.748752	Other
2020-11-05	South Oxfordshire	3	0.793294	Other
2020-11-05	Vale of White Horse	3	0.768935	Other
2020-11-05	West Oxfordshire	3	0.761993	Other
2020-11-05	Mendip	3	1.1382	Other
2020-11-05	Sedgemoor	3	1.07584	Other
2020-11-05	South Somerset	3	1.05595	Other
2020-11-05	Cannock Chase	3	0.877129	Other
2020-11-05	East Staffordshire	3	1.03614	Other
2020-11-05	Lichfield	3	0.932711	Other
2020-11-05	Newcastle-under-Lyme	3	1.03513	Other
2020-11-05	South Staffordshire	3	0.873544	Other
2020-11-05	Stafford	3	0.947006	Other
2020-11-05	Staffordshire Moorlands	3	0.865083	Other
2020-11-05	Tamworth	3	0.978709	Other
2020-11-05	Babergh	3	0.896442	Other
2020-11-05	Ipswich	3	1.15638	Other
2020-11-05	Mid Suffolk	3	0.841278	Other
2020-11-05	Elmbridge	3	1.03563	Other
2020-11-05	Epsom and Ewell	3	0.973255	Other
2020-11-05	Guildford	3	0.750829	Other
2020-11-05	Mole Valley	3	0.727491	Other
2020-11-05	Reigate and Banstead	3	0.806007	Other
2020-11-05	Runnymede	3	1.02033	Other
2020-11-05	Spelthorne	3	0.881571	Other
2020-11-05	Surrey Heath	3	0.952554	Other
2020-11-05	Tandridge	3	0.908263	Other
2020-11-05	Waverley	3	0.911683	Other
2020-11-05	Woking	3	0.944298	Other
2020-11-05	North Warwickshire	3	1.01683	Other
2020-11-05	Nuneaton and Bedworth	3	1.12771	Other
2020-11-05	Rugby	3	1.10921	Other
2020-11-05	Stratford-on-Avon	3	0.832806	Other
2020-11-05	Warwick	3	0.848513	Other
2020-11-05	Adur	3	1.07457	Other
2020-11-05	Arun	3	1.1738	Other
2020-11-05	Chichester	3	0.937732	Other
2020-11-05	Crawley	3	0.774001	Other
2020-11-05	Horsham	3	1.00727	Other
2020-11-05	Mid Sussex	3	1.06761	Other
2020-11-05	Worthing	3	1.03414	Other
2020-11-05	Bromsgrove	3	0.956428	Other
2020-11-05	Malvern Hills	3	0.910834	Other
2020-11-05	Redditch	3	0.860792	Other
2020-11-05	Worcester	3	0.806022	Other
2020-11-05	Wychavon	3	0.844836	Other
2020-11-05	Wyre Forest	3	0.934606	Other
2020-11-05	St Albans	3	0.959736	Other
2020-11-05	Welwyn Hatfield	3	0.841966	Other
2020-11-05	East Hertfordshire	3	0.990569	Other
2020-11-05	Stevenage	3	0.955137	Other
2020-11-05	East Suffolk	3	0.941562	Other
2020-11-05	West Suffolk	3	1.03322	Other
2020-11-05	Somerset West and Taunton	3	0.949801	Other
2020-11-05	Bolton	3	0.815993	Other
2020-11-05	Bury	3	0.757407	Other
2020-11-05	Manchester	3	0.835755	Other
2020-11-05	Oldham	3	0.772962	Other
2020-11-05	Rochdale	3	0.822771	Other
2020-11-05	Salford	3	0.771168	Other
2020-11-05	Stockport	3	0.838333	Other
2020-11-05	Tameside	3	0.823525	Other
2020-11-05	Trafford	3	0.722581	Other
2020-11-05	Wigan	3	0.790808	Other
2020-11-05	Knowsley	3	0.716619	Other
2020-11-05	Liverpool	3	0.785815	Other
2020-11-05	St. Helens	3	0.847847	Other
2020-11-05	Sefton	3	0.772571	Other
2020-11-05	Wirral	3	0.856896	Other
2020-11-05	Barnsley	3	0.79917	Other
2020-11-05	Doncaster	3	0.801648	Other
2020-11-05	Rotherham	3	0.823702	Other
2020-11-05	Sheffield	3	0.869679	Other
2020-11-05	Newcastle upon Tyne	3	0.93541	Other
2020-11-05	North Tyneside	3	0.91387	Other
2020-11-05	South Tyneside	3	0.958087	Other
2020-11-05	Sunderland	3	0.848029	Other
2020-11-05	Birmingham	3	1.028	Other
2020-11-05	Coventry	3	0.916193	Other
2020-11-05	Dudley	3	0.965352	Other
2020-11-05	Sandwell	3	0.981517	Other
2020-11-05	Solihull	3	0.938242	Other
2020-11-05	Walsall	3	0.966703	Other
2020-11-05	Wolverhampton	3	1.07031	Other
2020-11-05	Bradford	3	0.876274	Other
2020-11-05	Calderdale	3	0.863043	Other
2020-11-05	Kirklees	3	0.872775	Other
2020-11-05	Leeds	3	0.822631	Other
2020-11-05	Wakefield	3	0.821794	Other
2020-11-05	Gateshead	3	0.818441	Other
2020-11-05	City of London	3	1	Other
2020-11-05	Barking and Dagenham	3	1.02435	Other
2020-11-05	Barnet	3	0.974183	Other
2020-11-05	Bexley	3	0.937925	Other
2020-11-05	Brent	3	1.00574	Other
2020-11-05	Bromley	3	1.07801	Other
2020-11-05	Camden	3	0.909877	Other
2020-11-05	Croydon	3	1.17496	Other
2020-11-05	Ealing	3	0.982631	Other
2020-11-05	Enfield	3	1.19192	Other
2020-11-05	Greenwich	3	1.24231	Other
2020-11-05	Hackney	3	1.14264	Other
2020-11-05	Hammersmith and Fulham	3	1.00837	Other
2020-11-05	Haringey	3	1.02108	Other
2020-11-05	Harrow	3	1.0509	Other
2020-11-05	Havering	3	1.0945	Other
2020-11-05	Hillingdon	3	0.982401	Other
2020-11-05	Hounslow	3	1.08678	Other
2020-11-05	Islington	3	0.893096	Other
2020-11-05	Kensington and Chelsea	3	1.10105	Other
2020-11-05	Kingston upon Thames	3	1.01914	Other
2020-11-05	Lambeth	3	0.974976	Other
2020-11-05	Lewisham	3	1.02343	Other
2020-11-05	Merton	3	1.18333	Other
2020-11-05	Newham	3	1.0797	Other
2020-11-05	Redbridge	3	1.13563	Other
2020-11-05	Richmond upon Thames	3	0.902381	Other
2020-11-05	Southwark	3	1.02996	Other
2020-11-05	Sutton	3	1.00535	Other
2020-11-05	Tower Hamlets	3	0.976065	Other
2020-11-05	Waltham Forest	3	1.03363	Other
2020-11-05	Wandsworth	3	0.881563	Other
2020-11-05	Westminster	3	0.932672	Other
2020-11-06	Hartlepool	3	1.27163	B.1.1.7
2020-11-06	Middlesbrough	3	1.17426	B.1.1.7
2020-11-06	Redcar and Cleveland	3	1.15735	B.1.1.7
2020-11-06	Stockton-on-Tees	3	1.36114	B.1.1.7
2020-11-06	Darlington	3	1.45825	B.1.1.7
2020-11-06	Halton	3	1.33146	B.1.1.7
2020-11-06	Warrington	3	1.12779	B.1.1.7
2020-11-06	Blackburn with Darwen	3	1.05353	B.1.1.7
2020-11-06	Blackpool	3	1.17754	B.1.1.7
2020-11-06	Kingston upon Hull, City of	3	1.11664	B.1.1.7
2020-11-06	East Riding of Yorkshire	3	1.07294	B.1.1.7
2020-11-06	North East Lincolnshire	3	1.23885	B.1.1.7
2020-11-06	North Lincolnshire	3	1.44542	B.1.1.7
2020-11-06	York	3	1.20193	B.1.1.7
2020-11-06	Derby	3	1.1771	B.1.1.7
2020-11-06	Leicester	3	1.35051	B.1.1.7
2020-11-06	Rutland	3	1.23946	B.1.1.7
2020-11-06	Nottingham	3	1.23298	B.1.1.7
2020-11-06	Herefordshire, County of	3	1.36945	B.1.1.7
2020-11-06	Telford and Wrekin	3	1.19454	B.1.1.7
2020-11-06	Stoke-on-Trent	3	1.36712	B.1.1.7
2020-11-06	Bath and North East Somerset	3	1.25059	B.1.1.7
2020-11-06	Bristol, City of	3	1.23326	B.1.1.7
2020-11-06	North Somerset	3	1.28513	B.1.1.7
2020-11-06	South Gloucestershire	3	1.23436	B.1.1.7
2020-11-06	Plymouth	3	1.10161	B.1.1.7
2020-11-06	Torbay	3	1.02724	B.1.1.7
2020-11-06	Swindon	3	1.25678	B.1.1.7
2020-11-06	Peterborough	3	1.51497	B.1.1.7
2020-11-06	Luton	3	1.65518	B.1.1.7
2020-11-06	Southend-on-Sea	3	1.30557	B.1.1.7
2020-11-06	Thurrock	3	1.57183	B.1.1.7
2020-11-06	Medway	3	1.75765	B.1.1.7
2020-11-06	Bracknell Forest	3	1.24528	B.1.1.7
2020-11-06	West Berkshire	3	1.22816	B.1.1.7
2020-11-06	Reading	3	1.62937	B.1.1.7
2020-11-06	Slough	3	1.56331	B.1.1.7
2020-11-06	Windsor and Maidenhead	3	1.3024	B.1.1.7
2020-11-06	Wokingham	3	1.25983	B.1.1.7
2020-11-06	Milton Keynes	3	1.6877	B.1.1.7
2020-11-06	Brighton and Hove	3	1.02892	B.1.1.7
2020-11-06	Portsmouth	3	1.30283	B.1.1.7
2020-11-06	Southampton	3	1.24852	B.1.1.7
2020-11-06	Isle of Wight	3	1.28707	B.1.1.7
2020-11-06	County Durham	3	1.21508	B.1.1.7
2020-11-06	Cheshire East	3	1.20609	B.1.1.7
2020-11-06	Cheshire West and Chester	3	1.0862	B.1.1.7
2020-11-06	Shropshire	3	1.19117	B.1.1.7
2020-11-06	Cornwall	3	1.368	B.1.1.7
2020-11-06	Isles of Scilly	3	1	B.1.1.7
2020-11-06	Wiltshire	3	1.71341	B.1.1.7
2020-11-06	Bedford	3	1.58537	B.1.1.7
2020-11-06	Central Bedfordshire	3	1.18709	B.1.1.7
2020-11-06	Northumberland	3	1.37548	B.1.1.7
2020-11-06	Bournemouth, Christchurch and Poole	3	1.08283	B.1.1.7
2020-11-06	Dorset	3	1.17811	B.1.1.7
2020-11-06	Aylesbury Vale	3	1.3443	B.1.1.7
2020-11-06	Chiltern	3	1.22969	B.1.1.7
2020-11-06	South Bucks	3	1.56466	B.1.1.7
2020-11-06	Wycombe	3	1.31723	B.1.1.7
2020-11-06	Cambridge	3	1.11653	B.1.1.7
2020-11-06	East Cambridgeshire	3	1.55194	B.1.1.7
2020-11-06	Fenland	3	1.7043	B.1.1.7
2020-11-06	Huntingdonshire	3	1.0551	B.1.1.7
2020-11-06	South Cambridgeshire	3	1.09998	B.1.1.7
2020-11-06	Allerdale	3	1.05794	B.1.1.7
2020-11-06	Barrow-in-Furness	3	1.13404	B.1.1.7
2020-11-06	Carlisle	3	1.57048	B.1.1.7
2020-11-06	Copeland	3	0.922271	B.1.1.7
2020-11-06	Eden	3	0.953275	B.1.1.7
2020-11-06	South Lakeland	3	1.69897	B.1.1.7
2020-11-06	Amber Valley	3	1.06005	B.1.1.7
2020-11-06	Bolsover	3	1.15618	B.1.1.7
2020-11-06	Chesterfield	3	1.13585	B.1.1.7
2020-11-06	Derbyshire Dales	3	1.28589	B.1.1.7
2020-11-06	Erewash	3	1.31665	B.1.1.7
2020-11-06	High Peak	3	1.07098	B.1.1.7
2020-11-06	North East Derbyshire	3	1.28825	B.1.1.7
2020-11-06	South Derbyshire	3	1.29153	B.1.1.7
2020-11-06	East Devon	3	1.34841	B.1.1.7
2020-11-06	Exeter	3	1.50286	B.1.1.7
2020-11-06	Mid Devon	3	1.58131	B.1.1.7
2020-11-06	North Devon	3	1.45959	B.1.1.7
2020-11-06	South Hams	3	1.25008	B.1.1.7
2020-11-06	Teignbridge	3	1.34855	B.1.1.7
2020-11-06	Torridge	3	1.46114	B.1.1.7
2020-11-06	West Devon	3	1.26584	B.1.1.7
2020-11-06	Eastbourne	3	2.10541	B.1.1.7
2020-11-06	Hastings	3	1.65656	B.1.1.7
2020-11-06	Lewes	3	1.70896	B.1.1.7
2020-11-06	Rother	3	1.44154	B.1.1.7
2020-11-06	Wealden	3	1.99815	B.1.1.7
2020-11-06	Basildon	3	1.81711	B.1.1.7
2020-11-06	Braintree	3	1.61951	B.1.1.7
2020-11-06	Brentwood	3	1.52716	B.1.1.7
2020-11-06	Castle Point	3	1.79572	B.1.1.7
2020-11-06	Chelmsford	3	1.42873	B.1.1.7
2020-11-06	Colchester	3	1.23704	B.1.1.7
2020-11-06	Epping Forest	3	1.47549	B.1.1.7
2020-11-06	Harlow	3	1.89952	B.1.1.7
2020-11-06	Maldon	3	1.29264	B.1.1.7
2020-11-06	Rochford	3	1.71883	B.1.1.7
2020-11-06	Tendring	3	1.62589	B.1.1.7
2020-11-06	Uttlesford	3	1.06972	B.1.1.7
2020-11-06	Cheltenham	3	1.39945	B.1.1.7
2020-11-06	Cotswold	3	0.921672	B.1.1.7
2020-11-06	Forest of Dean	3	1.70237	B.1.1.7
2020-11-06	Gloucester	3	1.79072	B.1.1.7
2020-11-06	Stroud	3	1.24092	B.1.1.7
2020-11-06	Tewkesbury	3	1.73775	B.1.1.7
2020-11-06	Basingstoke and Deane	3	1.39309	B.1.1.7
2020-11-06	East Hampshire	3	1.24194	B.1.1.7
2020-11-06	Eastleigh	3	1.23977	B.1.1.7
2020-11-06	Fareham	3	1.38263	B.1.1.7
2020-11-06	Gosport	3	1.37697	B.1.1.7
2020-11-06	Hart	3	1.1026	B.1.1.7
2020-11-06	Havant	3	1.60879	B.1.1.7
2020-11-06	New Forest	3	1.19459	B.1.1.7
2020-11-06	Rushmoor	3	1.28407	B.1.1.7
2020-11-06	Test Valley	3	1.40456	B.1.1.7
2020-11-06	Winchester	3	1.34538	B.1.1.7
2020-11-06	Broxbourne	3	1.37654	B.1.1.7
2020-11-06	Dacorum	3	1.38721	B.1.1.7
2020-11-06	Hertsmere	3	1.77573	B.1.1.7
2020-11-06	North Hertfordshire	3	1.33518	B.1.1.7
2020-11-06	Three Rivers	3	1.35153	B.1.1.7
2020-11-06	Watford	3	1.34262	B.1.1.7
2020-11-06	Ashford	3	1.28333	B.1.1.7
2020-11-06	Canterbury	3	1.58179	B.1.1.7
2020-11-06	Dartford	3	1.29525	B.1.1.7
2020-11-06	Dover	3	1.74206	B.1.1.7
2020-11-06	Gravesham	3	1.76485	B.1.1.7
2020-11-06	Maidstone	3	1.63949	B.1.1.7
2020-11-06	Sevenoaks	3	1.46225	B.1.1.7
2020-11-06	Folkestone and Hythe	3	1.76695	B.1.1.7
2020-11-06	Swale	3	1.42153	B.1.1.7
2020-11-06	Thanet	3	1.21753	B.1.1.7
2020-11-06	Tonbridge and Malling	3	1.34361	B.1.1.7
2020-11-06	Tunbridge Wells	3	1.29863	B.1.1.7
2020-11-06	Burnley	3	1.38091	B.1.1.7
2020-11-06	Chorley	3	1.35107	B.1.1.7
2020-11-06	Fylde	3	1.39575	B.1.1.7
2020-11-06	Hyndburn	3	1.6731	B.1.1.7
2020-11-06	Lancaster	3	1.272	B.1.1.7
2020-11-06	Pendle	3	1.30815	B.1.1.7
2020-11-06	Preston	3	1.06843	B.1.1.7
2020-11-06	Ribble Valley	3	1.1053	B.1.1.7
2020-11-06	Rossendale	3	1.33614	B.1.1.7
2020-11-06	South Ribble	3	1.36981	B.1.1.7
2020-11-06	West Lancashire	3	1.16436	B.1.1.7
2020-11-06	Wyre	3	1.03499	B.1.1.7
2020-11-06	Blaby	3	1.45329	B.1.1.7
2020-11-06	Charnwood	3	1.15867	B.1.1.7
2020-11-06	Harborough	3	1.52198	B.1.1.7
2020-11-06	Hinckley and Bosworth	3	1.24708	B.1.1.7
2020-11-06	Melton	3	1.0847	B.1.1.7
2020-11-06	North West Leicestershire	3	1.25438	B.1.1.7
2020-11-06	Oadby and Wigston	3	1.38453	B.1.1.7
2020-11-06	Boston	3	1.53735	B.1.1.7
2020-11-06	East Lindsey	3	1.48042	B.1.1.7
2020-11-06	Lincoln	3	1.40628	B.1.1.7
2020-11-06	North Kesteven	3	1.21869	B.1.1.7
2020-11-06	South Holland	3	1.12625	B.1.1.7
2020-11-06	South Kesteven	3	1.31053	B.1.1.7
2020-11-06	West Lindsey	3	1.31381	B.1.1.7
2020-11-06	Breckland	3	1.17564	B.1.1.7
2020-11-06	Broadland	3	1.02537	B.1.1.7
2020-11-06	Great Yarmouth	3	1.00072	B.1.1.7
2020-11-06	King's Lynn and West Norfolk	3	1.59853	B.1.1.7
2020-11-06	North Norfolk	3	1.73379	B.1.1.7
2020-11-06	Norwich	3	1.57778	B.1.1.7
2020-11-06	South Norfolk	3	1.24201	B.1.1.7
2020-11-06	Corby	3	1.48995	B.1.1.7
2020-11-06	Daventry	3	0.969468	B.1.1.7
2020-11-06	East Northamptonshire	3	0.99442	B.1.1.7
2020-11-06	Kettering	3	1.22931	B.1.1.7
2020-11-06	Northampton	3	1.24863	B.1.1.7
2020-11-06	South Northamptonshire	3	1.56356	B.1.1.7
2020-11-06	Wellingborough	3	1.51341	B.1.1.7
2020-11-06	Craven	3	1.42819	B.1.1.7
2020-11-06	Hambleton	3	1.1884	B.1.1.7
2020-11-06	Harrogate	3	1.10435	B.1.1.7
2020-11-06	Richmondshire	3	1.16374	B.1.1.7
2020-11-06	Ryedale	3	1.22932	B.1.1.7
2020-11-06	Scarborough	3	0.85802	B.1.1.7
2020-11-06	Selby	3	1.52104	B.1.1.7
2020-11-06	Ashfield	3	1.3477	B.1.1.7
2020-11-06	Bassetlaw	3	1.26553	B.1.1.7
2020-11-06	Broxtowe	3	1.16904	B.1.1.7
2020-11-06	Gedling	3	1.15808	B.1.1.7
2020-11-06	Mansfield	3	1.29884	B.1.1.7
2020-11-06	Newark and Sherwood	3	1.27228	B.1.1.7
2020-11-06	Rushcliffe	3	1.51087	B.1.1.7
2020-11-06	Cherwell	3	1.12884	B.1.1.7
2020-11-06	Oxford	3	1.03837	B.1.1.7
2020-11-06	South Oxfordshire	3	1.09411	B.1.1.7
2020-11-06	Vale of White Horse	3	1.05933	B.1.1.7
2020-11-06	West Oxfordshire	3	1.06731	B.1.1.7
2020-11-06	Mendip	3	1.63079	B.1.1.7
2020-11-06	Sedgemoor	3	1.59076	B.1.1.7
2020-11-06	South Somerset	3	1.47181	B.1.1.7
2020-11-06	Cannock Chase	3	1.22982	B.1.1.7
2020-11-06	East Staffordshire	3	1.4481	B.1.1.7
2020-11-06	Lichfield	3	1.31676	B.1.1.7
2020-11-06	Newcastle-under-Lyme	3	1.52235	B.1.1.7
2020-11-06	South Staffordshire	3	1.23679	B.1.1.7
2020-11-06	Stafford	3	1.35258	B.1.1.7
2020-11-06	Staffordshire Moorlands	3	1.19707	B.1.1.7
2020-11-06	Tamworth	3	1.35237	B.1.1.7
2020-11-06	Babergh	3	1.23297	B.1.1.7
2020-11-06	Ipswich	3	1.71083	B.1.1.7
2020-11-06	Mid Suffolk	3	1.19285	B.1.1.7
2020-11-06	Elmbridge	3	1.49022	B.1.1.7
2020-11-06	Epsom and Ewell	3	1.33731	B.1.1.7
2020-11-06	Guildford	3	1.0819	B.1.1.7
2020-11-06	Mole Valley	3	1.08518	B.1.1.7
2020-11-06	Reigate and Banstead	3	1.14797	B.1.1.7
2020-11-06	Runnymede	3	1.39378	B.1.1.7
2020-11-06	Spelthorne	3	1.22804	B.1.1.7
2020-11-06	Surrey Heath	3	1.40231	B.1.1.7
2020-11-06	Tandridge	3	1.31435	B.1.1.7
2020-11-06	Waverley	3	1.30816	B.1.1.7
2020-11-06	Woking	3	1.42835	B.1.1.7
2020-11-06	North Warwickshire	3	1.37505	B.1.1.7
2020-11-06	Nuneaton and Bedworth	3	1.5691	B.1.1.7
2020-11-06	Rugby	3	1.62371	B.1.1.7
2020-11-06	Stratford-on-Avon	3	1.19776	B.1.1.7
2020-11-06	Warwick	3	1.17013	B.1.1.7
2020-11-06	Adur	3	1.58052	B.1.1.7
2020-11-06	Arun	3	1.7204	B.1.1.7
2020-11-06	Chichester	3	1.32398	B.1.1.7
2020-11-06	Crawley	3	1.09055	B.1.1.7
2020-11-06	Horsham	3	1.48771	B.1.1.7
2020-11-06	Mid Sussex	3	1.52425	B.1.1.7
2020-11-06	Worthing	3	1.58371	B.1.1.7
2020-11-06	Bromsgrove	3	1.30624	B.1.1.7
2020-11-06	Malvern Hills	3	1.3253	B.1.1.7
2020-11-06	Redditch	3	1.21558	B.1.1.7
2020-11-06	Worcester	3	1.12318	B.1.1.7
2020-11-06	Wychavon	3	1.2474	B.1.1.7
2020-11-06	Wyre Forest	3	1.3331	B.1.1.7
2020-11-06	St Albans	3	1.34962	B.1.1.7
2020-11-06	Welwyn Hatfield	3	1.29489	B.1.1.7
2020-11-06	East Hertfordshire	3	1.34273	B.1.1.7
2020-11-06	Stevenage	3	1.35771	B.1.1.7
2020-11-06	East Suffolk	3	1.3087	B.1.1.7
2020-11-06	West Suffolk	3	1.52177	B.1.1.7
2020-11-06	Somerset West and Taunton	3	1.32806	B.1.1.7
2020-11-06	Bolton	3	1.1794	B.1.1.7
2020-11-06	Bury	3	1.0806	B.1.1.7
2020-11-06	Manchester	3	1.19825	B.1.1.7
2020-11-06	Oldham	3	1.10969	B.1.1.7
2020-11-06	Rochdale	3	1.17178	B.1.1.7
2020-11-06	Salford	3	1.09233	B.1.1.7
2020-11-06	Stockport	3	1.18359	B.1.1.7
2020-11-06	Tameside	3	1.18607	B.1.1.7
2020-11-06	Trafford	3	1.00608	B.1.1.7
2020-11-06	Wigan	3	1.13888	B.1.1.7
2020-11-06	Knowsley	3	0.962815	B.1.1.7
2020-11-06	Liverpool	3	1.0345	B.1.1.7
2020-11-06	St. Helens	3	1.16195	B.1.1.7
2020-11-06	Sefton	3	1.02474	B.1.1.7
2020-11-06	Wirral	3	1.18482	B.1.1.7
2020-11-06	Barnsley	3	1.15254	B.1.1.7
2020-11-06	Doncaster	3	1.15484	B.1.1.7
2020-11-06	Rotherham	3	1.20469	B.1.1.7
2020-11-06	Sheffield	3	1.24974	B.1.1.7
2020-11-06	Newcastle upon Tyne	3	1.30905	B.1.1.7
2020-11-06	North Tyneside	3	1.29495	B.1.1.7
2020-11-06	South Tyneside	3	1.33047	B.1.1.7
2020-11-06	Sunderland	3	1.16447	B.1.1.7
2020-11-06	Birmingham	3	1.47991	B.1.1.7
2020-11-06	Coventry	3	1.32203	B.1.1.7
2020-11-06	Dudley	3	1.38971	B.1.1.7
2020-11-06	Sandwell	3	1.40656	B.1.1.7
2020-11-06	Solihull	3	1.33115	B.1.1.7
2020-11-06	Walsall	3	1.35621	B.1.1.7
2020-11-06	Wolverhampton	3	1.5867	B.1.1.7
2020-11-06	Bradford	3	1.28469	B.1.1.7
2020-11-06	Calderdale	3	1.20669	B.1.1.7
2020-11-06	Kirklees	3	1.24811	B.1.1.7
2020-11-06	Leeds	3	1.18655	B.1.1.7
2020-11-06	Wakefield	3	1.18077	B.1.1.7
2020-11-06	Gateshead	3	1.16765	B.1.1.7
2020-11-06	City of London	3	1	B.1.1.7
2020-11-06	Barking and Dagenham	3	1.47213	B.1.1.7
2020-11-06	Barnet	3	1.35979	B.1.1.7
2020-11-06	Bexley	3	1.30224	B.1.1.7
2020-11-06	Brent	3	1.45596	B.1.1.7
2020-11-06	Bromley	3	1.49894	B.1.1.7
2020-11-06	Camden	3	1.30561	B.1.1.7
2020-11-06	Croydon	3	1.7147	B.1.1.7
2020-11-06	Ealing	3	1.42226	B.1.1.7
2020-11-06	Enfield	3	1.69459	B.1.1.7
2020-11-06	Greenwich	3	1.75038	B.1.1.7
2020-11-06	Hackney	3	1.6338	B.1.1.7
2020-11-06	Hammersmith and Fulham	3	1.39984	B.1.1.7
2020-11-06	Haringey	3	1.51031	B.1.1.7
2020-11-06	Harrow	3	1.50503	B.1.1.7
2020-11-06	Havering	3	1.54587	B.1.1.7
2020-11-06	Hillingdon	3	1.41066	B.1.1.7
2020-11-06	Hounslow	3	1.59368	B.1.1.7
2020-11-06	Islington	3	1.23205	B.1.1.7
2020-11-06	Kensington and Chelsea	3	1.58325	B.1.1.7
2020-11-06	Kingston upon Thames	3	1.44293	B.1.1.7
2020-11-06	Lambeth	3	1.39444	B.1.1.7
2020-11-06	Lewisham	3	1.47268	B.1.1.7
2020-11-06	Merton	3	1.69692	B.1.1.7
2020-11-06	Newham	3	1.62152	B.1.1.7
2020-11-06	Redbridge	3	1.68212	B.1.1.7
2020-11-06	Richmond upon Thames	3	1.28924	B.1.1.7
2020-11-06	Southwark	3	1.48782	B.1.1.7
2020-11-06	Sutton	3	1.43673	B.1.1.7
2020-11-06	Tower Hamlets	3	1.38563	B.1.1.7
2020-11-06	Waltham Forest	3	1.48563	B.1.1.7
2020-11-06	Wandsworth	3	1.19641	B.1.1.7
2020-11-06	Westminster	3	1.36993	B.1.1.7
2020-11-06	Hartlepool	3	0.86548	Other
2020-11-06	Middlesbrough	3	0.793765	Other
2020-11-06	Redcar and Cleveland	3	0.798154	Other
2020-11-06	Stockton-on-Tees	3	0.935564	Other
2020-11-06	Darlington	3	0.965728	Other
2020-11-06	Halton	3	0.931339	Other
2020-11-06	Warrington	3	0.799077	Other
2020-11-06	Blackburn with Darwen	3	0.718613	Other
2020-11-06	Blackpool	3	0.825903	Other
2020-11-06	Kingston upon Hull, City of	3	0.771194	Other
2020-11-06	East Riding of Yorkshire	3	0.74222	Other
2020-11-06	North East Lincolnshire	3	0.827142	Other
2020-11-06	North Lincolnshire	3	1.003	Other
2020-11-06	York	3	0.828973	Other
2020-11-06	Derby	3	0.780862	Other
2020-11-06	Leicester	3	0.893759	Other
2020-11-06	Rutland	3	0.827976	Other
2020-11-06	Nottingham	3	0.864135	Other
2020-11-06	Herefordshire, County of	3	0.961424	Other
2020-11-06	Telford and Wrekin	3	0.789529	Other
2020-11-06	Stoke-on-Trent	3	0.927603	Other
2020-11-06	Bath and North East Somerset	3	0.847783	Other
2020-11-06	Bristol, City of	3	0.82492	Other
2020-11-06	North Somerset	3	0.864847	Other
2020-11-06	South Gloucestershire	3	0.829164	Other
2020-11-06	Plymouth	3	0.760751	Other
2020-11-06	Torbay	3	0.7075	Other
2020-11-06	Swindon	3	0.833413	Other
2020-11-06	Peterborough	3	1.01191	Other
2020-11-06	Luton	3	1.07024	Other
2020-11-06	Southend-on-Sea	3	0.877555	Other
2020-11-06	Thurrock	3	1.0606	Other
2020-11-06	Medway	3	1.21814	Other
2020-11-06	Bracknell Forest	3	0.80904	Other
2020-11-06	West Berkshire	3	0.829716	Other
2020-11-06	Reading	3	1.05297	Other
2020-11-06	Slough	3	1.04247	Other
2020-11-06	Windsor and Maidenhead	3	0.871953	Other
2020-11-06	Wokingham	3	0.81296	Other
2020-11-06	Milton Keynes	3	1.1398	Other
2020-11-06	Brighton and Hove	3	0.692313	Other
2020-11-06	Portsmouth	3	0.866723	Other
2020-11-06	Southampton	3	0.831011	Other
2020-11-06	Isle of Wight	3	0.86233	Other
2020-11-06	County Durham	3	0.819278	Other
2020-11-06	Cheshire East	3	0.834164	Other
2020-11-06	Cheshire West and Chester	3	0.759632	Other
2020-11-06	Shropshire	3	0.807031	Other
2020-11-06	Cornwall	3	0.89012	Other
2020-11-06	Isles of Scilly	3	0.995585	Other
2020-11-06	Wiltshire	3	1.15674	Other
2020-11-06	Bedford	3	1.03219	Other
2020-11-06	Central Bedfordshire	3	0.795779	Other
2020-11-06	Northumberland	3	0.93387	Other
2020-11-06	Bournemouth, Christchurch and Poole	3	0.768481	Other
2020-11-06	Dorset	3	0.804455	Other
2020-11-06	Aylesbury Vale	3	0.915109	Other
2020-11-06	Chiltern	3	0.834735	Other
2020-11-06	South Bucks	3	1.03045	Other
2020-11-06	Wycombe	3	0.847404	Other
2020-11-06	Cambridge	3	0.720228	Other
2020-11-06	East Cambridgeshire	3	1.00398	Other
2020-11-06	Fenland	3	1.15203	Other
2020-11-06	Huntingdonshire	3	0.709076	Other
2020-11-06	South Cambridgeshire	3	0.711741	Other
2020-11-06	Allerdale	3	0.741368	Other
2020-11-06	Barrow-in-Furness	3	0.81884	Other
2020-11-06	Carlisle	3	1.11223	Other
2020-11-06	Copeland	3	0.650801	Other
2020-11-06	Eden	3	0.662374	Other
2020-11-06	South Lakeland	3	1.18768	Other
2020-11-06	Amber Valley	3	0.747669	Other
2020-11-06	Bolsover	3	0.811418	Other
2020-11-06	Chesterfield	3	0.780437	Other
2020-11-06	Derbyshire Dales	3	0.858417	Other
2020-11-06	Erewash	3	0.91909	Other
2020-11-06	High Peak	3	0.739181	Other
2020-11-06	North East Derbyshire	3	0.885817	Other
2020-11-06	South Derbyshire	3	0.893362	Other
2020-11-06	East Devon	3	0.883806	Other
2020-11-06	Exeter	3	0.928662	Other
2020-11-06	Mid Devon	3	1.11379	Other
2020-11-06	North Devon	3	0.95895	Other
2020-11-06	South Hams	3	0.832082	Other
2020-11-06	Teignbridge	3	0.914671	Other
2020-11-06	Torridge	3	0.98816	Other
2020-11-06	West Devon	3	0.870734	Other
2020-11-06	Eastbourne	3	1.40915	Other
2020-11-06	Hastings	3	1.17232	Other
2020-11-06	Lewes	3	1.16905	Other
2020-11-06	Rother	3	1.02844	Other
2020-11-06	Wealden	3	1.39557	Other
2020-11-06	Basildon	3	1.23072	Other
2020-11-06	Braintree	3	1.09722	Other
2020-11-06	Brentwood	3	1.03651	Other
2020-11-06	Castle Point	3	1.19686	Other
2020-11-06	Chelmsford	3	0.996999	Other
2020-11-06	Colchester	3	0.832095	Other
2020-11-06	Epping Forest	3	1.00102	Other
2020-11-06	Harlow	3	1.2719	Other
2020-11-06	Maldon	3	0.873857	Other
2020-11-06	Rochford	3	1.1488	Other
2020-11-06	Tendring	3	1.06262	Other
2020-11-06	Uttlesford	3	0.731819	Other
2020-11-06	Cheltenham	3	0.956069	Other
2020-11-06	Cotswold	3	0.640051	Other
2020-11-06	Forest of Dean	3	1.16918	Other
2020-11-06	Gloucester	3	1.25081	Other
2020-11-06	Stroud	3	0.854316	Other
2020-11-06	Tewkesbury	3	1.18994	Other
2020-11-06	Basingstoke and Deane	3	0.938934	Other
2020-11-06	East Hampshire	3	0.83505	Other
2020-11-06	Eastleigh	3	0.832869	Other
2020-11-06	Fareham	3	0.952363	Other
2020-11-06	Gosport	3	0.921344	Other
2020-11-06	Hart	3	0.762349	Other
2020-11-06	Havant	3	1.03407	Other
2020-11-06	New Forest	3	0.804841	Other
2020-11-06	Rushmoor	3	0.88911	Other
2020-11-06	Test Valley	3	0.940332	Other
2020-11-06	Winchester	3	0.90616	Other
2020-11-06	Broxbourne	3	0.924639	Other
2020-11-06	Dacorum	3	0.931528	Other
2020-11-06	Hertsmere	3	1.17872	Other
2020-11-06	North Hertfordshire	3	0.937912	Other
2020-11-06	Three Rivers	3	0.869228	Other
2020-11-06	Watford	3	0.914628	Other
2020-11-06	Ashford	3	0.871977	Other
2020-11-06	Canterbury	3	1.11071	Other
2020-11-06	Dartford	3	0.885317	Other
2020-11-06	Dover	3	1.23723	Other
2020-11-06	Gravesham	3	1.19245	Other
2020-11-06	Maidstone	3	1.14401	Other
2020-11-06	Sevenoaks	3	1.01765	Other
2020-11-06	Folkestone and Hythe	3	1.2017	Other
2020-11-06	Swale	3	1.01381	Other
2020-11-06	Thanet	3	0.875172	Other
2020-11-06	Tonbridge and Malling	3	0.932716	Other
2020-11-06	Tunbridge Wells	3	0.909411	Other
2020-11-06	Burnley	3	0.928446	Other
2020-11-06	Chorley	3	0.928326	Other
2020-11-06	Fylde	3	0.952122	Other
2020-11-06	Hyndburn	3	1.15511	Other
2020-11-06	Lancaster	3	0.898665	Other
2020-11-06	Pendle	3	0.88751	Other
2020-11-06	Preston	3	0.741919	Other
2020-11-06	Ribble Valley	3	0.747595	Other
2020-11-06	Rossendale	3	0.934548	Other
2020-11-06	South Ribble	3	0.950479	Other
2020-11-06	West Lancashire	3	0.818332	Other
2020-11-06	Wyre	3	0.727277	Other
2020-11-06	Blaby	3	0.947202	Other
2020-11-06	Charnwood	3	0.795627	Other
2020-11-06	Harborough	3	1.05248	Other
2020-11-06	Hinckley and Bosworth	3	0.822072	Other
2020-11-06	Melton	3	0.742722	Other
2020-11-06	North West Leicestershire	3	0.850435	Other
2020-11-06	Oadby and Wigston	3	0.942021	Other
2020-11-06	Boston	3	1.0594	Other
2020-11-06	East Lindsey	3	1.01203	Other
2020-11-06	Lincoln	3	0.905643	Other
2020-11-06	North Kesteven	3	0.846961	Other
2020-11-06	South Holland	3	0.780038	Other
2020-11-06	South Kesteven	3	0.888531	Other
2020-11-06	West Lindsey	3	0.896835	Other
2020-11-06	Breckland	3	0.795896	Other
2020-11-06	Broadland	3	0.685615	Other
2020-11-06	Great Yarmouth	3	0.641048	Other
2020-11-06	King's Lynn and West Norfolk	3	1.11542	Other
2020-11-06	North Norfolk	3	1.16933	Other
2020-11-06	Norwich	3	1.04757	Other
2020-11-06	South Norfolk	3	0.838729	Other
2020-11-06	Corby	3	0.952356	Other
2020-11-06	Daventry	3	0.668802	Other
2020-11-06	East Northamptonshire	3	0.654743	Other
2020-11-06	Kettering	3	0.815003	Other
2020-11-06	Northampton	3	0.850629	Other
2020-11-06	South Northamptonshire	3	1.0323	Other
2020-11-06	Wellingborough	3	1.04581	Other
2020-11-06	Craven	3	0.945997	Other
2020-11-06	Hambleton	3	0.828964	Other
2020-11-06	Harrogate	3	0.734589	Other
2020-11-06	Richmondshire	3	0.777109	Other
2020-11-06	Ryedale	3	0.861408	Other
2020-11-06	Scarborough	3	0.596204	Other
2020-11-06	Selby	3	1.02895	Other
2020-11-06	Ashfield	3	0.957343	Other
2020-11-06	Bassetlaw	3	0.858906	Other
2020-11-06	Broxtowe	3	0.798188	Other
2020-11-06	Gedling	3	0.816271	Other
2020-11-06	Mansfield	3	0.908432	Other
2020-11-06	Newark and Sherwood	3	0.889101	Other
2020-11-06	Rushcliffe	3	1.0458	Other
2020-11-06	Cherwell	3	0.765984	Other
2020-11-06	Oxford	3	0.699833	Other
2020-11-06	South Oxfordshire	3	0.748461	Other
2020-11-06	Vale of White Horse	3	0.713282	Other
2020-11-06	West Oxfordshire	3	0.73546	Other
2020-11-06	Mendip	3	1.14038	Other
2020-11-06	Sedgemoor	3	1.0422	Other
2020-11-06	South Somerset	3	0.991691	Other
2020-11-06	Cannock Chase	3	0.852729	Other
2020-11-06	East Staffordshire	3	0.996206	Other
2020-11-06	Lichfield	3	0.885453	Other
2020-11-06	Newcastle-under-Lyme	3	1.02161	Other
2020-11-06	South Staffordshire	3	0.845576	Other
2020-11-06	Stafford	3	0.930363	Other
2020-11-06	Staffordshire Moorlands	3	0.833889	Other
2020-11-06	Tamworth	3	0.953373	Other
2020-11-06	Babergh	3	0.838023	Other
2020-11-06	Ipswich	3	1.18239	Other
2020-11-06	Mid Suffolk	3	0.815878	Other
2020-11-06	Elmbridge	3	0.972754	Other
2020-11-06	Epsom and Ewell	3	0.889015	Other
2020-11-06	Guildford	3	0.730515	Other
2020-11-06	Mole Valley	3	0.74759	Other
2020-11-06	Reigate and Banstead	3	0.767489	Other
2020-11-06	Runnymede	3	0.951766	Other
2020-11-06	Spelthorne	3	0.848699	Other
2020-11-06	Surrey Heath	3	0.913991	Other
2020-11-06	Tandridge	3	0.851339	Other
2020-11-06	Waverley	3	0.880783	Other
2020-11-06	Woking	3	0.94718	Other
2020-11-06	North Warwickshire	3	0.969809	Other
2020-11-06	Nuneaton and Bedworth	3	1.0611	Other
2020-11-06	Rugby	3	1.03217	Other
2020-11-06	Stratford-on-Avon	3	0.817614	Other
2020-11-06	Warwick	3	0.813007	Other
2020-11-06	Adur	3	1.029	Other
2020-11-06	Arun	3	1.13492	Other
2020-11-06	Chichester	3	0.900099	Other
2020-11-06	Crawley	3	0.725996	Other
2020-11-06	Horsham	3	0.969186	Other
2020-11-06	Mid Sussex	3	1.00407	Other
2020-11-06	Worthing	3	1.01492	Other
2020-11-06	Bromsgrove	3	0.903133	Other
2020-11-06	Malvern Hills	3	0.900844	Other
2020-11-06	Redditch	3	0.828774	Other
2020-11-06	Worcester	3	0.757615	Other
2020-11-06	Wychavon	3	0.81865	Other
2020-11-06	Wyre Forest	3	0.924295	Other
2020-11-06	St Albans	3	0.897944	Other
2020-11-06	Welwyn Hatfield	3	0.823982	Other
2020-11-06	East Hertfordshire	3	0.925733	Other
2020-11-06	Stevenage	3	0.902943	Other
2020-11-06	East Suffolk	3	0.887134	Other
2020-11-06	West Suffolk	3	1.00299	Other
2020-11-06	Somerset West and Taunton	3	0.922583	Other
2020-11-06	Bolton	3	0.804469	Other
2020-11-06	Bury	3	0.747393	Other
2020-11-06	Manchester	3	0.822653	Other
2020-11-06	Oldham	3	0.767971	Other
2020-11-06	Rochdale	3	0.810174	Other
2020-11-06	Salford	3	0.751508	Other
2020-11-06	Stockport	3	0.820834	Other
2020-11-06	Tameside	3	0.804944	Other
2020-11-06	Trafford	3	0.692298	Other
2020-11-06	Wigan	3	0.790862	Other
2020-11-06	Knowsley	3	0.691255	Other
2020-11-06	Liverpool	3	0.739721	Other
2020-11-06	St. Helens	3	0.834508	Other
2020-11-06	Sefton	3	0.729118	Other
2020-11-06	Wirral	3	0.828384	Other
2020-11-06	Barnsley	3	0.791452	Other
2020-11-06	Doncaster	3	0.799994	Other
2020-11-06	Rotherham	3	0.816439	Other
2020-11-06	Sheffield	3	0.868137	Other
2020-11-06	Newcastle upon Tyne	3	0.873865	Other
2020-11-06	North Tyneside	3	0.869607	Other
2020-11-06	South Tyneside	3	0.916667	Other
2020-11-06	Sunderland	3	0.797154	Other
2020-11-06	Birmingham	3	0.995776	Other
2020-11-06	Coventry	3	0.877601	Other
2020-11-06	Dudley	3	0.931293	Other
2020-11-06	Sandwell	3	0.950612	Other
2020-11-06	Solihull	3	0.90036	Other
2020-11-06	Walsall	3	0.930916	Other
2020-11-06	Wolverhampton	3	1.05403	Other
2020-11-06	Bradford	3	0.857789	Other
2020-11-06	Calderdale	3	0.81789	Other
2020-11-06	Kirklees	3	0.842615	Other
2020-11-06	Leeds	3	0.791262	Other
2020-11-06	Wakefield	3	0.799758	Other
2020-11-06	Gateshead	3	0.781948	Other
2020-11-06	City of London	3	1	Other
2020-11-06	Barking and Dagenham	3	0.999503	Other
2020-11-06	Barnet	3	0.913847	Other
2020-11-06	Bexley	3	0.885958	Other
2020-11-06	Brent	3	0.966177	Other
2020-11-06	Bromley	3	1.02498	Other
2020-11-06	Camden	3	0.867403	Other
2020-11-06	Croydon	3	1.13374	Other
2020-11-06	Ealing	3	0.938392	Other
2020-11-06	Enfield	3	1.13917	Other
2020-11-06	Greenwich	3	1.18813	Other
2020-11-06	Hackney	3	1.09462	Other
2020-11-06	Hammersmith and Fulham	3	0.955793	Other
2020-11-06	Haringey	3	0.999242	Other
2020-11-06	Harrow	3	1.00583	Other
2020-11-06	Havering	3	1.05263	Other
2020-11-06	Hillingdon	3	0.939419	Other
2020-11-06	Hounslow	3	1.06198	Other
2020-11-06	Islington	3	0.832321	Other
2020-11-06	Kensington and Chelsea	3	1.06216	Other
2020-11-06	Kingston upon Thames	3	0.967924	Other
2020-11-06	Lambeth	3	0.939711	Other
2020-11-06	Lewisham	3	0.985134	Other
2020-11-06	Merton	3	1.15317	Other
2020-11-06	Newham	3	1.07641	Other
2020-11-06	Redbridge	3	1.12547	Other
2020-11-06	Richmond upon Thames	3	0.870682	Other
2020-11-06	Southwark	3	0.997568	Other
2020-11-06	Sutton	3	0.954087	Other
2020-11-06	Tower Hamlets	3	0.935365	Other
2020-11-06	Waltham Forest	3	0.999473	Other
2020-11-06	Wandsworth	3	0.812694	Other
2020-11-06	Westminster	3	0.916679	Other
2020-11-07	Hartlepool	3	1.18018	B.1.1.7
2020-11-07	Middlesbrough	3	1.09512	B.1.1.7
2020-11-07	Redcar and Cleveland	3	1.05615	B.1.1.7
2020-11-07	Stockton-on-Tees	3	1.28373	B.1.1.7
2020-11-07	Darlington	3	1.40692	B.1.1.7
2020-11-07	Halton	3	1.28995	B.1.1.7
2020-11-07	Warrington	3	1.12103	B.1.1.7
2020-11-07	Blackburn with Darwen	3	1.04424	B.1.1.7
2020-11-07	Blackpool	3	1.14618	B.1.1.7
2020-11-07	Kingston upon Hull, City of	3	1.05377	B.1.1.7
2020-11-07	East Riding of Yorkshire	3	1.0212	B.1.1.7
2020-11-07	North East Lincolnshire	3	1.21913	B.1.1.7
2020-11-07	North Lincolnshire	3	1.35989	B.1.1.7
2020-11-07	York	3	1.15761	B.1.1.7
2020-11-07	Derby	3	1.13746	B.1.1.7
2020-11-07	Leicester	3	1.28839	B.1.1.7
2020-11-07	Rutland	3	1.18758	B.1.1.7
2020-11-07	Nottingham	3	1.22899	B.1.1.7
2020-11-07	Herefordshire, County of	3	1.23721	B.1.1.7
2020-11-07	Telford and Wrekin	3	1.15757	B.1.1.7
2020-11-07	Stoke-on-Trent	3	1.31278	B.1.1.7
2020-11-07	Bath and North East Somerset	3	1.16104	B.1.1.7
2020-11-07	Bristol, City of	3	1.16176	B.1.1.7
2020-11-07	North Somerset	3	1.22703	B.1.1.7
2020-11-07	South Gloucestershire	3	1.16843	B.1.1.7
2020-11-07	Plymouth	3	1.02088	B.1.1.7
2020-11-07	Torbay	3	0.997598	B.1.1.7
2020-11-07	Swindon	3	1.2403	B.1.1.7
2020-11-07	Peterborough	3	1.47814	B.1.1.7
2020-11-07	Luton	3	1.6385	B.1.1.7
2020-11-07	Southend-on-Sea	3	1.22581	B.1.1.7
2020-11-07	Thurrock	3	1.50294	B.1.1.7
2020-11-07	Medway	3	1.72606	B.1.1.7
2020-11-07	Bracknell Forest	3	1.20502	B.1.1.7
2020-11-07	West Berkshire	3	1.16249	B.1.1.7
2020-11-07	Reading	3	1.61573	B.1.1.7
2020-11-07	Slough	3	1.51043	B.1.1.7
2020-11-07	Windsor and Maidenhead	3	1.25313	B.1.1.7
2020-11-07	Wokingham	3	1.2108	B.1.1.7
2020-11-07	Milton Keynes	3	1.59638	B.1.1.7
2020-11-07	Brighton and Hove	3	0.946201	B.1.1.7
2020-11-07	Portsmouth	3	1.19811	B.1.1.7
2020-11-07	Southampton	3	1.15568	B.1.1.7
2020-11-07	Isle of Wight	3	1.21672	B.1.1.7
2020-11-07	County Durham	3	1.16137	B.1.1.7
2020-11-07	Cheshire East	3	1.15947	B.1.1.7
2020-11-07	Cheshire West and Chester	3	1.00872	B.1.1.7
2020-11-07	Shropshire	3	1.15658	B.1.1.7
2020-11-07	Cornwall	3	1.25302	B.1.1.7
2020-11-07	Isles of Scilly	3	1	B.1.1.7
2020-11-07	Wiltshire	3	1.61683	B.1.1.7
2020-11-07	Bedford	3	1.5045	B.1.1.7
2020-11-07	Central Bedfordshire	3	1.1462	B.1.1.7
2020-11-07	Northumberland	3	1.3081	B.1.1.7
2020-11-07	Bournemouth, Christchurch and Poole	3	1.0254	B.1.1.7
2020-11-07	Dorset	3	1.10719	B.1.1.7
2020-11-07	Aylesbury Vale	3	1.33725	B.1.1.7
2020-11-07	Chiltern	3	1.16451	B.1.1.7
2020-11-07	South Bucks	3	1.46547	B.1.1.7
2020-11-07	Wycombe	3	1.2912	B.1.1.7
2020-11-07	Cambridge	3	0.992381	B.1.1.7
2020-11-07	East Cambridgeshire	3	1.50731	B.1.1.7
2020-11-07	Fenland	3	1.61598	B.1.1.7
2020-11-07	Huntingdonshire	3	1.02146	B.1.1.7
2020-11-07	South Cambridgeshire	3	1.03914	B.1.1.7
2020-11-07	Allerdale	3	1.02417	B.1.1.7
2020-11-07	Barrow-in-Furness	3	1.08141	B.1.1.7
2020-11-07	Carlisle	3	1.49537	B.1.1.7
2020-11-07	Copeland	3	0.894187	B.1.1.7
2020-11-07	Eden	3	0.902085	B.1.1.7
2020-11-07	South Lakeland	3	1.55585	B.1.1.7
2020-11-07	Amber Valley	3	1.02857	B.1.1.7
2020-11-07	Bolsover	3	1.1323	B.1.1.7
2020-11-07	Chesterfield	3	1.09089	B.1.1.7
2020-11-07	Derbyshire Dales	3	1.2245	B.1.1.7
2020-11-07	Erewash	3	1.22699	B.1.1.7
2020-11-07	High Peak	3	1.01691	B.1.1.7
2020-11-07	North East Derbyshire	3	1.27183	B.1.1.7
2020-11-07	South Derbyshire	3	1.23758	B.1.1.7
2020-11-07	East Devon	3	1.31816	B.1.1.7
2020-11-07	Exeter	3	1.43497	B.1.1.7
2020-11-07	Mid Devon	3	1.56134	B.1.1.7
2020-11-07	North Devon	3	1.40935	B.1.1.7
2020-11-07	South Hams	3	1.18564	B.1.1.7
2020-11-07	Teignbridge	3	1.31193	B.1.1.7
2020-11-07	Torridge	3	1.45761	B.1.1.7
2020-11-07	West Devon	3	1.2446	B.1.1.7
2020-11-07	Eastbourne	3	1.9712	B.1.1.7
2020-11-07	Hastings	3	1.51987	B.1.1.7
2020-11-07	Lewes	3	1.63283	B.1.1.7
2020-11-07	Rother	3	1.33607	B.1.1.7
2020-11-07	Wealden	3	1.83767	B.1.1.7
2020-11-07	Basildon	3	1.71675	B.1.1.7
2020-11-07	Braintree	3	1.56415	B.1.1.7
2020-11-07	Brentwood	3	1.44249	B.1.1.7
2020-11-07	Castle Point	3	1.7165	B.1.1.7
2020-11-07	Chelmsford	3	1.35485	B.1.1.7
2020-11-07	Colchester	3	1.22024	B.1.1.7
2020-11-07	Epping Forest	3	1.41369	B.1.1.7
2020-11-07	Harlow	3	1.87522	B.1.1.7
2020-11-07	Maldon	3	1.23576	B.1.1.7
2020-11-07	Rochford	3	1.61637	B.1.1.7
2020-11-07	Tendring	3	1.58662	B.1.1.7
2020-11-07	Uttlesford	3	1.02102	B.1.1.7
2020-11-07	Cheltenham	3	1.34971	B.1.1.7
2020-11-07	Cotswold	3	0.863236	B.1.1.7
2020-11-07	Forest of Dean	3	1.61957	B.1.1.7
2020-11-07	Gloucester	3	1.75495	B.1.1.7
2020-11-07	Stroud	3	1.20702	B.1.1.7
2020-11-07	Tewkesbury	3	1.65503	B.1.1.7
2020-11-07	Basingstoke and Deane	3	1.33911	B.1.1.7
2020-11-07	East Hampshire	3	1.17951	B.1.1.7
2020-11-07	Eastleigh	3	1.21422	B.1.1.7
2020-11-07	Fareham	3	1.31208	B.1.1.7
2020-11-07	Gosport	3	1.30663	B.1.1.7
2020-11-07	Hart	3	1.07577	B.1.1.7
2020-11-07	Havant	3	1.49846	B.1.1.7
2020-11-07	New Forest	3	1.08664	B.1.1.7
2020-11-07	Rushmoor	3	1.22519	B.1.1.7
2020-11-07	Test Valley	3	1.33845	B.1.1.7
2020-11-07	Winchester	3	1.25857	B.1.1.7
2020-11-07	Broxbourne	3	1.32562	B.1.1.7
2020-11-07	Dacorum	3	1.32235	B.1.1.7
2020-11-07	Hertsmere	3	1.7312	B.1.1.7
2020-11-07	North Hertfordshire	3	1.2829	B.1.1.7
2020-11-07	Three Rivers	3	1.28499	B.1.1.7
2020-11-07	Watford	3	1.31402	B.1.1.7
2020-11-07	Ashford	3	1.24575	B.1.1.7
2020-11-07	Canterbury	3	1.45115	B.1.1.7
2020-11-07	Dartford	3	1.22747	B.1.1.7
2020-11-07	Dover	3	1.73973	B.1.1.7
2020-11-07	Gravesham	3	1.67555	B.1.1.7
2020-11-07	Maidstone	3	1.6199	B.1.1.7
2020-11-07	Sevenoaks	3	1.37408	B.1.1.7
2020-11-07	Folkestone and Hythe	3	1.70471	B.1.1.7
2020-11-07	Swale	3	1.32686	B.1.1.7
2020-11-07	Thanet	3	1.1517	B.1.1.7
2020-11-07	Tonbridge and Malling	3	1.31092	B.1.1.7
2020-11-07	Tunbridge Wells	3	1.22468	B.1.1.7
2020-11-07	Burnley	3	1.34118	B.1.1.7
2020-11-07	Chorley	3	1.31794	B.1.1.7
2020-11-07	Fylde	3	1.32981	B.1.1.7
2020-11-07	Hyndburn	3	1.61434	B.1.1.7
2020-11-07	Lancaster	3	1.29837	B.1.1.7
2020-11-07	Pendle	3	1.2905	B.1.1.7
2020-11-07	Preston	3	1.04573	B.1.1.7
2020-11-07	Ribble Valley	3	1.08831	B.1.1.7
2020-11-07	Rossendale	3	1.31719	B.1.1.7
2020-11-07	South Ribble	3	1.36592	B.1.1.7
2020-11-07	West Lancashire	3	1.11732	B.1.1.7
2020-11-07	Wyre	3	1.03182	B.1.1.7
2020-11-07	Blaby	3	1.35663	B.1.1.7
2020-11-07	Charnwood	3	1.09237	B.1.1.7
2020-11-07	Harborough	3	1.4247	B.1.1.7
2020-11-07	Hinckley and Bosworth	3	1.1372	B.1.1.7
2020-11-07	Melton	3	1.01572	B.1.1.7
2020-11-07	North West Leicestershire	3	1.1747	B.1.1.7
2020-11-07	Oadby and Wigston	3	1.3215	B.1.1.7
2020-11-07	Boston	3	1.45588	B.1.1.7
2020-11-07	East Lindsey	3	1.38133	B.1.1.7
2020-11-07	Lincoln	3	1.33758	B.1.1.7
2020-11-07	North Kesteven	3	1.19531	B.1.1.7
2020-11-07	South Holland	3	1.07094	B.1.1.7
2020-11-07	South Kesteven	3	1.24747	B.1.1.7
2020-11-07	West Lindsey	3	1.28618	B.1.1.7
2020-11-07	Breckland	3	1.06601	B.1.1.7
2020-11-07	Broadland	3	0.987666	B.1.1.7
2020-11-07	Great Yarmouth	3	0.957107	B.1.1.7
2020-11-07	King's Lynn and West Norfolk	3	1.56919	B.1.1.7
2020-11-07	North Norfolk	3	1.70146	B.1.1.7
2020-11-07	Norwich	3	1.4882	B.1.1.7
2020-11-07	South Norfolk	3	1.1139	B.1.1.7
2020-11-07	Corby	3	1.3899	B.1.1.7
2020-11-07	Daventry	3	0.924605	B.1.1.7
2020-11-07	East Northamptonshire	3	0.992133	B.1.1.7
2020-11-07	Kettering	3	1.13695	B.1.1.7
2020-11-07	Northampton	3	1.20225	B.1.1.7
2020-11-07	South Northamptonshire	3	1.48175	B.1.1.7
2020-11-07	Wellingborough	3	1.46504	B.1.1.7
2020-11-07	Craven	3	1.33935	B.1.1.7
2020-11-07	Hambleton	3	1.17504	B.1.1.7
2020-11-07	Harrogate	3	1.05319	B.1.1.7
2020-11-07	Richmondshire	3	1.09639	B.1.1.7
2020-11-07	Ryedale	3	1.15846	B.1.1.7
2020-11-07	Scarborough	3	0.785715	B.1.1.7
2020-11-07	Selby	3	1.44816	B.1.1.7
2020-11-07	Ashfield	3	1.32715	B.1.1.7
2020-11-07	Bassetlaw	3	1.23759	B.1.1.7
2020-11-07	Broxtowe	3	1.16038	B.1.1.7
2020-11-07	Gedling	3	1.14726	B.1.1.7
2020-11-07	Mansfield	3	1.25256	B.1.1.7
2020-11-07	Newark and Sherwood	3	1.26997	B.1.1.7
2020-11-07	Rushcliffe	3	1.47877	B.1.1.7
2020-11-07	Cherwell	3	1.09536	B.1.1.7
2020-11-07	Oxford	3	0.996087	B.1.1.7
2020-11-07	South Oxfordshire	3	1.03646	B.1.1.7
2020-11-07	Vale of White Horse	3	1.00199	B.1.1.7
2020-11-07	West Oxfordshire	3	1.03209	B.1.1.7
2020-11-07	Mendip	3	1.62143	B.1.1.7
2020-11-07	Sedgemoor	3	1.51691	B.1.1.7
2020-11-07	South Somerset	3	1.37972	B.1.1.7
2020-11-07	Cannock Chase	3	1.19899	B.1.1.7
2020-11-07	East Staffordshire	3	1.37723	B.1.1.7
2020-11-07	Lichfield	3	1.24101	B.1.1.7
2020-11-07	Newcastle-under-Lyme	3	1.47575	B.1.1.7
2020-11-07	South Staffordshire	3	1.19284	B.1.1.7
2020-11-07	Stafford	3	1.31751	B.1.1.7
2020-11-07	Staffordshire Moorlands	3	1.15138	B.1.1.7
2020-11-07	Tamworth	3	1.30434	B.1.1.7
2020-11-07	Babergh	3	1.17069	B.1.1.7
2020-11-07	Ipswich	3	1.73649	B.1.1.7
2020-11-07	Mid Suffolk	3	1.16349	B.1.1.7
2020-11-07	Elmbridge	3	1.3879	B.1.1.7
2020-11-07	Epsom and Ewell	3	1.23278	B.1.1.7
2020-11-07	Guildford	3	1.0676	B.1.1.7
2020-11-07	Mole Valley	3	1.11824	B.1.1.7
2020-11-07	Reigate and Banstead	3	1.10689	B.1.1.7
2020-11-07	Runnymede	3	1.29943	B.1.1.7
2020-11-07	Spelthorne	3	1.17656	B.1.1.7
2020-11-07	Surrey Heath	3	1.36134	B.1.1.7
2020-11-07	Tandridge	3	1.23173	B.1.1.7
2020-11-07	Waverley	3	1.25811	B.1.1.7
2020-11-07	Woking	3	1.43221	B.1.1.7
2020-11-07	North Warwickshire	3	1.30646	B.1.1.7
2020-11-07	Nuneaton and Bedworth	3	1.46499	B.1.1.7
2020-11-07	Rugby	3	1.50714	B.1.1.7
2020-11-07	Stratford-on-Avon	3	1.17124	B.1.1.7
2020-11-07	Warwick	3	1.11734	B.1.1.7
2020-11-07	Adur	3	1.49441	B.1.1.7
2020-11-07	Arun	3	1.61442	B.1.1.7
2020-11-07	Chichester	3	1.26462	B.1.1.7
2020-11-07	Crawley	3	1.03189	B.1.1.7
2020-11-07	Horsham	3	1.42121	B.1.1.7
2020-11-07	Mid Sussex	3	1.42492	B.1.1.7
2020-11-07	Worthing	3	1.51499	B.1.1.7
2020-11-07	Bromsgrove	3	1.23283	B.1.1.7
2020-11-07	Malvern Hills	3	1.3076	B.1.1.7
2020-11-07	Redditch	3	1.17727	B.1.1.7
2020-11-07	Worcester	3	1.06032	B.1.1.7
2020-11-07	Wychavon	3	1.20727	B.1.1.7
2020-11-07	Wyre Forest	3	1.30321	B.1.1.7
2020-11-07	St Albans	3	1.27429	B.1.1.7
2020-11-07	Welwyn Hatfield	3	1.26438	B.1.1.7
2020-11-07	East Hertfordshire	3	1.25824	B.1.1.7
2020-11-07	Stevenage	3	1.28355	B.1.1.7
2020-11-07	East Suffolk	3	1.24084	B.1.1.7
2020-11-07	West Suffolk	3	1.46122	B.1.1.7
2020-11-07	Somerset West and Taunton	3	1.28481	B.1.1.7
2020-11-07	Bolton	3	1.16281	B.1.1.7
2020-11-07	Bury	3	1.06635	B.1.1.7
2020-11-07	Manchester	3	1.17428	B.1.1.7
2020-11-07	Oldham	3	1.09598	B.1.1.7
2020-11-07	Rochdale	3	1.15123	B.1.1.7
2020-11-07	Salford	3	1.0568	B.1.1.7
2020-11-07	Stockport	3	1.15122	B.1.1.7
2020-11-07	Tameside	3	1.14995	B.1.1.7
2020-11-07	Trafford	3	0.967999	B.1.1.7
2020-11-07	Wigan	3	1.13461	B.1.1.7
2020-11-07	Knowsley	3	0.936731	B.1.1.7
2020-11-07	Liverpool	3	0.977094	B.1.1.7
2020-11-07	St. Helens	3	1.13355	B.1.1.7
2020-11-07	Sefton	3	0.97478	B.1.1.7
2020-11-07	Wirral	3	1.13299	B.1.1.7
2020-11-07	Barnsley	3	1.13762	B.1.1.7
2020-11-07	Doncaster	3	1.14923	B.1.1.7
2020-11-07	Rotherham	3	1.18822	B.1.1.7
2020-11-07	Sheffield	3	1.23821	B.1.1.7
2020-11-07	Newcastle upon Tyne	3	1.22183	B.1.1.7
2020-11-07	North Tyneside	3	1.23547	B.1.1.7
2020-11-07	South Tyneside	3	1.27445	B.1.1.7
2020-11-07	Sunderland	3	1.09958	B.1.1.7
2020-11-07	Birmingham	3	1.42111	B.1.1.7
2020-11-07	Coventry	3	1.27276	B.1.1.7
2020-11-07	Dudley	3	1.33282	B.1.1.7
2020-11-07	Sandwell	3	1.35176	B.1.1.7
2020-11-07	Solihull	3	1.27177	B.1.1.7
2020-11-07	Walsall	3	1.30359	B.1.1.7
2020-11-07	Wolverhampton	3	1.54109	B.1.1.7
2020-11-07	Bradford	3	1.24488	B.1.1.7
2020-11-07	Calderdale	3	1.15009	B.1.1.7
2020-11-07	Kirklees	3	1.19743	B.1.1.7
2020-11-07	Leeds	3	1.13711	B.1.1.7
2020-11-07	Wakefield	3	1.14813	B.1.1.7
2020-11-07	Gateshead	3	1.12039	B.1.1.7
2020-11-07	City of London	3	1	B.1.1.7
2020-11-07	Barking and Dagenham	3	1.43636	B.1.1.7
2020-11-07	Barnet	3	1.28622	B.1.1.7
2020-11-07	Bexley	3	1.23796	B.1.1.7
2020-11-07	Brent	3	1.39951	B.1.1.7
2020-11-07	Bromley	3	1.41858	B.1.1.7
2020-11-07	Camden	3	1.25054	B.1.1.7
2020-11-07	Croydon	3	1.63376	B.1.1.7
2020-11-07	Ealing	3	1.357	B.1.1.7
2020-11-07	Enfield	3	1.59669	B.1.1.7
2020-11-07	Greenwich	3	1.64566	B.1.1.7
2020-11-07	Hackney	3	1.5454	B.1.1.7
2020-11-07	Hammersmith and Fulham	3	1.31543	B.1.1.7
2020-11-07	Haringey	3	1.4659	B.1.1.7
2020-11-07	Harrow	3	1.4283	B.1.1.7
2020-11-07	Havering	3	1.46305	B.1.1.7
2020-11-07	Hillingdon	3	1.34652	B.1.1.7
2020-11-07	Hounslow	3	1.54338	B.1.1.7
2020-11-07	Islington	3	1.16101	B.1.1.7
2020-11-07	Kensington and Chelsea	3	1.51482	B.1.1.7
2020-11-07	Kingston upon Thames	3	1.37301	B.1.1.7
2020-11-07	Lambeth	3	1.33693	B.1.1.7
2020-11-07	Lewisham	3	1.41396	B.1.1.7
2020-11-07	Merton	3	1.6294	B.1.1.7
2020-11-07	Newham	3	1.60288	B.1.1.7
2020-11-07	Redbridge	3	1.6528	B.1.1.7
2020-11-07	Richmond upon Thames	3	1.24728	B.1.1.7
2020-11-07	Southwark	3	1.43326	B.1.1.7
2020-11-07	Sutton	3	1.35945	B.1.1.7
2020-11-07	Tower Hamlets	3	1.33123	B.1.1.7
2020-11-07	Waltham Forest	3	1.4377	B.1.1.7
2020-11-07	Wandsworth	3	1.11167	B.1.1.7
2020-11-07	Westminster	3	1.33233	B.1.1.7
2020-11-07	Hartlepool	3	0.804984	Other
2020-11-07	Middlesbrough	3	0.741279	Other
2020-11-07	Redcar and Cleveland	3	0.728548	Other
2020-11-07	Stockton-on-Tees	3	0.883473	Other
2020-11-07	Darlington	3	0.931801	Other
2020-11-07	Halton	3	0.903645	Other
2020-11-07	Warrington	3	0.794602	Other
2020-11-07	Blackburn with Darwen	3	0.7131	Other
2020-11-07	Blackpool	3	0.804422	Other
2020-11-07	Kingston upon Hull, City of	3	0.728944	Other
2020-11-07	East Riding of Yorkshire	3	0.707248	Other
2020-11-07	North East Lincolnshire	3	0.81471	Other
2020-11-07	North Lincolnshire	3	0.943908	Other
2020-11-07	York	3	0.799839	Other
2020-11-07	Derby	3	0.756123	Other
2020-11-07	Leicester	3	0.853811	Other
2020-11-07	Rutland	3	0.79464	Other
2020-11-07	Nottingham	3	0.861623	Other
2020-11-07	Herefordshire, County of	3	0.869126	Other
2020-11-07	Telford and Wrekin	3	0.765848	Other
2020-11-07	Stoke-on-Trent	3	0.891291	Other
2020-11-07	Bath and North East Somerset	3	0.788092	Other
2020-11-07	Bristol, City of	3	0.778161	Other
2020-11-07	North Somerset	3	0.826987	Other
2020-11-07	South Gloucestershire	3	0.786286	Other
2020-11-07	Plymouth	3	0.705046	Other
2020-11-07	Torbay	3	0.683571	Other
2020-11-07	Swindon	3	0.822403	Other
2020-11-07	Peterborough	3	0.988542	Other
2020-11-07	Luton	3	1.06107	Other
2020-11-07	Southend-on-Sea	3	0.826142	Other
2020-11-07	Thurrock	3	1.01592	Other
2020-11-07	Medway	3	1.19776	Other
2020-11-07	Bracknell Forest	3	0.782098	Other
2020-11-07	West Berkshire	3	0.786737	Other
2020-11-07	Reading	3	1.04585	Other
2020-11-07	Slough	3	1.00958	Other
2020-11-07	Windsor and Maidenhead	3	0.838831	Other
2020-11-07	Wokingham	3	0.77978	Other
2020-11-07	Milton Keynes	3	1.07954	Other
2020-11-07	Brighton and Hove	3	0.63783	Other
2020-11-07	Portsmouth	3	0.798238	Other
2020-11-07	Southampton	3	0.769707	Other
2020-11-07	Isle of Wight	3	0.815897	Other
2020-11-07	County Durham	3	0.784267	Other
2020-11-07	Cheshire East	3	0.802741	Other
2020-11-07	Cheshire West and Chester	3	0.705922	Other
2020-11-07	Shropshire	3	0.784254	Other
2020-11-07	Cornwall	3	0.817621	Other
2020-11-07	Isles of Scilly	3	0.995585	Other
2020-11-07	Wiltshire	3	1.094	Other
2020-11-07	Bedford	3	0.982013	Other
2020-11-07	Central Bedfordshire	3	0.768106	Other
2020-11-07	Northumberland	3	0.889524	Other
2020-11-07	Bournemouth, Christchurch and Poole	3	0.727902	Other
2020-11-07	Dorset	3	0.754989	Other
2020-11-07	Aylesbury Vale	3	0.910659	Other
2020-11-07	Chiltern	3	0.791022	Other
2020-11-07	South Bucks	3	0.961794	Other
2020-11-07	Wycombe	3	0.832076	Other
2020-11-07	Cambridge	3	0.640673	Other
2020-11-07	East Cambridgeshire	3	0.976521	Other
2020-11-07	Fenland	3	1.09325	Other
2020-11-07	Huntingdonshire	3	0.687037	Other
2020-11-07	South Cambridgeshire	3	0.673016	Other
2020-11-07	Allerdale	3	0.71711	Other
2020-11-07	Barrow-in-Furness	3	0.781221	Other
2020-11-07	Carlisle	3	1.06097	Other
2020-11-07	Copeland	3	0.631748	Other
2020-11-07	Eden	3	0.627622	Other
2020-11-07	South Lakeland	3	1.08725	Other
2020-11-07	Amber Valley	3	0.724955	Other
2020-11-07	Bolsover	3	0.793746	Other
2020-11-07	Chesterfield	3	0.750004	Other
2020-11-07	Derbyshire Dales	3	0.81975	Other
2020-11-07	Erewash	3	0.855355	Other
2020-11-07	High Peak	3	0.702741	Other
2020-11-07	North East Derbyshire	3	0.874734	Other
2020-11-07	South Derbyshire	3	0.85752	Other
2020-11-07	East Devon	3	0.862001	Other
2020-11-07	Exeter	3	0.887402	Other
2020-11-07	Mid Devon	3	1.10037	Other
2020-11-07	North Devon	3	0.925522	Other
2020-11-07	South Hams	3	0.790395	Other
2020-11-07	Teignbridge	3	0.890693	Other
2020-11-07	Torridge	3	0.982147	Other
2020-11-07	West Devon	3	0.864464	Other
2020-11-07	Eastbourne	3	1.32166	Other
2020-11-07	Hastings	3	1.07559	Other
2020-11-07	Lewes	3	1.11597	Other
2020-11-07	Rother	3	0.951393	Other
2020-11-07	Wealden	3	1.27997	Other
2020-11-07	Basildon	3	1.16643	Other
2020-11-07	Braintree	3	1.06218	Other
2020-11-07	Brentwood	3	0.981908	Other
2020-11-07	Castle Point	3	1.14735	Other
2020-11-07	Chelmsford	3	0.945579	Other
2020-11-07	Colchester	3	0.821791	Other
2020-11-07	Epping Forest	3	0.961814	Other
2020-11-07	Harlow	3	1.25474	Other
2020-11-07	Maldon	3	0.835405	Other
2020-11-07	Rochford	3	1.08395	Other
2020-11-07	Tendring	3	1.04116	Other
2020-11-07	Uttlesford	3	0.699975	Other
2020-11-07	Cheltenham	3	0.9218	Other
2020-11-07	Cotswold	3	0.599676	Other
2020-11-07	Forest of Dean	3	1.11425	Other
2020-11-07	Gloucester	3	1.22711	Other
2020-11-07	Stroud	3	0.831627	Other
2020-11-07	Tewkesbury	3	1.13029	Other
2020-11-07	Basingstoke and Deane	3	0.902964	Other
2020-11-07	East Hampshire	3	0.79535	Other
2020-11-07	Eastleigh	3	0.815983	Other
2020-11-07	Fareham	3	0.904979	Other
2020-11-07	Gosport	3	0.875198	Other
2020-11-07	Hart	3	0.744872	Other
2020-11-07	Havant	3	0.963814	Other
2020-11-07	New Forest	3	0.731378	Other
2020-11-07	Rushmoor	3	0.849385	Other
2020-11-07	Test Valley	3	0.896749	Other
2020-11-07	Winchester	3	0.84807	Other
2020-11-07	Broxbourne	3	0.892521	Other
2020-11-07	Dacorum	3	0.889404	Other
2020-11-07	Hertsmere	3	1.1472	Other
2020-11-07	North Hertfordshire	3	0.900179	Other
2020-11-07	Three Rivers	3	0.824152	Other
2020-11-07	Watford	3	0.897267	Other
2020-11-07	Ashford	3	0.849566	Other
2020-11-07	Canterbury	3	1.01998	Other
2020-11-07	Dartford	3	0.841097	Other
2020-11-07	Dover	3	1.23523	Other
2020-11-07	Gravesham	3	1.13448	Other
2020-11-07	Maidstone	3	1.13192	Other
2020-11-07	Sevenoaks	3	0.957059	Other
2020-11-07	Folkestone and Hythe	3	1.15821	Other
2020-11-07	Swale	3	0.946099	Other
2020-11-07	Thanet	3	0.828513	Other
2020-11-07	Tonbridge and Malling	3	0.909802	Other
2020-11-07	Tunbridge Wells	3	0.8584	Other
2020-11-07	Burnley	3	0.902701	Other
2020-11-07	Chorley	3	0.906765	Other
2020-11-07	Fylde	3	0.907634	Other
2020-11-07	Hyndburn	3	1.11611	Other
2020-11-07	Lancaster	3	0.918288	Other
2020-11-07	Pendle	3	0.876403	Other
2020-11-07	Preston	3	0.727035	Other
2020-11-07	Ribble Valley	3	0.735737	Other
2020-11-07	Rossendale	3	0.921855	Other
2020-11-07	South Ribble	3	0.948628	Other
2020-11-07	West Lancashire	3	0.78616	Other
2020-11-07	Wyre	3	0.7256	Other
2020-11-07	Blaby	3	0.885057	Other
2020-11-07	Charnwood	3	0.749053	Other
2020-11-07	Harborough	3	0.980586	Other
2020-11-07	Hinckley and Bosworth	3	0.751761	Other
2020-11-07	Melton	3	0.692991	Other
2020-11-07	North West Leicestershire	3	0.794859	Other
2020-11-07	Oadby and Wigston	3	0.899012	Other
2020-11-07	Boston	3	1.00332	Other
2020-11-07	East Lindsey	3	0.943761	Other
2020-11-07	Lincoln	3	0.863178	Other
2020-11-07	North Kesteven	3	0.826747	Other
2020-11-07	South Holland	3	0.741485	Other
2020-11-07	South Kesteven	3	0.846874	Other
2020-11-07	West Lindsey	3	0.87927	Other
2020-11-07	Breckland	3	0.723284	Other
2020-11-07	Broadland	3	0.661657	Other
2020-11-07	Great Yarmouth	3	0.614475	Other
2020-11-07	King's Lynn and West Norfolk	3	1.09603	Other
2020-11-07	North Norfolk	3	1.14894	Other
2020-11-07	Norwich	3	0.99085	Other
2020-11-07	South Norfolk	3	0.755011	Other
2020-11-07	Corby	3	0.890693	Other
2020-11-07	Daventry	3	0.637534	Other
2020-11-07	East Northamptonshire	3	0.654736	Other
2020-11-07	Kettering	3	0.755995	Other
2020-11-07	Northampton	3	0.819909	Other
2020-11-07	South Northamptonshire	3	0.978146	Other
2020-11-07	Wellingborough	3	1.0132	Other
2020-11-07	Craven	3	0.888822	Other
2020-11-07	Hambleton	3	0.820038	Other
2020-11-07	Harrogate	3	0.702036	Other
2020-11-07	Richmondshire	3	0.73263	Other
2020-11-07	Ryedale	3	0.812905	Other
2020-11-07	Scarborough	3	0.546522	Other
2020-11-07	Selby	3	0.981764	Other
2020-11-07	Ashfield	3	0.940645	Other
2020-11-07	Bassetlaw	3	0.839821	Other
2020-11-07	Broxtowe	3	0.793653	Other
2020-11-07	Gedling	3	0.808676	Other
2020-11-07	Mansfield	3	0.872971	Other
2020-11-07	Newark and Sherwood	3	0.887187	Other
2020-11-07	Rushcliffe	3	1.02192	Other
2020-11-07	Cherwell	3	0.743833	Other
2020-11-07	Oxford	3	0.671496	Other
2020-11-07	South Oxfordshire	3	0.708837	Other
2020-11-07	Vale of White Horse	3	0.67404	Other
2020-11-07	West Oxfordshire	3	0.710813	Other
2020-11-07	Mendip	3	1.13439	Other
2020-11-07	Sedgemoor	3	0.99539	Other
2020-11-07	South Somerset	3	0.92872	Other
2020-11-07	Cannock Chase	3	0.83154	Other
2020-11-07	East Staffordshire	3	0.94857	Other
2020-11-07	Lichfield	3	0.835185	Other
2020-11-07	Newcastle-under-Lyme	3	0.991778	Other
2020-11-07	South Staffordshire	3	0.81639	Other
2020-11-07	Stafford	3	0.905812	Other
2020-11-07	Staffordshire Moorlands	3	0.801537	Other
2020-11-07	Tamworth	3	0.918779	Other
2020-11-07	Babergh	3	0.79429	Other
2020-11-07	Ipswich	3	1.20243	Other
2020-11-07	Mid Suffolk	3	0.794832	Other
2020-11-07	Elmbridge	3	0.908	Other
2020-11-07	Epsom and Ewell	3	0.819783	Other
2020-11-07	Guildford	3	0.723078	Other
2020-11-07	Mole Valley	3	0.769973	Other
2020-11-07	Reigate and Banstead	3	0.740784	Other
2020-11-07	Runnymede	3	0.889125	Other
2020-11-07	Spelthorne	3	0.814633	Other
2020-11-07	Surrey Heath	3	0.887618	Other
2020-11-07	Tandridge	3	0.798638	Other
2020-11-07	Waverley	3	0.846543	Other
2020-11-07	Woking	3	0.953094	Other
2020-11-07	North Warwickshire	3	0.921034	Other
2020-11-07	Nuneaton and Bedworth	3	0.992861	Other
2020-11-07	Rugby	3	0.960395	Other
2020-11-07	Stratford-on-Avon	3	0.800369	Other
2020-11-07	Warwick	3	0.776553	Other
2020-11-07	Adur	3	0.973752	Other
2020-11-07	Arun	3	1.06748	Other
2020-11-07	Chichester	3	0.859793	Other
2020-11-07	Crawley	3	0.686973	Other
2020-11-07	Horsham	3	0.925296	Other
2020-11-07	Mid Sussex	3	0.939975	Other
2020-11-07	Worthing	3	0.970636	Other
2020-11-07	Bromsgrove	3	0.851775	Other
2020-11-07	Malvern Hills	3	0.888088	Other
2020-11-07	Redditch	3	0.802432	Other
2020-11-07	Worcester	3	0.714325	Other
2020-11-07	Wychavon	3	0.793613	Other
2020-11-07	Wyre Forest	3	0.904813	Other
2020-11-07	St Albans	3	0.848873	Other
2020-11-07	Welwyn Hatfield	3	0.806197	Other
2020-11-07	East Hertfordshire	3	0.868336	Other
2020-11-07	Stevenage	3	0.854138	Other
2020-11-07	East Suffolk	3	0.841257	Other
2020-11-07	West Suffolk	3	0.964366	Other
2020-11-07	Somerset West and Taunton	3	0.893494	Other
2020-11-07	Bolton	3	0.793638	Other
2020-11-07	Bury	3	0.738225	Other
2020-11-07	Manchester	3	0.807152	Other
2020-11-07	Oldham	3	0.759606	Other
2020-11-07	Rochdale	3	0.796649	Other
2020-11-07	Salford	3	0.727688	Other
2020-11-07	Stockport	3	0.799228	Other
2020-11-07	Tameside	3	0.781039	Other
2020-11-07	Trafford	3	0.667065	Other
2020-11-07	Wigan	3	0.787815	Other
2020-11-07	Knowsley	3	0.672766	Other
2020-11-07	Liverpool	3	0.699127	Other
2020-11-07	St. Helens	3	0.814411	Other
2020-11-07	Sefton	3	0.693767	Other
2020-11-07	Wirral	3	0.793181	Other
2020-11-07	Barnsley	3	0.782361	Other
2020-11-07	Doncaster	3	0.797248	Other
2020-11-07	Rotherham	3	0.806446	Other
2020-11-07	Sheffield	3	0.861256	Other
2020-11-07	Newcastle upon Tyne	3	0.816584	Other
2020-11-07	North Tyneside	3	0.830852	Other
2020-11-07	South Tyneside	3	0.878887	Other
2020-11-07	Sunderland	3	0.753661	Other
2020-11-07	Birmingham	3	0.958096	Other
2020-11-07	Coventry	3	0.845403	Other
2020-11-07	Dudley	3	0.894457	Other
2020-11-07	Sandwell	3	0.914531	Other
2020-11-07	Solihull	3	0.861244	Other
2020-11-07	Walsall	3	0.895856	Other
2020-11-07	Wolverhampton	3	1.026	Other
2020-11-07	Bradford	3	0.832809	Other
2020-11-07	Calderdale	3	0.779951	Other
2020-11-07	Kirklees	3	0.809995	Other
2020-11-07	Leeds	3	0.759635	Other
2020-11-07	Wakefield	3	0.779074	Other
2020-11-07	Gateshead	3	0.751502	Other
2020-11-07	City of London	3	1	Other
2020-11-07	Barking and Dagenham	3	0.976611	Other
2020-11-07	Barnet	3	0.865776	Other
2020-11-07	Bexley	3	0.842714	Other
2020-11-07	Brent	3	0.929091	Other
2020-11-07	Bromley	3	0.970742	Other
2020-11-07	Camden	3	0.831876	Other
2020-11-07	Croydon	3	1.08164	Other
2020-11-07	Ealing	3	0.896997	Other
2020-11-07	Enfield	3	1.07574	Other
2020-11-07	Greenwich	3	1.11885	Other
2020-11-07	Hackney	3	1.03751	Other
2020-11-07	Hammersmith and Fulham	3	0.899608	Other
2020-11-07	Haringey	3	0.972238	Other
2020-11-07	Harrow	3	0.956242	Other
2020-11-07	Havering	3	0.998608	Other
2020-11-07	Hillingdon	3	0.897766	Other
2020-11-07	Hounslow	3	1.03055	Other
2020-11-07	Islington	3	0.785292	Other
2020-11-07	Kensington and Chelsea	3	1.0167	Other
2020-11-07	Kingston upon Thames	3	0.923488	Other
2020-11-07	Lambeth	3	0.901889	Other
2020-11-07	Lewisham	3	0.946568	Other
2020-11-07	Merton	3	1.10872	Other
2020-11-07	Newham	3	1.06618	Other
2020-11-07	Redbridge	3	1.10814	Other
2020-11-07	Richmond upon Thames	3	0.842313	Other
2020-11-07	Southwark	3	0.963518	Other
2020-11-07	Sutton	3	0.904586	Other
2020-11-07	Tower Hamlets	3	0.899516	Other
2020-11-07	Waltham Forest	3	0.9692	Other
2020-11-07	Wandsworth	3	0.756526	Other
2020-11-07	Westminster	3	0.893266	Other
2020-11-08	Hartlepool	3	1.0979	B.1.1.7
2020-11-08	Middlesbrough	3	1.0273	B.1.1.7
2020-11-08	Redcar and Cleveland	3	0.96467	B.1.1.7
2020-11-08	Stockton-on-Tees	3	1.20458	B.1.1.7
2020-11-08	Darlington	3	1.35497	B.1.1.7
2020-11-08	Halton	3	1.23963	B.1.1.7
2020-11-08	Warrington	3	1.10635	B.1.1.7
2020-11-08	Blackburn with Darwen	3	1.04301	B.1.1.7
2020-11-08	Blackpool	3	1.11627	B.1.1.7
2020-11-08	Kingston upon Hull, City of	3	0.996676	B.1.1.7
2020-11-08	East Riding of Yorkshire	3	0.982761	B.1.1.7
2020-11-08	North East Lincolnshire	3	1.18979	B.1.1.7
2020-11-08	North Lincolnshire	3	1.26951	B.1.1.7
2020-11-08	York	3	1.11156	B.1.1.7
2020-11-08	Derby	3	1.10096	B.1.1.7
2020-11-08	Leicester	3	1.23145	B.1.1.7
2020-11-08	Rutland	3	1.14125	B.1.1.7
2020-11-08	Nottingham	3	1.21428	B.1.1.7
2020-11-08	Herefordshire, County of	3	1.11765	B.1.1.7
2020-11-08	Telford and Wrekin	3	1.13518	B.1.1.7
2020-11-08	Stoke-on-Trent	3	1.26091	B.1.1.7
2020-11-08	Bath and North East Somerset	3	1.06673	B.1.1.7
2020-11-08	Bristol, City of	3	1.0915	B.1.1.7
2020-11-08	North Somerset	3	1.17705	B.1.1.7
2020-11-08	South Gloucestershire	3	1.10542	B.1.1.7
2020-11-08	Plymouth	3	0.953424	B.1.1.7
2020-11-08	Torbay	3	0.969883	B.1.1.7
2020-11-08	Swindon	3	1.23042	B.1.1.7
2020-11-08	Peterborough	3	1.45029	B.1.1.7
2020-11-08	Luton	3	1.6031	B.1.1.7
2020-11-08	Southend-on-Sea	3	1.16112	B.1.1.7
2020-11-08	Thurrock	3	1.43035	B.1.1.7
2020-11-08	Medway	3	1.68068	B.1.1.7
2020-11-08	Bracknell Forest	3	1.17199	B.1.1.7
2020-11-08	West Berkshire	3	1.09882	B.1.1.7
2020-11-08	Reading	3	1.58035	B.1.1.7
2020-11-08	Slough	3	1.45514	B.1.1.7
2020-11-08	Windsor and Maidenhead	3	1.2011	B.1.1.7
2020-11-08	Wokingham	3	1.1838	B.1.1.7
2020-11-08	Milton Keynes	3	1.49188	B.1.1.7
2020-11-08	Brighton and Hove	3	0.886316	B.1.1.7
2020-11-08	Portsmouth	3	1.1005	B.1.1.7
2020-11-08	Southampton	3	1.06616	B.1.1.7
2020-11-08	Isle of Wight	3	1.14603	B.1.1.7
2020-11-08	County Durham	3	1.11294	B.1.1.7
2020-11-08	Cheshire East	3	1.121	B.1.1.7
2020-11-08	Cheshire West and Chester	3	0.93795	B.1.1.7
2020-11-08	Shropshire	3	1.12908	B.1.1.7
2020-11-08	Cornwall	3	1.14799	B.1.1.7
2020-11-08	Isles of Scilly	3	1	B.1.1.7
2020-11-08	Wiltshire	3	1.49437	B.1.1.7
2020-11-08	Bedford	3	1.41182	B.1.1.7
2020-11-08	Central Bedfordshire	3	1.11232	B.1.1.7
2020-11-08	Northumberland	3	1.24603	B.1.1.7
2020-11-08	Bournemouth, Christchurch and Poole	3	0.976167	B.1.1.7
2020-11-08	Dorset	3	1.0438	B.1.1.7
2020-11-08	Aylesbury Vale	3	1.3281	B.1.1.7
2020-11-08	Chiltern	3	1.10985	B.1.1.7
2020-11-08	South Bucks	3	1.36658	B.1.1.7
2020-11-08	Wycombe	3	1.26692	B.1.1.7
2020-11-08	Cambridge	3	0.899106	B.1.1.7
2020-11-08	East Cambridgeshire	3	1.46188	B.1.1.7
2020-11-08	Fenland	3	1.5192	B.1.1.7
2020-11-08	Huntingdonshire	3	1.00747	B.1.1.7
2020-11-08	South Cambridgeshire	3	0.99399	B.1.1.7
2020-11-08	Allerdale	3	0.995602	B.1.1.7
2020-11-08	Barrow-in-Furness	3	1.03004	B.1.1.7
2020-11-08	Carlisle	3	1.37193	B.1.1.7
2020-11-08	Copeland	3	0.8735	B.1.1.7
2020-11-08	Eden	3	0.860036	B.1.1.7
2020-11-08	South Lakeland	3	1.38459	B.1.1.7
2020-11-08	Amber Valley	3	1.00697	B.1.1.7
2020-11-08	Bolsover	3	1.107	B.1.1.7
2020-11-08	Chesterfield	3	1.04501	B.1.1.7
2020-11-08	Derbyshire Dales	3	1.16746	B.1.1.7
2020-11-08	Erewash	3	1.13086	B.1.1.7
2020-11-08	High Peak	3	0.966589	B.1.1.7
2020-11-08	North East Derbyshire	3	1.25143	B.1.1.7
2020-11-08	South Derbyshire	3	1.16693	B.1.1.7
2020-11-08	East Devon	3	1.29907	B.1.1.7
2020-11-08	Exeter	3	1.3717	B.1.1.7
2020-11-08	Mid Devon	3	1.51264	B.1.1.7
2020-11-08	North Devon	3	1.35796	B.1.1.7
2020-11-08	South Hams	3	1.12284	B.1.1.7
2020-11-08	Teignbridge	3	1.27451	B.1.1.7
2020-11-08	Torridge	3	1.46667	B.1.1.7
2020-11-08	West Devon	3	1.22727	B.1.1.7
2020-11-08	Eastbourne	3	1.78591	B.1.1.7
2020-11-08	Hastings	3	1.37327	B.1.1.7
2020-11-08	Lewes	3	1.54452	B.1.1.7
2020-11-08	Rother	3	1.24059	B.1.1.7
2020-11-08	Wealden	3	1.6575	B.1.1.7
2020-11-08	Basildon	3	1.61549	B.1.1.7
2020-11-08	Braintree	3	1.50974	B.1.1.7
2020-11-08	Brentwood	3	1.34308	B.1.1.7
2020-11-08	Castle Point	3	1.62983	B.1.1.7
2020-11-08	Chelmsford	3	1.2736	B.1.1.7
[truncated: 75,349 more rows]

## Sheet: F3e
lad19nm	2nd LD FC-Other	2nd LD FC-Alpha	3nd LD FC-Other	2nd LD FC-Alpha
Hartlepool	0.408833	4.87455	0.00557729	0.067808
Middlesbrough	0.31339	8.73016	0.00936163	0.109622
Redcar and Cleveland	0.220952	0.662857	0.0139	0.183789
Stockton-on-Tees	0.318341	9.41379	0.00310277	0.344407
Darlington	0.524571	6.12	0.0186047	0.175711
Halton	0.337285	2.20227	0.00213907	0.0338332
Warrington	0.255732	2.91534	0.0024581	0.0908435
Blackburn with Darwen	0.239915	10.6362	0.00684153	0.168207
Blackpool	0.597414	0.426724	0.0547786	0.0832934
Kingston upon Hull, City of	0.314935	0.925719	0.01536	0.852992
East Riding of Yorkshire	0.20068	16.9398	0.00202729	0.213581
North East Lincolnshire	0.157106	7.384	0.00302697	0.475234
North Lincolnshire	0.430061	8.85926	0.0242347	0.785384
York	0.12425	2.42517	0.0244755	0.0595725
Derby	0.131284	6.43291	0.0487013	0.106144
Leicester	0.497662	9.98641	0.0148051	0.20457
Rutland	0.666667	2	0.0392157	0.143791
Nottingham	0.326056	13.1884	0.0411934	0.125598
Herefordshire, County of	0.355212	1.1583	0.0171429	0.0285714
Telford and Wrekin	0.143991	10.5114	0.0244898	0.0447036
Stoke-on-Trent	0.683382	7.77508	0.00734568	0.19328
Bath and North East Somerset	0.188615	1.01852	0.0140845	0.0328638
Bristol, City of	0.149596	21.6914	0.00948993	0.078309
North Somerset	0.479798	0.40303	0.0370968	0.039102
South Gloucestershire	0.224287	1.06866	0.00364701	0.020319
Plymouth	0.158333	0.791667	0.0311111	0.128502
Torbay	0.0636364	0.190909	0.684783	0.136957
Swindon	0.214161	5.96591	0.00842697	0.156742
Peterborough	1.02316	23.76	0.00950035	0.154091
Luton	0.645652	7.44199	0.0174867	0.0588189
Southend-on-Sea	0.66443	8.7435	0.00131582	0.0336214
Thurrock	0.381591	5.48904	0.0194604	0.0291075
Medway	0.522407	4.57629	0.0381951	0.0399716
Bracknell Forest	0.286364	22.95	0.0269841	0.0335257
West Berkshire	0.271809	1.11871	0.00672269	0.0147899
Reading	0.045954	40.026	0.00335345	0.0152768
Slough	0.627929	7.42776	0.00812425	0.0596712
Windsor and Maidenhead	0.44282	6.89236	0.0570175	0.084386
Wokingham	0.399419	65.9041	0.00472813	0.0512821
Milton Keynes	0.273426	14.5947	0.0121429	0.0580601
Brighton and Hove	0.198464	15.5619	0.016	0.0167111
Portsmouth	0.477295	4.81481	0.0108871	0.0849194
Southampton	0.305148	3.04439	0.0190635	0.074136
Isle of Wight	0.0625	0.3125	0.0359116	0.00143646
County Durham	0.231256	32.3869	0.00259943	0.150062
Cheshire East	0.472897	3.2243	0.0128338	0.180917
Cheshire West and Chester	0.210214	3.18906	0.00841114	0.0943661
Shropshire	0.296349	1.37398	0.0104949	0.0309251
Cornwall	0.237425	0.971284	0.00327759	0.0284237
Isles of Scilly
Wiltshire	0.773276	1.51293	0.0313377	0.0731214
Bedford	0.401318	23.0125	0.00492611	0.0180624
Central Bedfordshire	0.44	5.72	0.00454782	0.0736427
Northumberland	0.175575	16.6796	0.00596969	0.147433
Bournemouth, Christchurch and Poole	0.140175	4.70588	0.00634711	0.0299221
Dorset	0.157635	1.10345	0.0475771	0.0531744
Aylesbury Vale	0.297521	1.96364	0.00234192	0.0200364
Chiltern	1.06667	7.46667	0.0473684	0.0546559
South Bucks	0.723684	6.25	0.0555556	0.0555556
Wycombe	0.300752	3.22807	0.00665138	0.0476456
Cambridge	0.831933	3.85714	0.0140351	0.0701754
East Cambridgeshire	0.711111	10.6667	0.00775194	0.0852713
Fenland	1.87234	8	0.00343915	0.0620858
Huntingdonshire	0.290202	8.10333	0.00973123	0.0529812
South Cambridgeshire	0.150376	3.39181	0.0277778	0.138889
Allerdale	0.293878	2.05714	0.00544465	0.0774815
Barrow-in-Furness	0.292398	0.175439	0.05	0.0108696
Carlisle	0.0505051	1.2963	0.0121858	0.00982729
Copeland	0.024	0.12	0.0216049	0.0382241
Eden	0.18	0.14	0	0
South Lakeland	0.142154	4.312	0.0304687	0.0120908
Amber Valley	0.172198	9.68285	0.011749	0.0933009
Bolsover	0.462162	0.77027	0.03	0.116667
Chesterfield	0.369871	0.256065	0.0140762	0.0922776
Derbyshire Dales	0.148148	1.33333	0.0283333	1.36944
Erewash	0.418768	2.7381	0.0154321	0.350529
High Peak	0.133625	5.05102	0.0149502	0.140738
North East Derbyshire	0.341026	2.38718	0.0146406	0.184472
South Derbyshire	0.823671	0.0748792	0.00391389	0.323288
East Devon	0.446281	4.90909	0.2	0.238095
Exeter	0.46875	0.46875	0.104478	0.0854817
Mid Devon	1	1	0	0
North Devon	0.270677	1.89474	0.25	0.05
South Hams	0.25	0.25	0	0
Teignbridge	0.416667	0.25	0.0143284	0.0921109
Torridge	2.25	2.25	0	0
West Devon	0.222222	2	0	0
Eastbourne	0.335404	23.1429	0	0
Hastings	0.828571	15.9796	0.151261	0.0561825
Lewes	0.035964	5.28671	0.0115741	0.0424383
Rother	0.262722	7.15187	0.0352941	0.00705882
Wealden	0.705329	3.84013	0.070922	0.0200036
Basildon	0.474838	5.95373	0.167759	0.0182963
Braintree	0.224359	19.3561	0.0395652	0.0302558
Brentwood	0.474783	8.58261	0.013834	0.0223472
Castle Point	0.374631	47.6357	0.00508671	0.00586928
Chelmsford	0.0520421	6.25248	0.0108982	0.0318669
Colchester	0.522865	7.18566	0.00574353	0.0664608
Epping Forest	0.351108	17.9582	0.0335097	0.0488284
Harlow	0.72	11.1429	0.0461538	0.0352941
Maldon	1.06667	69.3333	0	0
Rochford	1.15519	57.4554	0.00653595	0.0239651
Tendring	0.223602	5.14286	0.00385675	0.00860352
Uttlesford	0.52193	13.0482	0.0441176	0.0348297
Cheltenham	0.259259	3.37037	0.0026455	0.0162907
Cotswold	0.338164	0.202899	0.0340909	0.0477273
Forest of Dean	0.777778	0.777778	0.0472973	0.0719741
Gloucester	0.823675	5.15881	0.0200308	0.00537412
Stroud	0.262857	1.84	0.00907029	0.117914
Tewkesbury	1.36364	3	0.0204082	0.0612245
Basingstoke and Deane	0.168649	15.4595	0.00338753	0.0225345
East Hampshire	0.342857	0.440816	0.046332	0.0547561
Eastleigh	0.257202	0.462963	0.0857143	0.110204
Fareham	0.135423	3.47586	0.102273	0.0795455
Gosport	0.240642	3.70588	0.00649351	0.0142857
Hart	0.113426	3.64583	0	0
Havant	0.134083	9.71146	0.0252845	0.0469568
New Forest	0.189935	3.48214	0.0226757	0.0327538
Rushmoor	0.192763	3.41716	0.015544	0.00932642
Test Valley	0.692308	3.46154	0.0236842	0.09
Winchester	0.244344	1.38462	0.0164835	0.0384615
Broxbourne	0.376608	10.4304	0.0539852	0.020441
Dacorum	0.296358	38.8768	0.0386404	0.07978
Hertsmere	0.39886	12.8808	0.00877193	0.0284211
North Hertfordshire	0.230815	27.9286	0.0819672	0.0296477
Three Rivers	0.240832	10.1806	0.0208213	0.0226318
Watford	0.251716	4.73684	0.00431655	0.0233446
Ashford	0.541057	7.48345	0.0122549	0.00716196
Canterbury	0.30163	4.32337	0.026455	0.031265
Dartford	0.122232	2.22539	0.0155963	0.00442284
Dover	0.628734	2.35664	0.0216004	0.0205467
Gravesham	0.178596	20.1337	0.00639869	0.019722
Maidstone	0.980043	5.14465	0.0566399	0.0598309
Sevenoaks	0.144237	1.95993	0.039886	0.033977
Folkestone and Hythe	0.502105	8.692	0.0282486	0.0149551
Swale	0.950263	3.42757	0.0128205	0.0291375
Thanet	0.457895	1.78629	0.05394	0.0384635
Tonbridge and Malling	1.64502	2.95739	0.0509259	0.0169753
Tunbridge Wells	0.965556	4.85162	0.0119298	0.0103905
Burnley	0.29036	11.7708	0.00287558	0.034944
Chorley	0.407867	0.894444	0.0835535	0.16004
Fylde	0.116116	0.443975	0.00687548	0.0681912
Hyndburn	0.356674	3.40461	0.0342081	0.0772494
Lancaster	0.322967	2.13158	0.00422612	0.0330056
Pendle	0.280491	15.2113	0.00451128	0.0591549
Preston	0.515165	2.60526	0.00549582	0.251165
Ribble Valley	0.332577	1.39683	0.0195804	0.184326
Rossendale	0.467725	5.93651	0.0888889	0.092517
South Ribble	0.659722	0.520833	0.0242915	0.368194
West Lancashire	0.590356	0.805031	0.00697457	0.197351
Wyre	0.164871	0.674473	0	0
Blaby	0.475892	7.39796	0.0553846	0.166154
Charnwood	0.0980101	4.43223	0.0106934	0.440806
Harborough	0.678005	1.09524	0.00769231	0.423077
Hinckley and Bosworth	0.476655	0.370732	0.0214286	0.15
Melton	1.30435	10	0.0857143	0.154286
North West Leicestershire	0.116099	3.67647	0.0525	0.3255
Oadby and Wigston	0.690061	5.02759	0.076087	0.228261
Boston	1.54545	17	0.0185185	0.203704
East Lindsey	0.266	19.95	0.0289855	0.330435
Lincoln	1.24139	22.1151	0.198864	0.357955
North Kesteven	0.826907	6.33962	0.0827586	0.148966
South Holland	0.595142	2.57895	0.0766551	0.332172
South Kesteven	0.862319	4.06522	0.00396825	0.472222
West Lindsey	0.625	1.875	0.00769601	0.425479
Breckland	0.401064	2.09444	0.0171875	0.154688
Broadland	0.277015	4.75357	0.0580645	0.0475073
Great Yarmouth	0.717474	27.3438	0.0179775	0.0081716
King's Lynn and West Norfolk	0.551111	8.26667	0.147368	0.119298
North Norfolk	0.202047	41.0156	0	0
Norwich	0.804985	32.3485	0.0222222	0.047619
South Norfolk	3.44444	1.39243	0.00720721	0.0389189
Corby	1.05051	1.21212	0.0128244	0.131619
Daventry	0.293333	4.4	0.0105882	0.0402353
East Northamptonshire	0.0526316	3	0.0945378	0.108543
Kettering	0.68	0.68	0.0132353	0.328476
Northampton	0.747769	3.86667	0.0446865	0.0600956
South Northamptonshire	0.324638	10.713	0.131757	0.0368919
Wellingborough	0.560277	3.22826	0.00682077	0.108512
Craven	0.171429	2.57143	0.0816327	0.0707483
Hambleton	0.135659	0.406977	0.00532255	0.123237
Harrogate	0.540216	1.83673	0.00153453	0.130435
Richmondshire	0.0571429	2	0	0
Ryedale	0.367133	2.42308	0.0222222	0.314286
Scarborough	0.410343	0.665667	0.00969697	0.0541889
Selby	0.164062	3.55469	0.00873786	0.0344916
Ashfield	0.335968	4.63636	0.0220551	0.17203
Bassetlaw	0.668328	1.30992	0.141066	0.329154
Broxtowe	0.36436	3.33529	0.0736842	0.107692
Gedling	0.18137	1.42505	0.0915751	0.0573871
Mansfield	0.348485	1.04545	0.0176768	0.10124
Newark and Sherwood	0.584795	1.05263	0.10101	0.141414
Rushcliffe	0.324324	0.540541	0.158451	0.0528169
Cherwell	0.284099	16.0854	0.0472272	0.0181643
Oxford	0.490998	23.0769	0.00777983	0.0412567
South Oxfordshire	0.131228	4.15556	0.0245167	0.0863416
Vale of White Horse	0.488889	3.33333	0.0424242	0.104132
West Oxfordshire	0.282118	1.52344	0.037037	0.037037
Mendip	0.869281	3.35294	0.0277778	0.0611111
Sedgemoor	0.566706	0.581818	0.118721	0.104754
South Somerset	0.645161	4.51613	0.128105	0.167521
Cannock Chase	0.348762	15.1961	0.0128601	0.053636
East Staffordshire	0.375163	3.37647	0.00847937	0.245902
Lichfield	0.254386	14.5	0.00853659	0.0901084
Newcastle-under-Lyme	0.388312	6.5	0.00353669	0.236825
South Staffordshire	0.148601	3.59615	0.135593	0.0294768
Stafford	0.235308	14.7414	0.0348964	0.0648076
Staffordshire Moorlands	0.429543	3.86589	0.0337662	0.718095
Tamworth	0.35461	10	0.00661376	0.354938
Babergh	0.393046	20.9524	0.00789474	0.0552632
Ipswich	0.334528	26.963	0.0135517	0.0258714
Mid Suffolk	0.116667	0.75	0.179104	0.0488467
Elmbridge	0.405797	14.2029	0.00915631	0.0640942
Epsom and Ewell	0.188811	2.53846	0.015674	0.0110298
Guildford	0.0241935	2.89286	0.015015	0.0510511
Mole Valley	0.0991736	2.33766	0.00902256	0.0390977
Reigate and Banstead	0.0951249	8.27586	0.00931099	0.0246467
Runnymede	1.00215	18.8586	0.0141593	0.117994
Spelthorne	0.13044	16.6031	0.0174346	0.0281636
Surrey Heath	0.0733032	11.2154	0.00204221	0.010211
Tandridge	0.997899	1.39706	0.0037037	0.0185185
Waverley	0.256	13.2267	0.004	0.044
Woking	0.758947	6.21212	0.0252025	0.0756076
North Warwickshire	0.352941	8.82353	0.0512821	0.153846
Nuneaton and Bedworth	0.548387	5.66667	0.0684783	0.124164
Rugby	0.366154	4.76	0.0582011	0.156224
Stratford-on-Avon	0.152074	1.77419	0.0108025	0.0900206
Warwick	0.35297	4.13937	0.0152381	0.117749
Adur	0.133929	4.0625	0	0
Arun	0.333333	3	0.0326797	0.0739594
Chichester	0.0666667	3	0	0
Crawley	0.538816	1.7875	0.021978	0.0289184
Horsham	0.0847578	5.50926	0.028125	0.084375
Mid Sussex	0.410256	8.61538	0.00620567	0.00716039
Worthing	0.0649351	1.54545	0.021309	0.0278656
Bromsgrove	0.624126	0.980769	0.0486486	0.0257552
Malvern Hills	0.138462	0.692308	0.457143	0.213333
Redditch	0.275851	0.521053	0.044898	0.173178
Worcester	0.184211	3.5	0.0418301	0.0822177
Wychavon	0.35	1.05	0.0272272	0.0798039
Wyre Forest	0.190385	1.925	0.0833333	0.0603448
St Albans	0.529954	18.871	0.0544355	0.0480313
Welwyn Hatfield	0.233766	7.24675	0.00963855	0.0537005
East Hertfordshire	0.243504	14.1011	0.0194363	0.058309
Stevenage	0.386719	16.6289	0.0134119	0.0938834
East Suffolk	0.298765	6.11111	0.00499762	0.0266002
West Suffolk	0.504	1.08	0.00952381	0.0285714
Somerset West and Taunton	0.335043	6.84444	0.047619	0.00821018
Bolton	0.301619	1.1271	0.0314377	0.117762
Bury	0.413948	4.58942	0.00658762	0.143237
Manchester	0.373096	13.8425	0.0308244	0.122657
Oldham	0.157522	6.09362	0.00398878	0.215184
Rochdale	0.271139	2.78534	0.00660548	0.216904
Salford	0.258565	1.85492	0.0440631	0.288766
Stockport	0.259466	5.61618	0.0330244	0.138395
Tameside	0.265909	2.925	0.00730469	0.127024
Trafford	0.130785	3.57143	0.0202424	0.156515
Wigan	0.181213	11.4355	0.00756533	0.13032
Knowsley	0.331384	1.11111	0.00317404	0.0437434
Liverpool	0.234392	9.744	0.00343973	0.0380368
St. Helens	0.306154	0.393627	0.00259313	0.0632844
Sefton	0.276258	1.69358	0.000674828	0.044407
Wirral	0.137255	1.11765	0.00243216	0.0241661
Barnsley	0.438755	2.54478	0.0211346	0.557628
Doncaster	0.455871	7.78125	0.00979442	0.362038
Rotherham	0.467116	2.22347	0.00104462	0.352103
Sheffield	0.339947	7.24123	0.016758	0.253357
Newcastle upon Tyne	0.265929	10.1939	0.00193746	0.307444
North Tyneside	0.511871	6.65432	0.00683761	0.174847
South Tyneside	0.462679	0.87395	0.0432432	0.164324
Sunderland	0.490741	3.52442	0.0017518	0.112872
Birmingham	0.34863	24.9292	0.00286224	0.0770085
Coventry	0.243158	42.5526	0.0300885	0.0691043
Dudley	0.31817	35.5002	0.00759921	0.0859821
Sandwell	0.486429	18.9444	0.0101021	0.110406
Solihull	0.332487	5.88698	0.0170306	0.134999
Walsall	0.201034	35.181	0.00744879	0.0761292
Wolverhampton	0.399796	6.56807	0.0167037	0.062593
Bradford	0.416493	6.69802	0.00572215	0.43179
Calderdale	0.360987	1.10625	0.0040114	0.408951
Kirklees	0.329268	1.86957	0.0313413	0.32183
Leeds	0.307557	23.7303	0.0062726	0.292239
Wakefield	0.336608	1.84791	0.00455611	0.405001
Gateshead	0.141674	2.23844	0.00535975	0.0996914
City of London
Barking and Dagenham	0.392037	9.80725	0.0371496	0.0314625
Barnet	0.417788	13.4813	0.0367	0.029546
Bexley	0.177205	3.42546	0.00782149	0.0249425
Brent	0.428819	31.9834	0.291979	0.0295584
Bromley	0.163035	7.01624	0.00992745	0.0124289
Camden	0.225848	5.42328	0.0123239	0.0264085
Croydon	0.373564	14.2525	0.0202987	0.0340069
Ealing	0.285526	6.39242	0.0460953	0.0628572
Enfield	0.505055	8.4548	0.012155	0.0107919
Greenwich	0.335362	6.73304	0.0156619	0.0231422
Hackney	0.906771	8.3756	0.0511628	0.00646886
Hammersmith and Fulham	0.0682625	48.835	0.0143541	0.0430622
Haringey	0.517312	20.6445	0.0674516	0.0222484
Harrow	0.741556	11.5421	0.00508057	0.0364476
Havering	0.314047	2.73321	0.0141342	0.0213958
Hillingdon	0.407609	6.38941	0.00342036	0.0685252
Hounslow	0.584522	9.96285	0.00846228	0.0410095
Islington	0.366962	2.93725	0.0108863	0.0129116
Kensington and Chelsea	0.311186	16.3776	0.00760582	0.0150166
Kingston upon Thames	0.0417675	17.9183	0.00373274	0.0828667
Lambeth	0.174512	5.05892	0.0848504	0.0225113
Lewisham	0.52616	42.3664	0.0216514	0.0163797
Merton	0.393662	6.73667	0.00312221	0.031506
Newham	0.288866	29.7006	0.00474616	0.0370091
Redbridge	0.381827	21.7883	0.0689385	0.0287572
Richmond upon Thames	0.201152	10.243	0.028394	0.0527317
Southwark	0.218254	22.9167	0.0246769	0.0131001
Sutton	0.542717	6.34091	0.0303428	0.0320766
Tower Hamlets	0.307986	7.73415	0.0174092	0.0179031
Waltham Forest	0.550496	30.7346	0.0426424	0.040948
Wandsworth	0.221726	6.75255	0.110467	0.0250819
Westminster	0.269517	1.80369	0.00782918	0.00708355

## Sheet: F3d
	Alpha	Other	ltla
2020-09-01	0	8.52883	Manchester
2020-09-02	0	8.46654	Manchester
2020-09-03	0	8.35312	Manchester
2020-09-04	0	8.92723	Manchester
2020-09-05	0	11.3892	Manchester
2020-09-06	0	11.7597	Manchester
2020-09-07	0	12.0131	Manchester
2020-09-08	0	12.1892	Manchester
2020-09-09	0	12.4306	Manchester
2020-09-10	0	12.7461	Manchester
2020-09-11	0	13.7568	Manchester
2020-09-12	0	15.4113	Manchester
2020-09-13	0	16.794	Manchester
2020-09-14	0	18.3616	Manchester
2020-09-15	0	20.3176	Manchester
2020-09-16	0	22.6655	Manchester
2020-09-17	0	25.4403	Manchester
2020-09-18	0	28.8044	Manchester
2020-09-19	0	32.8432	Manchester
2020-09-20	0	37.5494	Manchester
2020-09-21	0	42.9637	Manchester
2020-09-22	0	48.9516	Manchester
2020-09-23	0	55.485	Manchester
2020-09-24	0	62.4855	Manchester
2020-09-25	0	69.5106	Manchester
2020-09-26	0	77.6985	Manchester
2020-09-27	0	83.8702	Manchester
2020-09-28	0	88.8224	Manchester
2020-09-29	0	92.3699	Manchester
2020-09-30	0	94.2929	Manchester
2020-10-01	0	94.6351	Manchester
2020-10-02	0	95.8043	Manchester
2020-10-03	0	94.7741	Manchester
2020-10-04	0	92.2922	Manchester
2020-10-05	0	88.929	Manchester
2020-10-06	0	85.237	Manchester
2020-10-07	0	81.5219	Manchester
2020-10-08	0	77.942	Manchester
2020-10-09	0	74.7385	Manchester
2020-10-10	0	72.4423	Manchester
2020-10-11	0	70.3084	Manchester
2020-10-12	0	68.798	Manchester
2020-10-13	0	67.8987	Manchester
2020-10-14	0	67.4584	Manchester
2020-10-15	0	67.3416	Manchester
2020-10-16	0	67.6345	Manchester
2020-10-17	0	68.9347	Manchester
2020-10-18	0	69.8814	Manchester
2020-10-19	0	70.5675	Manchester
2020-10-20	0	71.2808	Manchester
2020-10-21	0	71.6359	Manchester
2020-10-22	0	71.931	Manchester
2020-10-23	0	71.9448	Manchester
2020-10-24	0	71.7906	Manchester
2020-10-25	0	71.5292	Manchester
2020-10-26	0	71.0609	Manchester
2020-10-27	0	70.3288	Manchester
2020-10-28	0	69.4745	Manchester
2020-10-29	0	68.4772	Manchester
2020-10-30	0	67.4398	Manchester
2020-10-31	0	66.2419	Manchester
2020-11-01	0	65.0928	Manchester
2020-11-02	0	63.8887	Manchester
2020-11-03	0	62.6069	Manchester
2020-11-04	0	61.2738	Manchester
2020-11-05	0	59.9275	Manchester
2020-11-06	0	58.5162	Manchester
2020-11-07	0	56.9283	Manchester
2020-11-08	0	55.2746	Manchester
2020-11-09	0	53.4824	Manchester
2020-11-10	0	51.6645	Manchester
2020-11-11	0	49.7809	Manchester
2020-11-12	0	47.8397	Manchester
2020-11-13	0	45.8633	Manchester
2020-11-14	0	43.8801	Manchester
2020-11-15	0	41.7774	Manchester
2020-11-16	0	39.7205	Manchester
2020-11-17	0	37.7466	Manchester
2020-11-18	0	35.749	Manchester
2020-11-19	0	33.8913	Manchester
2020-11-20	0	32.183	Manchester
2020-11-21	0	30.6842	Manchester
2020-11-22	0	29.1738	Manchester
2020-11-23	0	27.7608	Manchester
2020-11-24	0	26.5036	Manchester
2020-11-25	0	25.3584	Manchester
2020-11-26	0	24.4333	Manchester
2020-11-27	2.018	23.5559	Manchester
2020-11-28	2.51172	22.8832	Manchester
2020-11-29	2.75087	22.2868	Manchester
2020-11-30	2.91684	21.7638	Manchester
2020-12-01	3.11909	21.3232	Manchester
2020-12-02	3.30335	20.9629	Manchester
2020-12-03	3.50584	20.5593	Manchester
2020-12-04	3.72935	20.2499	Manchester
2020-12-05	3.9682	20.1363	Manchester
2020-12-06	4.21951	20.0024	Manchester
2020-12-07	4.48332	19.8891	Manchester
2020-12-08	4.80055	19.7128	Manchester
2020-12-09	5.06893	19.5066	Manchester
2020-12-10	5.3869	19.3171	Manchester
2020-12-11	5.70325	19.1305	Manchester
2020-12-12	6.06049	18.927	Manchester
2020-12-13	6.41044	18.7101	Manchester
2020-12-14	6.77323	18.5621	Manchester
2020-12-15	7.13244	18.362	Manchester
2020-12-16	7.54474	18.1222	Manchester
2020-12-17	7.97985	17.9601	Manchester
2020-12-18	8.45836	17.7898	Manchester
2020-12-19	8.96294	17.6743	Manchester
2020-12-20	9.5773	17.6295	Manchester
2020-12-21	10.2681	17.734	Manchester
2020-12-22	11.0415	17.865	Manchester
2020-12-23	11.9922	18.1588	Manchester
2020-12-24	13.0937	18.5726	Manchester
2020-12-25	14.3342	19.1056	Manchester
2020-12-26	15.8046	19.7836	Manchester
2020-12-27	17.5181	20.545	Manchester
2020-12-28	19.4892	21.4353	Manchester
2020-12-29	21.7254	22.4154	Manchester
2020-12-30	24.1409	23.4575	Manchester
2020-12-31	26.6932	24.4294	Manchester
2021-01-01	29.6426	25.3167	Manchester
2021-01-02	32.5379	25.8976	Manchester
2021-01-03	35.2762	26.2413	Manchester
2021-01-04	37.6162	26.3824	Manchester
2021-01-05	39.7179	26.1924	Manchester
2021-01-06	41.4501	25.6801	Manchester
2021-01-07	42.8408	24.7845	Manchester
2021-01-08	43.728	23.6929	Manchester
2021-01-09	44.1867	22.7975	Manchester
2021-01-10	44.329	21.5277	Manchester
2021-01-11	44.3668	20.2175	Manchester
2021-01-12	44.0769	18.9487	Manchester
2021-01-13	43.7753	17.6386	Manchester
2021-01-14	43.3587	16.4103	Manchester
2021-01-15	42.9088	15.2435	Manchester
2021-01-16	42.2337	14.0931	Manchester
2021-01-17	41.5247	13.0845	Manchester
2021-01-18	40.7236	12.1245	Manchester
2021-01-19	40.1531	11.2149	Manchester
2021-01-20	39.4054	10.371	Manchester
2021-01-21	38.7577	9.61431	Manchester
2021-01-22	38.0273	8.91134	Manchester
2021-01-23	37.7131	8.25257	Manchester
2021-01-24	37.2136	7.67064	Manchester
2021-01-25	36.7217	7.09969	Manchester
2021-01-26	36.2522	6.5543	Manchester
2021-01-27	35.7954	6.07279	Manchester
2021-01-28	35.2148	5.60622	Manchester
2021-01-29	34.7243	5.18962	Manchester
2021-01-30	34.1146	4.90992	Manchester
2021-01-31	33.3446	4.57973	Manchester
2021-02-01	32.5326	4.23751	Manchester
2021-02-02	31.5743	3.90031	Manchester
2021-02-03	30.7251	3.58875	Manchester
2021-02-04	29.847	3.30144	Manchester
2021-02-05	28.9691	3.02227	Manchester
2021-02-06	28.1647	2.75873	Manchester
2021-02-07	27.4803	2.50758	Manchester
2021-02-08	26.7314	2.29952	Manchester
2021-02-09	26.1191	2.1094	Manchester
2021-02-10	25.565	1.9437	Manchester
2021-02-11	25.0002	1.79227	Manchester
2021-02-12	24.5461	1.65516	Manchester
2021-02-13	24.1925	1.72044	Manchester
2021-02-14	23.6963	1.66263	Manchester
2021-02-15	23.1576	1.58378	Manchester
2021-02-16	22.639	1.49718	Manchester
2021-02-17	22.0482	1.41477	Manchester
2021-02-18	21.3846	1.31261	Manchester
2021-02-19	20.6789	1.2218	Manchester
2021-02-20	19.8616	1.12013	Manchester
2021-02-21	19.0532	1.01801	Manchester
2021-02-22	18.0695	0.925469	Manchester
2021-02-23	17.0886	0.834496	Manchester
2021-02-24	16.1411	0.753026	Manchester
2021-02-25	15.259	0.681169	Manchester
2021-02-26	14.4075	0.617263	Manchester
2021-02-27	13.6839	0.562806	Manchester
2021-02-28	13.1078	0.514465	Manchester
2021-03-01	12.6454	0.475116	Manchester
2021-03-02	12.3236	0.442863	Manchester
2021-03-03	12.0952	0.418544	Manchester
2021-03-04	11.9517	0.397546	Manchester
2021-03-05	11.9331	0.381251	Manchester
2021-03-06	11.9237	0.367607	Manchester
2021-03-07	11.9774	0.357549	Manchester
2021-03-08	12.1157	0.34859	Manchester
2021-03-09	12.2389	0.340761	Manchester
2021-03-10	12.4323	0.33426	Manchester
2021-03-11	12.6207	0.327406	Manchester
2021-03-12	12.8549	0.320812	Manchester
2021-03-13	13.055	0.316766	Manchester
2021-03-14	13.188	0.311703	Manchester
2021-03-15	13.3746	0.306835	Manchester
2021-03-16	13.5056	0.30177	Manchester
2021-03-17	13.6141	0.296814	Manchester
2021-03-18	13.6864	0.290456	Manchester
2021-03-19	13.7526	0.283443	Manchester
2021-03-20	13.7304	0.275226	Manchester
2021-03-21	13.6554	0.267008	Manchester
2021-03-22	13.4967	0.257358	Manchester
2021-03-23	13.2118	0.247077	Manchester
2021-03-24	12.911	0.238818	Manchester
2021-03-25	12.5573	0.227963	Manchester
2021-03-26	12.1926	0.215711	Manchester
2021-03-27	11.7409	0.204364	Manchester
2021-03-28	11.2742	0.192472	Manchester
2021-03-29	10.808	0.181428	Manchester
2021-03-30	10.269	0.170986	Manchester
2021-03-31	9.82095	0.160021	Manchester
2021-04-01	9.35197	0.1502	Manchester
2021-04-02	8.93383	0.141636	Manchester
2021-04-03	8.5649	0.13395	Manchester
2021-04-04	8.26562	0.128214	Manchester
2021-04-05	8.02293	0.122811	Manchester
2021-04-06	7.80966	0.118752	Manchester
2021-04-07	7.65585	0.115335	Manchester
2021-04-08	7.51866	0.111785	Manchester
2021-04-09	7.38717	0.109176	Manchester
2021-04-10	7.28823	0.107081	Manchester
2021-04-11	7.21978	0.105092	Manchester
2021-04-12	7.12424	0.103509	Manchester
2021-04-13	7.02111	0.101075	Manchester
2021-04-14	6.88497	0.0989037	Manchester
2021-04-15	6.74982	0.097005	Manchester
2021-04-16	6.57477	0.0945026	Manchester
2021-04-17	6.32602	0.0899535	Manchester
2021-04-18	6.01679	0.0850322	Manchester
2021-04-19	5.71073	0.0801855	Manchester
2021-04-20	5.4556	0.0760913	Manchester
2021-04-21	5.15579	0.0715252	Manchester
2021-04-22	4.85935	0.0673495	Manchester
2021-04-23	4.58263	0.619803	Manchester
2021-04-24	4.34152	0.821938	Manchester
2021-04-25	4.14067	0.917774	Manchester
2021-04-26	3.94938	1.00086	Manchester
2021-04-27	3.79	1.08025	Manchester
2021-04-28	3.69296	1.14367	Manchester
2021-04-29	3.60531	1.23529	Manchester
2021-04-30	3.53729	1.32789	Manchester
2021-05-01	3.53193	1.44397	Manchester
2021-05-02	3.50681	1.55966	Manchester
2021-05-03	3.48977	1.68739	Manchester
2021-05-04	3.49305	1.83297	Manchester
2021-05-05	3.46972	1.97555	Manchester
2021-05-06	3.46374	2.12287	Manchester
2021-05-07	3.4482	2.3013	Manchester
2021-05-08	3.41868	2.49298	Manchester
2021-05-09	3.3978	2.68671	Manchester
2021-05-10	3.37356	2.90192	Manchester
2021-05-11	3.34188	3.13101	Manchester
2021-05-12	3.31005	3.39198	Manchester
2021-05-13	3.29635	3.66696	Manchester
2021-05-14	3.27509	3.95425	Manchester
2021-05-15	3.25934	4.28287	Manchester
2021-05-16	3.25883	4.66224	Manchester
2021-05-17	3.25997	5.11731	Manchester
2021-05-18	3.28779	5.6382	Manchester
2021-05-19	3.31687	6.22736	Manchester
2021-05-20	3.33094	6.9087	Manchester
2021-05-21	3.37254	7.66622	Manchester
2021-05-22	3.4335	8.57367	Manchester
2021-05-23	3.48422	9.60777	Manchester
2021-05-24	3.59908	10.777	Manchester
2021-05-25	3.7063	12.0782	Manchester
2021-05-26	3.81694	13.5713	Manchester
2021-05-27	3.92138	15.1972	Manchester
2021-05-28	3.99096	16.9576	Manchester
2021-05-29	4.03644	18.9805	Manchester
2021-05-30	4.12433	21.1354	Manchester
2021-05-31	4.18236	23.3116	Manchester
2021-06-01	4.18451	25.583	Manchester
2021-06-02	4.13415	27.9209	Manchester
2021-06-03	4.06518	30.1715	Manchester
2021-06-04	4.00024	32.3328	Manchester
2021-06-05	3.9252	34.5111	Manchester
2021-06-06	3.79431	36.5651	Manchester
2021-06-07	3.62558	38.3831	Manchester
2021-06-08	3.46843	40.162	Manchester
2021-06-09	3.29629	41.8228	Manchester
2021-06-10	3.14997	43.4212	Manchester
2021-06-11	2.9713	45.0267	Manchester
2021-06-12	2.80476	46.4632	Manchester
2021-06-13	2.64019	48.0308	Manchester
2021-06-14	2.48212	49.6896	Manchester
2021-06-15	2.33368	51.1994	Manchester
2021-06-16	2.19575	52.8757	Manchester
2021-06-17	2.05574	54.4433	Manchester
2021-06-18	1.92326	56.0969	Manchester
2021-06-19	1.80789	57.8981	Manchester
2021-06-20	1.70256	59.419	Manchester
2021-06-21	1.5983	61.0383	Manchester
2021-06-22	1.49975	62.6928	Manchester
2021-06-23	1.40597	64.206	Manchester
2021-06-24	1.30866	65.6164	Manchester
2021-06-25	1.21058	66.8027	Manchester
2021-06-26	1.12025	67.7722	Manchester
2021-06-27	1.03215	68.7069	Manchester
2021-06-28	0.959639	69.4758	Manchester
2021-06-29	0.877203	70.0267	Manchester
2021-06-30	0.806798	70.4268	Manchester
2020-09-01	0	1.46059	Kingston upon Hull, City of
2020-09-02	0	1.4523	Kingston upon Hull, City of
2020-09-03	0	1.40136	Kingston upon Hull, City of
2020-09-04	0	1.37493	Kingston upon Hull, City of
2020-09-05	0	1.32747	Kingston upon Hull, City of
2020-09-06	0	1.24745	Kingston upon Hull, City of
2020-09-07	0	1.18513	Kingston upon Hull, City of
2020-09-08	0	1.1071	Kingston upon Hull, City of
2020-09-09	0	1.06816	Kingston upon Hull, City of
2020-09-10	0	1.01891	Kingston upon Hull, City of
2020-09-11	0	1.07934	Kingston upon Hull, City of
2020-09-12	0	0.91282	Kingston upon Hull, City of
2020-09-13	0	0.746188	Kingston upon Hull, City of
2020-09-14	0	0.591545	Kingston upon Hull, City of
2020-09-15	0	0.494628	Kingston upon Hull, City of
2020-09-16	0	0.437696	Kingston upon Hull, City of
2020-09-17	0	0.406316	Kingston upon Hull, City of
2020-09-18	0	1.35354	Kingston upon Hull, City of
2020-09-19	0	2.28017	Kingston upon Hull, City of
2020-09-20	0	2.62672	Kingston upon Hull, City of
2020-09-21	0	2.96615	Kingston upon Hull, City of
2020-09-22	0	3.35019	Kingston upon Hull, City of
2020-09-23	0	3.74364	Kingston upon Hull, City of
2020-09-24	0	4.19864	Kingston upon Hull, City of
2020-09-25	0	5.602	Kingston upon Hull, City of
2020-09-26	0	6.61554	Kingston upon Hull, City of
2020-09-27	0	7.42162	Kingston upon Hull, City of
2020-09-28	0	8.23879	Kingston upon Hull, City of
2020-09-29	0	9.08465	Kingston upon Hull, City of
2020-09-30	0	9.85867	Kingston upon Hull, City of
2020-10-01	0	10.6351	Kingston upon Hull, City of
2020-10-02	0	11.3445	Kingston upon Hull, City of
2020-10-03	0	12.5817	Kingston upon Hull, City of
2020-10-04	0	13.2668	Kingston upon Hull, City of
2020-10-05	0	13.8792	Kingston upon Hull, City of
2020-10-06	0	14.4441	Kingston upon Hull, City of
2020-10-07	0	14.9229	Kingston upon Hull, City of
2020-10-08	0	15.3419	Kingston upon Hull, City of
2020-10-09	0	15.8405	Kingston upon Hull, City of
2020-10-10	0	16.4796	Kingston upon Hull, City of
2020-10-11	0	17.2135	Kingston upon Hull, City of
2020-10-12	0	18.1548	Kingston upon Hull, City of
2020-10-13	0	19.3095	Kingston upon Hull, City of
2020-10-14	0	20.6122	Kingston upon Hull, City of
2020-10-15	0	22.1685	Kingston upon Hull, City of
2020-10-16	0	23.9014	Kingston upon Hull, City of
2020-10-17	0	25.8241	Kingston upon Hull, City of
2020-10-18	0	28.0096	Kingston upon Hull, City of
2020-10-19	0	30.3982	Kingston upon Hull, City of
2020-10-20	0	33.0291	Kingston upon Hull, City of
2020-10-21	0	35.8644	Kingston upon Hull, City of
2020-10-22	0	38.9537	Kingston upon Hull, City of
2020-10-23	0	42.3701	Kingston upon Hull, City of
2020-10-24	0	46.5739	Kingston upon Hull, City of
2020-10-25	0	50.624	Kingston upon Hull, City of
2020-10-26	0	54.5972	Kingston upon Hull, City of
2020-10-27	0	58.9139	Kingston upon Hull, City of
2020-10-28	0	63.1662	Kingston upon Hull, City of
2020-10-29	0	67.7085	Kingston upon Hull, City of
2020-10-30	0	72.3648	Kingston upon Hull, City of
2020-10-31	0	77.0236	Kingston upon Hull, City of
2020-11-01	0	81.7379	Kingston upon Hull, City of
2020-11-02	0	86.3001	Kingston upon Hull, City of
2020-11-03	0	90.6878	Kingston upon Hull, City of
2020-11-04	0	94.5953	Kingston upon Hull, City of
2020-11-05	0	97.6581	Kingston upon Hull, City of
2020-11-06	0.593831	100.124	Kingston upon Hull, City of
2020-11-07	0.849708	101.595	Kingston upon Hull, City of
2020-11-08	0.981537	102.041	Kingston upon Hull, City of
2020-11-09	1.08447	101.566	Kingston upon Hull, City of
2020-11-10	1.16817	99.9515	Kingston upon Hull, City of
2020-11-11	1.22485	97.3577	Kingston upon Hull, City of
2020-11-12	1.27447	93.78	Kingston upon Hull, City of
2020-11-13	1.30802	89.5662	Kingston upon Hull, City of
2020-11-14	1.3293	85.1248	Kingston upon Hull, City of
2020-11-15	1.33449	79.8194	Kingston upon Hull, City of
2020-11-16	1.33305	74.5161	Kingston upon Hull, City of
2020-11-17	1.31535	69.0361	Kingston upon Hull, City of
2020-11-18	1.29344	63.6685	Kingston upon Hull, City of
2020-11-19	1.27069	58.4565	Kingston upon Hull, City of
2020-11-20	1.24713	53.6594	Kingston upon Hull, City of
2020-11-21	1.23226	49.2761	Kingston upon Hull, City of
2020-11-22	1.21861	45.4818	Kingston upon Hull, City of
2020-11-23	1.2055	42.1681	Kingston upon Hull, City of
2020-11-24	1.20007	39.1545	Kingston upon Hull, City of
2020-11-25	1.20215	36.5486	Kingston upon Hull, City of
2020-11-26	1.20513	34.2245	Kingston upon Hull, City of
2020-11-27	1.21736	32.3009	Kingston upon Hull, City of
2020-11-28	1.23468	30.726	Kingston upon Hull, City of
2020-11-29	1.2652	29.3782	Kingston upon Hull, City of
2020-11-30	1.30524	28.3565	Kingston upon Hull, City of
2020-12-01	1.35159	27.4547	Kingston upon Hull, City of
2020-12-02	1.41199	26.7216	Kingston upon Hull, City of
2020-12-03	1.48589	26.2012	Kingston upon Hull, City of
2020-12-04	1.5637	25.8964	Kingston upon Hull, City of
2020-12-05	1.67053	25.6923	Kingston upon Hull, City of
2020-12-06	1.78072	25.6812	Kingston upon Hull, City of
2020-12-07	1.89647	25.7797	Kingston upon Hull, City of
2020-12-08	2.04466	25.9121	Kingston upon Hull, City of
2020-12-09	2.21038	26.1552	Kingston upon Hull, City of
2020-12-10	2.38214	26.4496	Kingston upon Hull, City of
2020-12-11	2.57547	26.8391	Kingston upon Hull, City of
2020-12-12	2.77814	27.2	Kingston upon Hull, City of
2020-12-13	3.01	27.5659	Kingston upon Hull, City of
2020-12-14	3.2643	27.9238	Kingston upon Hull, City of
2020-12-15	3.53007	28.2582	Kingston upon Hull, City of
2020-12-16	3.79142	28.5685	Kingston upon Hull, City of
2020-12-17	4.06529	28.7402	Kingston upon Hull, City of
2020-12-18	4.33098	28.9892	Kingston upon Hull, City of
2020-12-19	4.66485	29.1182	Kingston upon Hull, City of
2020-12-20	4.99668	29.3117	Kingston upon Hull, City of
2020-12-21	5.3546	29.4942	Kingston upon Hull, City of
2020-12-22	5.71793	29.6315	Kingston upon Hull, City of
2020-12-23	6.13062	29.7471	Kingston upon Hull, City of
2020-12-24	6.5794	29.874	Kingston upon Hull, City of
2020-12-25	7.06528	30.1072	Kingston upon Hull, City of
2020-12-26	7.56529	30.3457	Kingston upon Hull, City of
2020-12-27	8.13362	30.7059	Kingston upon Hull, City of
2020-12-28	8.77611	31.1395	Kingston upon Hull, City of
2020-12-29	9.4684	31.4159	Kingston upon Hull, City of
2020-12-30	10.1959	31.7635	Kingston upon Hull, City of
2020-12-31	10.9919	31.9565	Kingston upon Hull, City of
2021-01-01	11.7562	31.9926	Kingston upon Hull, City of
2021-01-02	12.4433	31.9646	Kingston upon Hull, City of
2021-01-03	13.0744	31.4812	Kingston upon Hull, City of
2021-01-04	13.6727	30.893	Kingston upon Hull, City of
2021-01-05	14.1182	29.9606	Kingston upon Hull, City of
2021-01-06	14.445	28.8864	Kingston upon Hull, City of
2021-01-07	14.7446	27.5209	Kingston upon Hull, City of
2021-01-08	14.9699	26.0598	Kingston upon Hull, City of
2021-01-09	15.0481	24.5971	Kingston upon Hull, City of
2021-01-10	15.0727	23.1038	Kingston upon Hull, City of
2021-01-11	15.0372	21.7465	Kingston upon Hull, City of
2021-01-12	14.9478	20.2921	Kingston upon Hull, City of
2021-01-13	14.9927	18.9734	Kingston upon Hull, City of
2021-01-14	14.9465	17.7404	Kingston upon Hull, City of
2021-01-15	14.9358	16.6969	Kingston upon Hull, City of
2021-01-16	14.8806	15.7291	Kingston upon Hull, City of
2021-01-17	14.8896	14.7803	Kingston upon Hull, City of
2021-01-18	14.922	13.9327	Kingston upon Hull, City of
2021-01-19	15.0287	13.1442	Kingston upon Hull, City of
2021-01-20	15.0587	12.4243	Kingston upon Hull, City of
2021-01-21	15.1135	11.7642	Kingston upon Hull, City of
2021-01-22	15.2428	11.1345	Kingston upon Hull, City of
2021-01-23	15.363	10.5386	Kingston upon Hull, City of
2021-01-24	15.4859	9.97465	Kingston upon Hull, City of
2021-01-25	15.5468	9.4122	Kingston upon Hull, City of
2021-01-26	15.6603	8.91276	Kingston upon Hull, City of
2021-01-27	15.7671	8.40306	Kingston upon Hull, City of
2021-01-28	15.9475	7.96282	Kingston upon Hull, City of
2021-01-29	16.0618	7.55852	Kingston upon Hull, City of
2021-01-30	16.1558	7.18887	Kingston upon Hull, City of
2021-01-31	16.3521	6.82322	Kingston upon Hull, City of
2021-02-01	16.5889	6.52813	Kingston upon Hull, City of
2021-02-02	16.8601	6.1999	Kingston upon Hull, City of
2021-02-03	17.1077	5.90377	Kingston upon Hull, City of
2021-02-04	17.2979	5.61204	Kingston upon Hull, City of
2021-02-05	17.4847	5.34507	Kingston upon Hull, City of
2021-02-06	17.5838	5.06628	Kingston upon Hull, City of
2021-02-07	17.6849	4.79134	Kingston upon Hull, City of
2021-02-08	17.8262	4.51709	Kingston upon Hull, City of
2021-02-09	17.8896	4.25592	Kingston upon Hull, City of
2021-02-10	17.9147	3.97078	Kingston upon Hull, City of
2021-02-11	17.9166	3.72131	Kingston upon Hull, City of
2021-02-12	17.8698	3.51184	Kingston upon Hull, City of
2021-02-13	17.8448	3.51604	Kingston upon Hull, City of
2021-02-14	17.844	3.4111	Kingston upon Hull, City of
2021-02-15	17.9158	3.27565	Kingston upon Hull, City of
2021-02-16	18.0161	3.13586	Kingston upon Hull, City of
2021-02-17	18.1429	2.98961	Kingston upon Hull, City of
2021-02-18	18.2835	2.88878	Kingston upon Hull, City of
2021-02-19	18.5038	2.78346	Kingston upon Hull, City of
2021-02-20	18.6517	2.64861	Kingston upon Hull, City of
2021-02-21	18.8446	2.51867	Kingston upon Hull, City of
2021-02-22	18.9703	2.3973	Kingston upon Hull, City of
2021-02-23	19.1449	2.28592	Kingston upon Hull, City of
2021-02-24	19.2882	2.16269	Kingston upon Hull, City of
2021-02-25	19.5268	2.05218	Kingston upon Hull, City of
2021-02-26	19.6948	1.95238	Kingston upon Hull, City of
2021-02-27	19.8247	1.84689	Kingston upon Hull, City of
2021-02-28	19.9906	1.75529	Kingston upon Hull, City of
2021-03-01	20.1193	1.6799	Kingston upon Hull, City of
2021-03-02	20.2326	1.59615	Kingston upon Hull, City of
2021-03-03	20.4749	1.51912	Kingston upon Hull, City of
2021-03-04	20.7164	1.43794	Kingston upon Hull, City of
2021-03-05	20.9287	1.36178	Kingston upon Hull, City of
2021-03-06	21.1164	1.31544	Kingston upon Hull, City of
2021-03-07	21.2906	1.25951	Kingston upon Hull, City of
2021-03-08	21.4048	1.20306	Kingston upon Hull, City of
2021-03-09	21.5038	1.15084	Kingston upon Hull, City of
2021-03-10	21.6385	1.10075	Kingston upon Hull, City of
2021-03-11	21.7005	1.05225	Kingston upon Hull, City of
2021-03-12	21.7976	1.00083	Kingston upon Hull, City of
2021-03-13	21.8921	0.94934	Kingston upon Hull, City of
2021-03-14	21.9249	0.897913	Kingston upon Hull, City of
2021-03-15	21.8819	0.851058	Kingston upon Hull, City of
2021-03-16	21.7654	0.805193	Kingston upon Hull, City of
2021-03-17	21.5694	0.75985	Kingston upon Hull, City of
2021-03-18	21.3724	0.712891	Kingston upon Hull, City of
2021-03-19	21.1544	0.682869	Kingston upon Hull, City of
2021-03-20	20.8496	0.647208	Kingston upon Hull, City of
2021-03-21	20.4747	0.609283	Kingston upon Hull, City of
2021-03-22	20.0306	0.574352	Kingston upon Hull, City of
2021-03-23	19.567	0.541411	Kingston upon Hull, City of
2021-03-24	18.9488	0.504077	Kingston upon Hull, City of
2021-03-25	18.2847	0.468178	Kingston upon Hull, City of
2021-03-26	17.5666	0.436474	Kingston upon Hull, City of
2021-03-27	16.7932	0.403952	Kingston upon Hull, City of
2021-03-28	15.9348	0.374393	Kingston upon Hull, City of
2021-03-29	15.1943	0.346245	Kingston upon Hull, City of
2021-03-30	14.4321	0.320098	Kingston upon Hull, City of
2021-03-31	13.655	0.297097	Kingston upon Hull, City of
2021-04-01	12.9109	0.276614	Kingston upon Hull, City of
2021-04-02	12.2814	0.258971	Kingston upon Hull, City of
2021-04-03	11.6584	0.244784	Kingston upon Hull, City of
2021-04-04	11.1157	0.231322	Kingston upon Hull, City of
2021-04-05	10.6219	0.221301	Kingston upon Hull, City of
2021-04-06	10.1312	0.212258	Kingston upon Hull, City of
2021-04-07	9.67633	0.203978	Kingston upon Hull, City of
2021-04-08	9.22568	0.196994	Kingston upon Hull, City of
2021-04-09	8.79083	0.190832	Kingston upon Hull, City of
2021-04-10	8.33216	0.185785	Kingston upon Hull, City of
2021-04-11	7.90446	0.180789	Kingston upon Hull, City of
2021-04-12	7.47913	0.176788	Kingston upon Hull, City of
2021-04-13	7.05045	0.174313	Kingston upon Hull, City of
2021-04-14	6.62378	0.171103	Kingston upon Hull, City of
2021-04-15	6.21886	0.168169	Kingston upon Hull, City of
2021-04-16	5.85136	0.166784	Kingston upon Hull, City of
2021-04-17	5.51805	0.165908	Kingston upon Hull, City of
2021-04-18	5.27031	0.16633	Kingston upon Hull, City of
2021-04-19	5.03143	0.168577	Kingston upon Hull, City of
2021-04-20	4.81647	0.172577	Kingston upon Hull, City of
2021-04-21	4.66116	0.178448	Kingston upon Hull, City of
2021-04-22	4.53902	0.185981	Kingston upon Hull, City of
2021-04-23	4.45872	0.195502	Kingston upon Hull, City of
2021-04-24	4.36749	0.207317	Kingston upon Hull, City of
2021-04-25	4.31228	0.22134	Kingston upon Hull, City of
2021-04-26	4.2743	0.235641	Kingston upon Hull, City of
2021-04-27	4.25213	0.252615	Kingston upon Hull, City of
2021-04-28	4.22368	0.271951	Kingston upon Hull, City of
2021-04-29	4.16774	0.292902	Kingston upon Hull, City of
2021-04-30	4.08247	0.309093	Kingston upon Hull, City of
2021-05-01	3.99625	0.33133	Kingston upon Hull, City of
2021-05-02	3.87336	0.350194	Kingston upon Hull, City of
2021-05-03	3.74226	0.365968	Kingston upon Hull, City of
2021-05-04	3.58022	0.383347	Kingston upon Hull, City of
2021-05-05	3.40694	0.397188	Kingston upon Hull, City of
2021-05-06	3.20597	0.410016	Kingston upon Hull, City of
2021-05-07	3.02961	0.420567	Kingston upon Hull, City of
2021-05-08	2.82405	0.424409	Kingston upon Hull, City of
2021-05-09	2.648	0.429482	Kingston upon Hull, City of
2021-05-10	2.46166	0.439237	Kingston upon Hull, City of
2021-05-11	2.29428	0.448101	Kingston upon Hull, City of
2021-05-12	2.15665	0.459642	Kingston upon Hull, City of
2021-05-13	2.03734	0.476604	Kingston upon Hull, City of
2021-05-14	1.92728	0.493529	Kingston upon Hull, City of
2021-05-15	1.84061	0.512971	Kingston upon Hull, City of
2021-05-16	1.77405	0.541749	Kingston upon Hull, City of
2021-05-17	1.73698	0.574808	Kingston upon Hull, City of
2021-05-18	1.70388	0.619841	Kingston upon Hull, City of
2021-05-19	1.68969	0.667467	Kingston upon Hull, City of
2021-05-20	1.67456	0.7267	Kingston upon Hull, City of
2021-05-21	1.68944	0.788083	Kingston upon Hull, City of
2021-05-22	1.69098	0.86463	Kingston upon Hull, City of
2021-05-23	1.70221	0.948525	Kingston upon Hull, City of
2021-05-24	1.70397	1.04387	Kingston upon Hull, City of
2021-05-25	1.70697	1.14933	Kingston upon Hull, City of
2021-05-26	1.69732	1.25756	Kingston upon Hull, City of
2021-05-27	1.6964	1.36734	Kingston upon Hull, City of
2021-05-28	1.68151	1.48234	Kingston upon Hull, City of
2021-05-29	1.64554	1.59228	Kingston upon Hull, City of
2021-05-30	1.62024	1.71597	Kingston upon Hull, City of
2021-05-31	1.57978	1.82877	Kingston upon Hull, City of
2021-06-01	1.54164	1.9448	Kingston upon Hull, City of
2021-06-02	1.498	2.05307	Kingston upon Hull, City of
2021-06-03	1.44144	2.14255	Kingston upon Hull, City of
2021-06-04	1.37698	2.25714	Kingston upon Hull, City of
2021-06-05	1.33287	2.40106	Kingston upon Hull, City of
2021-06-06	1.30059	2.5334	Kingston upon Hull, City of
2021-06-07	1.25975	2.70091	Kingston upon Hull, City of
2021-06-08	1.22108	2.88345	Kingston upon Hull, City of
2021-06-09	1.20074	3.09363	Kingston upon Hull, City of
2021-06-10	1.16634	3.32477	Kingston upon Hull, City of
2021-06-11	1.1496	3.57563	Kingston upon Hull, City of
2021-06-12	1.12675	3.83549	Kingston upon Hull, City of
2021-06-13	1.12248	4.13679	Kingston upon Hull, City of
2021-06-14	1.10823	4.44853	Kingston upon Hull, City of
2021-06-15	1.08676	4.77962	Kingston upon Hull, City of
2021-06-16	1.06334	5.14845	Kingston upon Hull, City of
2021-06-17	1.04076	5.52884	Kingston upon Hull, City of
2021-06-18	1.02634	5.93414	Kingston upon Hull, City of
2021-06-19	1.00159	6.38231	Kingston upon Hull, City of
2021-06-20	0.978767	6.8542	Kingston upon Hull, City of
2021-06-21	0.953589	7.35085	Kingston upon Hull, City of
2021-06-22	0.936089	7.88211	Kingston upon Hull, City of
2021-06-23	0.914551	8.44842	Kingston upon Hull, City of
2021-06-24	0.895204	9.0513	Kingston upon Hull, City of
2021-06-25	0.872537	9.67889	Kingston upon Hull, City of
2021-06-26	0.847573	10.353	Kingston upon Hull, City of
2021-06-27	0.824563	11.0231	Kingston upon Hull, City of
2021-06-28	0.800167	11.7349	Kingston upon Hull, City of
2021-06-29	0.783067	12.485	Kingston upon Hull, City of
2021-06-30	0.759193	13.2838	Kingston upon Hull, City of
2020-09-01	0	1.37008	Cambridge
2020-09-02	0	1.28294	Cambridge
2020-09-03	0	1.1764	Cambridge
2020-09-04	0	1.17081	Cambridge
2020-09-05	0	1.59423	Cambridge
2020-09-06	0	1.57168	Cambridge
2020-09-07	0	1.50769	Cambridge
2020-09-08	0	1.43857	Cambridge
2020-09-09	0	1.36676	Cambridge
2020-09-10	0	1.30156	Cambridge
2020-09-11	0	1.25016	Cambridge
2020-09-12	0	1.32889	Cambridge
2020-09-13	0	1.32976	Cambridge
2020-09-14	0	1.32734	Cambridge
2020-09-15	0	1.32212	Cambridge
2020-09-16	0	1.32686	Cambridge
2020-09-17	0	1.35005	Cambridge
2020-09-18	0	1.39366	Cambridge
2020-09-19	0	1.44834	Cambridge
2020-09-20	0	1.5238	Cambridge
2020-09-21	0	1.61927	Cambridge
2020-09-22	0	1.72862	Cambridge
2020-09-23	0	1.85784	Cambridge
2020-09-24	0	2.01498	Cambridge
2020-09-25	0	2.21555	Cambridge
2020-09-26	0	2.42307	Cambridge
2020-09-27	0	2.65597	Cambridge
2020-09-28	0	2.93195	Cambridge
2020-09-29	0	3.23862	Cambridge
2020-09-30	0	3.58113	Cambridge
2020-10-01	0	3.98029	Cambridge
2020-10-02	0	4.41895	Cambridge
2020-10-03	0	4.99685	Cambridge
2020-10-04	0	5.61528	Cambridge
2020-10-05	0	6.29963	Cambridge
2020-10-06	0	7.06694	Cambridge
2020-10-07	0	7.88178	Cambridge
2020-10-08	0	8.81534	Cambridge
2020-10-09	0	9.78355	Cambridge
2020-10-10	0	10.4426	Cambridge
2020-10-11	0	11.087	Cambridge
2020-10-12	0	11.6777	Cambridge
2020-10-13	0	12.2617	Cambridge
2020-10-14	0	12.6045	Cambridge
2020-10-15	0	13.1698	Cambridge
2020-10-16	0	13.3273	Cambridge
2020-10-17	0	18.4455	Cambridge
2020-10-18	0	19.7337	Cambridge
2020-10-19	0	20.3782	Cambridge
2020-10-20	0	20.9328	Cambridge
2020-10-21	0	21.2009	Cambridge
2020-10-22	0	21.087	Cambridge
2020-10-23	0	20.6968	Cambridge
2020-10-24	0	20.2186	Cambridge
2020-10-25	0	19.7616	Cambridge
2020-10-26	0	19.2245	Cambridge
2020-10-27	0	18.7535	Cambridge
2020-10-28	0	18.3993	Cambridge
2020-10-29	0	18.054	Cambridge
2020-10-30	0	17.9284	Cambridge
2020-10-31	0	18.1876	Cambridge
2020-11-01	0	18.6281	Cambridge
2020-11-02	0	19.2411	Cambridge
2020-11-03	0	20.0777	Cambridge
2020-11-04	0	21.092	Cambridge
2020-11-05	0	22.1864	Cambridge
2020-11-06	0	23.232	Cambridge
2020-11-07	0	23.8796	Cambridge
2020-11-08	0	24.3161	Cambridge
2020-11-09	0	24.2133	Cambridge
2020-11-10	0	23.6805	Cambridge
2020-11-11	0	22.8201	Cambridge
2020-11-12	0	21.5112	Cambridge
2020-11-13	1.11877	20.1298	Cambridge
2020-11-14	1.64732	19.5388	Cambridge
2020-11-15	1.8285	18.0296	Cambridge
2020-11-16	1.85385	16.4463	Cambridge
2020-11-17	1.84667	14.8712	Cambridge
2020-11-18	1.81045	13.4405	Cambridge
2020-11-19	1.77979	12.0721	Cambridge
2020-11-20	1.71901	10.8272	Cambridge
2020-11-21	1.69397	9.81311	Cambridge
2020-11-22	1.68494	8.94021	Cambridge
2020-11-23	1.6798	8.24948	Cambridge
2020-11-24	1.71238	7.69652	Cambridge
2020-11-25	1.74663	7.26175	Cambridge
2020-11-26	1.80637	6.94058	Cambridge
2020-11-27	1.89216	6.6829	Cambridge
2020-11-28	1.99169	6.50877	Cambridge
2020-11-29	2.11945	6.42443	Cambridge
2020-11-30	2.29044	6.38298	Cambridge
2020-12-01	2.49503	6.42508	Cambridge
2020-12-02	2.75118	6.51628	Cambridge
2020-12-03	3.02574	6.64087	Cambridge
2020-12-04	3.37013	6.84136	Cambridge
2020-12-05	3.75654	7.10213	Cambridge
2020-12-06	4.25815	7.40347	Cambridge
2020-12-07	4.81425	7.74323	Cambridge
2020-12-08	5.47017	8.15233	Cambridge
2020-12-09	6.22894	8.60142	Cambridge
2020-12-10	7.07531	9.10993	Cambridge
2020-12-11	8.01683	9.61806	Cambridge
2020-12-12	9.12541	10.1646	Cambridge
2020-12-13	10.3695	10.6872	Cambridge
2020-12-14	11.7333	11.193	Cambridge
2020-12-15	13.1572	11.732	Cambridge
2020-12-16	14.7943	12.2655	Cambridge
2020-12-17	16.5644	12.7231	Cambridge
2020-12-18	18.4286	13.1813	Cambridge
2020-12-19	20.4152	13.6347	Cambridge
2020-12-20	22.5463	14.0775	Cambridge
2020-12-21	24.9983	14.4886	Cambridge
2020-12-22	27.8487	14.9409	Cambridge
2020-12-23	30.672	15.3077	Cambridge
2020-12-24	33.5123	15.6265	Cambridge
2020-12-25	36.5444	15.959	Cambridge
2020-12-26	39.8144	16.2313	Cambridge
2020-12-27	43.0266	16.3675	Cambridge
2020-12-28	46.2738	16.3849	Cambridge
2020-12-29	49.3448	16.2593	Cambridge
2020-12-30	52.084	16.0781	Cambridge
2020-12-31	54.4622	15.6835	Cambridge
2021-01-01	56.2824	15.0657	Cambridge
2021-01-02	57.2904	14.3273	Cambridge
2021-01-03	57.7277	13.479	Cambridge
2021-01-04	57.4665	12.5299	Cambridge
2021-01-05	56.6083	11.5397	Cambridge
2021-01-06	55.2689	10.5182	Cambridge
2021-01-07	53.3406	9.57699	Cambridge
2021-01-08	51.393	8.61688	Cambridge
2021-01-09	49.7706	7.77826	Cambridge
2021-01-10	48.2061	7.02675	Cambridge
2021-01-11	46.5085	6.34236	Cambridge
2021-01-12	45.0512	5.7175	Cambridge
2021-01-13	43.7027	5.17193	Cambridge
2021-01-14	42.3519	4.65519	Cambridge
2021-01-15	40.9336	4.22352	Cambridge
2021-01-16	39.5752	3.83327	Cambridge
2021-01-17	38.2562	3.44226	Cambridge
2021-01-18	36.8927	3.1283	Cambridge
2021-01-19	35.4756	2.80686	Cambridge
2021-01-20	34.0743	2.52019	Cambridge
2021-01-21	32.6185	2.257	Cambridge
2021-01-22	31.0507	2.01634	Cambridge
2021-01-23	29.4881	1.8029	Cambridge
2021-01-24	28.062	1.60969	Cambridge
2021-01-25	26.6431	1.42424	Cambridge
2021-01-26	25.1855	1.25992	Cambridge
2021-01-27	23.7594	1.12328	Cambridge
2021-01-28	22.4779	0.994472	Cambridge
2021-01-29	21.2217	0.886944	Cambridge
2021-01-30	20.0466	0.783199	Cambridge
2021-01-31	18.9091	0.689836	Cambridge
2021-02-01	17.9257	0.608737	Cambridge
2021-02-02	16.8586	0.538511	Cambridge
2021-02-03	15.9916	0.476276	Cambridge
2021-02-04	15.0857	0.41948	Cambridge
2021-02-05	14.3084	0.372273	Cambridge
2021-02-06	13.5563	0.330319	Cambridge
2021-02-07	12.8316	0.293985	Cambridge
2021-02-08	12.2424	0.260761	Cambridge
2021-02-09	11.663	0.23175	Cambridge
2021-02-10	11.1708	0.208576	Cambridge
2021-02-11	10.7186	0.189539	Cambridge
2021-02-12	10.3836	0.172561	Cambridge
2021-02-13	10.1147	0.15781	Cambridge
2021-02-14	9.86142	0.144661	Cambridge
2021-02-15	9.68829	0.133106	Cambridge
2021-02-16	9.50772	0.122605	Cambridge
2021-02-17	9.36756	0.113271	Cambridge
2021-02-18	9.21438	0.104398	Cambridge
2021-02-19	9.03543	0.0970557	Cambridge
2021-02-20	8.81432	0.0886066	Cambridge
2021-02-21	8.60271	0.0810992	Cambridge
2021-02-22	8.30505	0.0733414	Cambridge
2021-02-23	7.94602	0.0663563	Cambridge
2021-02-24	7.57377	0.059419	Cambridge
2021-02-25	7.21241	0.0530639	Cambridge
2021-02-26	6.85473	0.0474724	Cambridge
2021-02-27	6.47327	0.0422779	Cambridge
2021-02-28	6.11585	0.037507	Cambridge
2021-03-01	5.79408	0.0333345	Cambridge
2021-03-02	5.52387	0.0299192	Cambridge
2021-03-03	5.27224	0.0269015	Cambridge
2021-03-04	5.06742	0.0241544	Cambridge
2021-03-05	4.89933	0.0217729	Cambridge
2021-03-06	4.74931	0.0198303	Cambridge
2021-03-07	4.6651	0.0181879	Cambridge
2021-03-08	4.59955	0.0167808	Cambridge
2021-03-09	4.57954	0.0157014	Cambridge
2021-03-10	4.59428	0.0146878	Cambridge
2021-03-11	4.5966	0.013834	Cambridge
2021-03-12	4.64067	0.0131318	Cambridge
2021-03-13	4.683	0.012464	Cambridge
2021-03-14	4.72567	0.0118969	Cambridge
2021-03-15	4.75024	0.0113001	Cambridge
2021-03-16	4.77924	0.0106848	Cambridge
2021-03-17	4.81516	0.0100805	Cambridge
2021-03-18	4.84099	0.0095721	Cambridge
2021-03-19	4.84933	0.00900244	Cambridge
2021-03-20	4.79063	0.00835766	Cambridge
2021-03-21	4.7302	0.00771188	Cambridge
2021-03-22	4.65739	0.00708014	Cambridge
2021-03-23	4.5687	0.00655541	Cambridge
2021-03-24	4.43736	0.00596648	Cambridge
2021-03-25	4.31586	0.00541919	Cambridge
2021-03-26	4.18789	0.00492903	Cambridge
2021-03-27	3.98767	0.00439254	Cambridge
2021-03-28	3.80442	0.00386189	Cambridge
2021-03-29	3.63659	0.00347004	Cambridge
2021-03-30	3.50215	0.00310642	Cambridge
2021-03-31	3.37569	0.00279922	Cambridge
2021-04-01	3.29522	0.00252408	Cambridge
2021-04-02	3.199	0.00230246	Cambridge
2021-04-03	3.14831	0.345002	Cambridge
2021-04-04	3.15159	0.460277	Cambridge
2021-04-05	3.17234	0.536709	Cambridge
2021-04-06	3.27481	0.623919	Cambridge
2021-04-07	3.43164	0.682253	Cambridge
2021-04-08	3.67864	0.73751	Cambridge
2021-04-09	3.87218	0.851971	Cambridge
2021-04-10	4.17656	0.860352	Cambridge
2021-04-11	4.47598	0.872063	Cambridge
2021-04-12	4.79284	0.888607	Cambridge
2021-04-13	5.1161	0.887429	Cambridge
2021-04-14	5.40145	0.890812	Cambridge
2021-04-15	5.605	0.892815	Cambridge
2021-04-16	5.79338	0.894261	Cambridge
2021-04-17	5.89263	0.888415	Cambridge
2021-04-18	5.90848	0.880047	Cambridge
2021-04-19	5.88838	0.859846	Cambridge
2021-04-20	5.74647	0.834614	Cambridge
2021-04-21	5.53315	0.812289	Cambridge
2021-04-22	5.27736	0.786429	Cambridge
2021-04-23	4.98441	0.755811	Cambridge
2021-04-24	4.69373	0.733292	Cambridge
2021-04-25	4.35017	0.714365	Cambridge
2021-04-26	4.01893	0.687866	Cambridge
2021-04-27	3.66574	0.66975	Cambridge
2021-04-28	3.36753	0.651259	Cambridge
2021-04-29	3.08803	0.635042	Cambridge
2021-04-30	2.83378	0.624483	Cambridge
2021-05-01	2.61042	0.619559	Cambridge
2021-05-02	2.41775	0.615647	Cambridge
2021-05-03	2.25313	0.620507	Cambridge
2021-05-04	2.096	0.628387	Cambridge
2021-05-05	1.96716	0.631688	Cambridge
2021-05-06	1.83818	0.639584	Cambridge
2021-05-07	1.72445	0.650706	Cambridge
2021-05-08	1.62324	0.668178	Cambridge
2021-05-09	1.53064	0.677516	Cambridge
2021-05-10	1.43367	0.691725	Cambridge
2021-05-11	1.34398	0.706638	Cambridge
2021-05-12	1.25133	0.721871	Cambridge
2021-05-13	1.15987	0.743492	Cambridge
2021-05-14	1.08469	0.758091	Cambridge
2021-05-15	1.02372	0.775108	Cambridge
2021-05-16	0.965751	0.796545	Cambridge
2021-05-17	0.907405	0.823138	Cambridge
2021-05-18	0.850512	0.851071	Cambridge
2021-05-19	0.797675	0.875508	Cambridge
2021-05-20	0.760888	0.910211	Cambridge
2021-05-21	0.735679	0.947799	Cambridge
2021-05-22	0.705994	1.0005	Cambridge
2021-05-23	0.680163	1.05612	Cambridge
2021-05-24	0.663623	1.12497	Cambridge
2021-05-25	0.646897	1.20165	Cambridge
2021-05-26	0.636443	1.28907	Cambridge
2021-05-27	0.629121	1.39215	Cambridge
2021-05-28	0.615441	1.48017	Cambridge
2021-05-29	0.603532	1.59253	Cambridge
2021-05-30	0.599073	1.72159	Cambridge
2021-05-31	0.587004	1.85511	Cambridge
2021-06-01	0.578977	2.00479	Cambridge
2021-06-02	0.577163	2.18744	Cambridge
2021-06-03	0.575895	2.35819	Cambridge
2021-06-04	0.576737	2.56637	Cambridge
2021-06-05	0.584069	2.85068	Cambridge
2021-06-06	0.596513	3.17064	Cambridge
2021-06-07	0.610851	3.55896	Cambridge
2021-06-08	0.633079	4.03763	Cambridge
2021-06-09	0.656957	4.61552	Cambridge
2021-06-10	0.688335	5.27498	Cambridge
2021-06-11	0.723932	6.04178	Cambridge
2021-06-12	0.758761	6.94373	Cambridge
2021-06-13	0.787344	8.00272	Cambridge
2021-06-14	0.814516	9.16998	Cambridge
2021-06-15	0.845957	10.5044	Cambridge
2021-06-16	0.876323	11.8985	Cambridge
2021-06-17	0.915778	13.4639	Cambridge
2021-06-18	0.93558	15.1542	Cambridge
2021-06-19	0.954082	17.0287	Cambridge
2021-06-20	0.97454	19.052	Cambridge
2021-06-21	0.988454	21.256	Cambridge
2021-06-22	1.00088	23.6184	Cambridge
2021-06-23	1.00832	26.1584	Cambridge
2021-06-24	1.00895	28.8735	Cambridge
2021-06-25	1.01098	31.7047	Cambridge
2021-06-26	1.01828	34.7551	Cambridge
2021-06-27	1.01662	38.0069	Cambridge
2021-06-28	1.00477	41.3561	Cambridge
2021-06-29	1.00127	44.6269	Cambridge
2021-06-30	0.98198	48.1024	Cambridge
2020-09-01	0	1.00031	Cornwall
2020-09-02	0	0.979101	Cornwall
2020-09-03	0	0.950774	Cornwall
2020-09-04	0	0.931217	Cornwall
2020-09-05	0	0.916956	Cornwall
2020-09-06	0	0.917626	Cornwall
2020-09-07	0	0.938341	Cornwall
2020-09-08	0	0.969189	Cornwall
2020-09-09	0	1.0242	Cornwall
2020-09-10	0	1.09093	Cornwall
2020-09-11	0	1.21332	Cornwall
2020-09-12	0	1.3573	Cornwall
2020-09-13	0	1.51638	Cornwall
2020-09-14	0	1.6955	Cornwall
2020-09-15	0	1.90496	Cornwall
2020-09-16	0	2.13889	Cornwall
2020-09-17	0	2.39498	Cornwall
2020-09-18	0	2.66371	Cornwall
2020-09-19	0	3.06378	Cornwall
2020-09-20	0	3.39469	Cornwall
2020-09-21	0	3.66592	Cornwall
2020-09-22	0	3.87609	Cornwall
2020-09-23	0	4.04699	Cornwall
2020-09-24	0	4.13928	Cornwall
2020-09-25	0	4.17625	Cornwall
2020-09-26	0	4.14614	Cornwall
2020-09-27	0	4.08764	Cornwall
2020-09-28	0	4.01063	Cornwall
2020-09-29	0	3.90074	Cornwall
2020-09-30	0	3.78828	Cornwall
2020-10-01	0	3.67837	Cornwall
2020-10-02	0	3.58133	Cornwall
2020-10-03	0	3.52214	Cornwall
2020-10-04	0	3.46145	Cornwall
2020-10-05	0	3.42376	Cornwall
2020-10-06	0	3.40843	Cornwall
2020-10-07	0	3.41873	Cornwall
2020-10-08	0	3.44374	Cornwall
2020-10-09	0	3.49433	Cornwall
2020-10-10	0	3.56059	Cornwall
2020-10-11	0	3.6435	Cornwall
2020-10-12	0	3.74709	Cornwall
2020-10-13	0	3.87438	Cornwall
2020-10-14	0	4.02591	Cornwall
2020-10-15	0	4.19272	Cornwall
2020-10-16	0	4.36479	Cornwall
2020-10-17	0	4.40401	Cornwall
2020-10-18	0	4.41216	Cornwall
2020-10-19	0	4.46719	Cornwall
2020-10-20	0	4.44567	Cornwall
2020-10-21	0	4.42543	Cornwall
2020-10-22	0	4.44579	Cornwall
2020-10-23	0	4.81091	Cornwall
2020-10-24	0	5.58259	Cornwall
2020-10-25	0	5.87588	Cornwall
2020-10-26	0	6.06021	Cornwall
2020-10-27	0	6.18743	Cornwall
2020-10-28	0	6.30473	Cornwall
2020-10-29	0	6.41234	Cornwall
2020-10-30	0	6.53906	Cornwall
2020-10-31	0	6.78163	Cornwall
2020-11-01	0	7.05476	Cornwall
2020-11-02	0	7.3289	Cornwall
2020-11-03	0	7.67222	Cornwall
2020-11-04	0	8.05136	Cornwall
2020-11-05	0	8.42775	Cornwall
2020-11-06	0	8.79879	Cornwall
2020-11-07	0	9.13279	Cornwall
2020-11-08	0	9.44029	Cornwall
2020-11-09	0	9.66798	Cornwall
2020-11-10	0	9.78793	Cornwall
2020-11-11	0	9.8024	Cornwall
2020-11-12	0	9.70581	Cornwall
2020-11-13	0	9.47792	Cornwall
2020-11-14	0	9.14612	Cornwall
2020-11-15	0	8.7088	Cornwall
2020-11-16	0	8.22463	Cornwall
2020-11-17	0	7.69116	Cornwall
2020-11-18	0	7.13969	Cornwall
2020-11-19	0	6.58988	Cornwall
2020-11-20	0	6.05172	Cornwall
2020-11-21	0	5.55036	Cornwall
2020-11-22	0	5.10013	Cornwall
2020-11-23	0	4.69836	Cornwall
2020-11-24	0	4.34802	Cornwall
2020-11-25	0	4.05191	Cornwall
2020-11-26	0	3.79909	Cornwall
2020-11-27	0	3.60023	Cornwall
2020-11-28	0	3.41527	Cornwall
2020-11-29	0	3.27205	Cornwall
2020-11-30	0	3.15826	Cornwall
2020-12-01	0	3.0824	Cornwall
2020-12-02	0	3.04721	Cornwall
2020-12-03	0	3.05596	Cornwall
2020-12-04	0	3.12054	Cornwall
2020-12-05	0	3.20718	Cornwall
2020-12-06	0	3.32458	Cornwall
2020-12-07	0	3.47835	Cornwall
2020-12-08	0	3.67995	Cornwall
2020-12-09	0	3.85752	Cornwall
2020-12-10	0	4.10981	Cornwall
2020-12-11	1.12405	4.37291	Cornwall
2020-12-12	1.61113	4.61389	Cornwall
2020-12-13	2.05872	4.85927	Cornwall
2020-12-14	2.47625	5.2048	Cornwall
2020-12-15	2.95429	5.5348	Cornwall
2020-12-16	3.44962	5.90934	Cornwall
2020-12-17	4.02274	6.28263	Cornwall
2020-12-18	4.65487	6.70271	Cornwall
2020-12-19	5.38256	7.24911	Cornwall
2020-12-20	6.2319	7.8469	Cornwall
2020-12-21	7.22302	8.50404	Cornwall
2020-12-22	8.36338	9.25723	Cornwall
2020-12-23	9.76216	10.0529	Cornwall
2020-12-24	11.4145	10.9183	Cornwall
2020-12-25	13.2284	11.8241	Cornwall
2020-12-26	15.2132	12.7488	Cornwall
2020-12-27	17.4165	13.6117	Cornwall
2020-12-28	19.7676	14.4607	Cornwall
2020-12-29	22.0652	15.1937	Cornwall
2020-12-30	24.4507	15.7546	Cornwall
2020-12-31	26.8073	16.0957	Cornwall
2021-01-01	28.8672	16.1733	Cornwall
2021-01-02	30.3483	15.8906	Cornwall
2021-01-03	31.5443	15.5218	Cornwall
2021-01-04	32.4562	14.9563	Cornwall
2021-01-05	32.8636	14.2383	Cornwall
2021-01-06	32.9918	13.3472	Cornwall
2021-01-07	32.598	12.3302	Cornwall
2021-01-08	31.9595	11.3712	Cornwall
2021-01-09	31.2003	11.0392	Cornwall
2021-01-10	30.3895	10.4239	Cornwall
2021-01-11	29.4641	9.62223	Cornwall
2021-01-12	28.5807	8.81993	Cornwall
2021-01-13	27.7288	8.11443	Cornwall
2021-01-14	26.8838	7.41196	Cornwall
2021-01-15	26.1879	6.82863	Cornwall
2021-01-16	25.586	6.21333	Cornwall
2021-01-17	25.0445	5.68878	Cornwall
2021-01-18	24.4615	5.17187	Cornwall
2021-01-19	23.9367	4.72148	Cornwall
2021-01-20	23.4874	4.31055	Cornwall
2021-01-21	22.9216	3.92575	Cornwall
2021-01-22	22.3012	3.57254	Cornwall
2021-01-23	21.5373	3.23105	Cornwall
2021-01-24	20.756	2.90083	Cornwall
2021-01-25	19.9694	2.60661	Cornwall
2021-01-26	19.0643	2.32826	Cornwall
2021-01-27	18.125	2.06919	Cornwall
2021-01-28	17.1615	1.8263	Cornwall
2021-01-29	16.1871	1.60734	Cornwall
2021-01-30	15.2261	1.41233	Cornwall
2021-01-31	14.3054	1.24186	Cornwall
2021-02-01	13.4398	1.08885	Cornwall
2021-02-02	12.6054	0.957011	Cornwall
2021-02-03	11.8269	0.841182	Cornwall
2021-02-04	11.0734	0.73717	Cornwall
2021-02-05	10.3952	0.645716	Cornwall
2021-02-06	9.76894	0.564528	Cornwall
2021-02-07	9.19028	0.4943	Cornwall
2021-02-08	8.64059	0.436125	Cornwall
2021-02-09	8.12312	0.38254	Cornwall
2021-02-10	7.57326	0.336655	Cornwall
2021-02-11	7.09475	0.296211	Cornwall
2021-02-12	6.64349	0.260326	Cornwall
2021-02-13	6.25699	0.227693	Cornwall
2021-02-14	5.84349	0.200904	Cornwall
2021-02-15	5.45768	0.17525	Cornwall
2021-02-16	5.1051	0.15296	Cornwall
2021-02-17	4.75801	0.134277	Cornwall
2021-02-18	4.42864	0.11753	Cornwall
2021-02-19	4.12481	0.102418	Cornwall
2021-02-20	3.81952	0.0888974	Cornwall
2021-02-21	3.52927	0.077513	Cornwall
2021-02-22	3.26269	0.0671247	Cornwall
2021-02-23	3.02157	0.058136	Cornwall
2021-02-24	2.79322	0.0504236	Cornwall
2021-02-25	2.591	0.0435649	Cornwall
2021-02-26	2.41299	0.0380335	Cornwall
2021-02-27	2.26556	0.0337056	Cornwall
2021-02-28	2.14889	0.0299247	Cornwall
2021-03-01	2.04903	0.0267176	Cornwall
2021-03-02	1.97747	0.0241433	Cornwall
2021-03-03	1.91988	0.0221492	Cornwall
2021-03-04	1.87465	0.0205058	Cornwall
2021-03-05	1.85236	0.0190378	Cornwall
2021-03-06	1.84442	0.0177521	Cornwall
2021-03-07	1.84752	0.0166421	Cornwall
2021-03-08	1.85922	0.0157484	Cornwall
2021-03-09	1.88962	0.0150487	Cornwall
2021-03-10	1.92673	0.0142751	Cornwall
2021-03-11	1.97375	0.0137749	Cornwall
2021-03-12	2.02573	0.0132837	Cornwall
2021-03-13	2.07337	0.0128165	Cornwall
2021-03-14	2.12386	0.01223	Cornwall
2021-03-15	2.173	0.011735	Cornwall
2021-03-16	2.22145	0.0112573	Cornwall
2021-03-17	2.26297	0.010709	Cornwall
2021-03-18	2.29398	0.0101884	Cornwall
2021-03-19	2.31648	0.00966591	Cornwall
2021-03-20	2.32463	0.00905375	Cornwall
2021-03-21	2.31303	0.00849535	Cornwall
2021-03-22	2.28181	0.00787891	Cornwall
2021-03-23	2.25066	0.00729132	Cornwall
2021-03-24	2.18978	0.00670045	Cornwall
2021-03-25	2.12635	0.00613045	Cornwall
2021-03-26	2.04844	0.00556031	Cornwall
2021-03-27	1.96339	0.00500365	Cornwall
2021-03-28	1.87939	0.00447875	Cornwall
2021-03-29	1.7778	0.00400093	Cornwall
2021-03-30	1.6847	0.00356062	Cornwall
2021-03-31	1.59328	0.00317115	Cornwall
2021-04-01	1.50867	0.00284803	Cornwall
2021-04-02	1.43951	0.00254057	Cornwall
2021-04-03	1.38327	0.00230016	Cornwall
2021-04-04	1.33919	0.00209073	Cornwall
2021-04-05	1.29774	0.00191128	Cornwall
2021-04-06	1.26504	0.00174909	Cornwall
2021-04-07	1.24811	0.00161303	Cornwall
2021-04-08	1.23562	0.00149914	Cornwall
2021-04-09	1.23882	0.00140176	Cornwall
2021-04-10	1.24106	0.00131363	Cornwall
2021-04-11	1.24025	0.00124065	Cornwall
2021-04-12	1.24784	0.00117593	Cornwall
2021-04-13	1.25608	0.0011084	Cornwall
2021-04-14	1.26611	0.00104218	Cornwall
2021-04-15	1.26882	0.000989597	Cornwall
2021-04-16	1.26417	0.000927984	Cornwall
2021-04-17	1.25411	0.000865442	Cornwall
2021-04-18	1.24374	0.000811512	Cornwall
2021-04-19	1.22144	0.000751192	Cornwall
2021-04-20	1.19562	0.00069183	Cornwall
2021-04-21	1.16317	0.00062978	Cornwall
2021-04-22	1.12294	0.000574612	Cornwall
2021-04-23	1.08058	0.000520096	Cornwall
2021-04-24	1.04501	0.000469082	Cornwall
2021-04-25	1.00246	0.000426062	Cornwall
2021-04-26	0.965866	0.000384144	Cornwall
2021-04-27	0.935203	0.000348505	Cornwall
2021-04-28	0.905582	0.000319085	Cornwall
2021-04-29	0.879873	0.000293938	Cornwall
2021-04-30	0.857395	0.00027222	Cornwall
2021-05-01	0.838505	0.00025052	Cornwall
2021-05-02	0.826106	0.000232275	Cornwall
2021-05-03	0.816405	0.000214916	Cornwall
2021-05-04	0.808423	0.000200022	Cornwall
2021-05-05	0.804312	0.000188078	Cornwall
2021-05-06	0.803049	0.000176835	Cornwall
2021-05-07	0.799051	0.00016579	Cornwall
2021-05-08	0.79276	0.000148762	Cornwall
2021-05-09	0.779699	0.000131492	Cornwall
2021-05-10	0.763997	0.00011508	Cornwall
2021-05-11	0.749	0.000101474	Cornwall
2021-05-12	0.719353	8.67926e-05	Cornwall
2021-05-13	0.669119	6.99844e-05	Cornwall
2021-05-14	0.412563	0.387618	Cornwall
2021-05-15	0.300002	0.474026	Cornwall
2021-05-16	0.249807	0.508909	Cornwall
2021-05-17	0.217985	0.528569	Cornwall
2021-05-18	0.1967	0.542258	Cornwall
2021-05-19	0.178898	0.546793	Cornwall
2021-05-20	0.160174	0.552661	Cornwall
2021-05-21	0.146969	0.5545	Cornwall
2021-05-22	0.135466	0.561979	Cornwall
2021-05-23	0.124819	0.568693	Cornwall
2021-05-24	0.1163	0.576811	Cornwall
2021-05-25	0.10862	0.595798	Cornwall
2021-05-26	0.104763	0.62279	Cornwall
2021-05-27	0.103898	0.663846	Cornwall
2021-05-28	0.105026	0.729868	Cornwall
2021-05-29	0.106718	0.820281	Cornwall
2021-05-30	0.111758	0.950624	Cornwall
2021-05-31	0.120783	1.14143	Cornwall
2021-06-01	0.134162	1.39109	Cornwall
2021-06-02	0.152016	1.73446	Cornwall
2021-06-03	0.173991	2.191	Cornwall
2021-06-04	0.198711	2.76416	Cornwall
2021-06-05	0.227144	3.49712	Cornwall
2021-06-06	0.256917	4.35428	Cornwall
2021-06-07	0.284662	5.31982	Cornwall
2021-06-08	0.311016	6.34456	Cornwall
2021-06-09	0.335182	7.43205	Cornwall
2021-06-10	0.350158	8.54156	Cornwall
2021-06-11	0.361511	9.67076	Cornwall
2021-06-12	0.368831	10.8009	Cornwall
2021-06-13	0.373004	11.9879	Cornwall
2021-06-14	0.374194	13.15	Cornwall
2021-06-15	0.375227	14.3482	Cornwall
2021-06-16	0.372994	15.5878	Cornwall
2021-06-17	0.369897	16.8576	Cornwall
2021-06-18	0.364402	18.1773	Cornwall
2021-06-19	0.357587	19.506	Cornwall
2021-06-20	0.349168	20.8563	Cornwall
2021-06-21	0.340568	22.198	Cornwall
2021-06-22	0.328593	23.5582	Cornwall
2021-06-23	0.316314	24.8982	Cornwall
2021-06-24	0.301914	26.1747	Cornwall
2021-06-25	0.288243	27.4108	Cornwall
2021-06-26	0.276291	28.5968	Cornwall
2021-06-27	0.262646	29.6698	Cornwall
2021-06-28	0.248463	30.6893	Cornwall
2021-06-29	0.234715	31.5216	Cornwall
2021-06-30	0.220277	32.3005	Cornwall
2020-09-01	0	3.32294	Westminster
2020-09-02	0	3.15614	Westminster
2020-09-03	0	3.00081	Westminster
2020-09-04	0	2.91822	Westminster
2020-09-05	0	2.85487	Westminster
2020-09-06	0	2.78687	Westminster
2020-09-07	0	2.72291	Westminster
2020-09-08	0	2.67348	Westminster
2020-09-09	0	2.60484	Westminster
2020-09-10	0	2.56964	Westminster
2020-09-11	0	2.54801	Westminster
2020-09-12	0	2.54471	Westminster
2020-09-13	0	2.55624	Westminster
2020-09-14	0	2.58498	Westminster
2020-09-15	0	2.6293	Westminster
2020-09-16	0	2.70513	Westminster
2020-09-17	0	2.79941	Westminster
2020-09-18	0	2.92674	Westminster
2020-09-19	0	3.09212	Westminster
2020-09-20	0	3.28289	Westminster
2020-09-21	0	3.50618	Westminster
2020-09-22	0	3.77336	Westminster
2020-09-23	0	4.09217	Westminster
2020-09-24	0	4.44012	Westminster
2020-09-25	0	4.84189	Westminster
2020-09-26	0	5.20463	Westminster
2020-09-27	0	5.61435	Westminster
2020-09-28	0	6.0878	Westminster
2020-09-29	0	6.56606	Westminster
2020-09-30	0	7.08686	Westminster
2020-10-01	0	7.63014	Westminster
2020-10-02	0	8.34682	Westminster
2020-10-03	0	9.30532	Westminster
2020-10-04	0	10.034	Westminster
2020-10-05	0	10.5719	Westminster
2020-10-06	0	11.0365	Westminster
2020-10-07	0	11.422	Westminster
2020-10-08	0	11.7076	Westminster
2020-10-09	0	12.1073	Westminster
2020-10-10	0	12.5746	Westminster
2020-10-11	0	12.9222	Westminster
2020-10-12	0	13.2555	Westminster
2020-10-13	0	13.5905	Westminster
2020-10-14	0	13.8704	Westminster
2020-10-15	0	14.2748	Westminster
2020-10-16	0	14.9209	Westminster
2020-10-17	0	15.9078	Westminster
2020-10-18	0	16.7427	Westminster
2020-10-19	0	17.4581	Westminster
2020-10-20	0	18.0679	Westminster
2020-10-21	0	18.6301	Westminster
2020-10-22	0	19.0985	Westminster
2020-10-23	0	19.5533	Westminster
2020-10-24	0	19.7786	Westminster
2020-10-25	0	19.9746	Westminster
2020-10-26	0	20.117	Westminster
2020-10-27	0	20.1312	Westminster
2020-10-28	0	20.0925	Westminster
2020-10-29	0	19.9508	Westminster
2020-10-30	0	19.7266	Westminster
2020-10-31	0	20.1315	Westminster
2020-11-01	0	19.902	Westminster
2020-11-02	0	19.5938	Westminster
2020-11-03	0	19.1969	Westminster
2020-11-04	0	18.8418	Westminster
2020-11-05	0	18.521	Westminster
2020-11-06	1.40265	18.1178	Westminster
2020-11-07	1.83516	17.9054	Westminster
2020-11-08	2.14598	17.5341	Westminster
2020-11-09	2.30409	17.112	Westminster
2020-11-10	2.4677	16.7037	Westminster
2020-11-11	2.62157	16.1748	Westminster
2020-11-12	2.74533	15.6495	Westminster
2020-11-13	2.88675	15.111	Westminster
2020-11-14	3.008	14.5718	Westminster
2020-11-15	3.11507	13.9693	Westminster
2020-11-16	3.22696	13.3339	Westminster
2020-11-17	3.33127	12.7197	Westminster
2020-11-18	3.42211	12.062	Westminster
2020-11-19	3.51883	11.4062	Westminster
2020-11-20	3.57286	10.8065	Westminster
2020-11-21	3.62616	10.2265	Westminster
2020-11-22	3.69585	9.71224	Westminster
2020-11-23	3.77637	9.21454	Westminster
2020-11-24	3.88528	8.81565	Westminster
2020-11-25	4.0204	8.44924	Westminster
2020-11-26	4.17752	8.14148	Westminster
2020-11-27	4.35301	7.87928	Westminster
2020-11-28	4.5468	7.65464	Westminster
2020-11-29	4.78737	7.47209	Westminster
2020-11-30	5.07049	7.37447	Westminster
2020-12-01	5.40216	7.32686	Westminster
2020-12-02	5.81548	7.3491	Westminster
2020-12-03	6.31997	7.46334	Westminster
2020-12-04	6.95618	7.62953	Westminster
2020-12-05	7.74287	8.07702	Westminster
2020-12-06	8.72997	8.54485	Westminster
2020-12-07	9.94975	9.08769	Westminster
2020-12-08	11.3621	9.75366	Westminster
2020-12-09	13.0563	10.5829	Westminster
2020-12-10	15.1177	11.5025	Westminster
2020-12-11	17.5016	12.549	Westminster
2020-12-12	20.4218	13.6954	Westminster
2020-12-13	23.571	14.783	Westminster
2020-12-14	27.0832	15.8479	Westminster
2020-12-15	30.8749	16.7834	Westminster
2020-12-16	34.6588	17.6838	Westminster
2020-12-17	38.6485	18.418	Westminster
2020-12-18	42.513	18.9972	Westminster
2020-12-19	46.2288	19.3546	Westminster
2020-12-20	49.751	19.4624	Westminster
2020-12-21	52.9525	19.2908	Westminster
2020-12-22	55.7981	18.9192	Westminster
2020-12-23	58.1482	18.3707	Westminster
2020-12-24	60.3604	17.749	Westminster
2020-12-25	62.1646	17.0513	Westminster
2020-12-26	64.0443	16.2911	Westminster
2020-12-27	65.5158	15.5353	Westminster
2020-12-28	67.0993	14.8179	Westminster
2020-12-29	68.4513	14.1846	Westminster
2020-12-30	69.9245	13.5325	Westminster
2020-12-31	71.4901	12.9223	Westminster
2021-01-01	72.4505	12.2602	Westminster
2021-01-02	73.4779	11.6348	Westminster
2021-01-03	74.0755	10.9547	Westminster
2021-01-04	74.3973	10.2296	Westminster
2021-01-05	74.491	9.50918	Westminster
2021-01-06	74.0771	8.80394	Westminster
2021-01-07	72.8954	8.13156	Westminster
2021-01-08	71.9034	7.45634	Westminster
2021-01-09	70.3666	6.78684	Westminster
2021-01-10	68.4914	6.19366	Westminster
2021-01-11	66.2811	5.60653	Westminster
2021-01-12	63.7455	5.06886	Westminster
2021-01-13	61.3637	4.58134	Westminster
2021-01-14	58.8745	4.128	Westminster
2021-01-15	56.625	3.69783	Westminster
2021-01-16	54.1036	3.29564	Westminster
2021-01-17	51.8192	2.9329	Westminster
2021-01-18	49.4017	2.62037	Westminster
2021-01-19	46.8969	2.34218	Westminster
2021-01-20	44.5397	2.08612	Westminster
2021-01-21	42.3348	1.85666	Westminster
2021-01-22	40.0558	1.64068	Westminster
2021-01-23	37.8969	1.4583	Westminster
2021-01-24	35.8047	1.29499	Westminster
2021-01-25	33.6446	1.14552	Westminster
2021-01-26	31.6633	1.01044	Westminster
2021-01-27	29.7549	0.887188	Westminster
2021-01-28	27.9034	0.776968	Westminster
2021-01-29	26.024	0.678994	Westminster
2021-01-30	24.1896	0.590138	Westminster
2021-01-31	22.356	0.511502	Westminster
2021-02-01	20.735	0.441996	Westminster
2021-02-02	19.1489	0.382099	Westminster
2021-02-03	17.7263	0.329522	Westminster
2021-02-04	16.3481	0.2849	Westminster
2021-02-05	15.1236	0.290175	Westminster
2021-02-06	14.0358	0.325886	Westminster
2021-02-07	13.0304	0.327791	Westminster
2021-02-08	12.1533	0.315282	Westminster
2021-02-09	11.338	0.31977	Westminster
2021-02-10	10.561	0.313614	Westminster
2021-02-11	9.96176	0.298773	Westminster
2021-02-12	9.40787	0.286992	Westminster
2021-02-13	8.93216	0.290218	Westminster
2021-02-14	8.4951	0.270354	Westminster
2021-02-15	8.07126	0.250564	Westminster
2021-02-16	7.74656	0.236428	Westminster
2021-02-17	7.45063	0.220677	Westminster
2021-02-18	7.19018	0.206477	Westminster
2021-02-19	6.9069	0.197246	Westminster
2021-02-20	6.6734	0.182588	Westminster
2021-02-21	6.43646	0.169756	Westminster
2021-02-22	6.24828	0.157947	Westminster
2021-02-23	6.05631	0.148168	Westminster
2021-02-24	5.88923	0.137906	Westminster
2021-02-25	5.73334	0.129224	Westminster
2021-02-26	5.60007	0.121901	Westminster
2021-02-27	5.45817	0.114925	Westminster
2021-02-28	5.30905	0.108272	Westminster
2021-03-01	5.20875	0.102524	Westminster
2021-03-02	5.08683	0.0971879	Westminster
2021-03-03	4.98466	0.0932569	Westminster
2021-03-04	4.90438	0.0895216	Westminster
2021-03-05	4.83424	0.0864	Westminster
2021-03-06	4.77972	0.104155	Westminster
2021-03-07	4.7284	0.11536	Westminster
2021-03-08	4.71911	0.124532	Westminster
2021-03-09	4.68521	0.131257	Westminster
2021-03-10	4.6451	0.138023	Westminster
2021-03-11	4.6148	0.144599	Westminster
2021-03-12	4.6022	0.145165	Westminster
2021-03-13	4.57614	0.138891	Westminster
2021-03-14	4.54471	0.133371	Westminster
2021-03-15	4.51511	0.12774	Westminster
2021-03-16	4.46913	0.122233	Westminster
2021-03-17	4.40789	0.117449	Westminster
2021-03-18	4.33437	0.111833	Westminster
2021-03-19	4.2509	0.10692	Westminster
2021-03-20	4.15357	0.100621	Westminster
2021-03-21	4.03025	0.0956322	Westminster
2021-03-22	3.91106	0.0905668	Westminster
2021-03-23	3.80143	0.0851048	Westminster
2021-03-24	3.7039	0.0808419	Westminster
2021-03-25	3.59851	0.0773602	Westminster
2021-03-26	3.50155	0.0748231	Westminster
2021-03-27	3.41776	0.0745742	Westminster
2021-03-28	3.36853	0.0751591	Westminster
2021-03-29	3.32594	0.0757436	Westminster
2021-03-30	3.27921	0.07664	Westminster
2021-03-31	3.2708	0.0807105	Westminster
2021-04-01	3.28169	0.0826464	Westminster
2021-04-02	3.30296	0.0856069	Westminster
2021-04-03	3.35116	0.151003	Westminster
2021-04-04	3.41255	0.187594	Westminster
2021-04-05	3.48787	0.218157	Westminster
2021-04-06	3.5632	0.239366	Westminster
2021-04-07	3.63029	0.266001	Westminster
2021-04-08	3.69822	0.277881	Westminster
2021-04-09	3.78182	0.294484	Westminster
2021-04-10	3.88417	0.293431	Westminster
2021-04-11	3.95046	0.293858	Westminster
2021-04-12	4.02572	0.291084	Westminster
2021-04-13	4.06367	0.287986	Westminster
2021-04-14	4.12365	0.288262	Westminster
2021-04-15	4.15381	0.283334	Westminster
2021-04-16	4.1879	0.280375	Westminster
2021-04-17	4.12516	0.273103	Westminster
2021-04-18	4.05626	0.26038	Westminster
2021-04-19	4.00346	0.247352	Westminster
2021-04-20	3.92888	0.236245	Westminster
2021-04-21	3.83438	0.222266	Westminster
2021-04-22	3.70049	0.210677	Westminster
2021-04-23	3.56592	0.456815	Westminster
2021-04-24	3.44016	0.579338	Westminster
2021-04-25	3.30489	0.642738	Westminster
2021-04-26	3.17259	0.686156	Westminster
2021-04-27	3.05665	0.719327	Westminster
2021-04-28	2.92967	0.742938	Westminster
2021-04-29	2.82158	0.775791	Westminster
2021-04-30	2.7134	0.809718	Westminster
2021-05-01	2.61457	0.844996	Westminster
2021-05-02	2.51695	0.878063	Westminster
2021-05-03	2.42354	0.916738	Westminster
2021-05-04	2.3265	0.95002	Westminster
2021-05-05	2.2335	0.987839	Westminster
2021-05-06	2.13724	1.01888	Westminster
2021-05-07	2.04681	1.05952	Westminster
2021-05-08	1.96882	1.09397	Westminster
2021-05-09	1.86527	1.13433	Westminster
2021-05-10	1.76814	1.16817	Westminster
2021-05-11	1.68663	1.21065	Westminster
2021-05-12	1.60828	1.25288	Westminster
2021-05-13	1.53193	1.2873	Westminster
2021-05-14	1.45295	1.32889	Westminster
2021-05-15	1.38694	1.38376	Westminster
2021-05-16	1.33576	1.44334	Westminster
2021-05-17	1.28918	1.52316	Westminster
2021-05-18	1.25528	1.59893	Westminster
2021-05-19	1.22707	1.70537	Westminster
2021-05-20	1.20432	1.83719	Westminster
2021-05-21	1.18778	1.98907	Westminster
2021-05-22	1.17452	2.16363	Westminster
2021-05-23	1.17352	2.38168	Westminster
2021-05-24	1.19061	2.6343	Westminster
2021-05-25	1.20352	2.92302	Westminster
2021-05-26	1.23042	3.2681	Westminster
2021-05-27	1.25458	3.64605	Westminster
2021-05-28	1.2821	4.05447	Westminster
2021-05-29	1.30611	4.51137	Westminster
2021-05-30	1.33603	5.04453	Westminster
2021-05-31	1.36425	5.62184	Westminster
2021-06-01	1.398	6.27876	Westminster
2021-06-02	1.4233	6.9521	Westminster
2021-06-03	1.43036	7.68393	Westminster
2021-06-04	1.42367	8.36859	Westminster
2021-06-05	1.40932	9.0569	Westminster
2021-06-06	1.38363	9.76069	Westminster
2021-06-07	1.35433	10.4167	Westminster
2021-06-08	1.30776	11.0138	Westminster
2021-06-09	1.25717	11.584	Westminster
2021-06-10	1.19778	12.1339	Westminster
2021-06-11	1.14359	12.6471	Westminster
2021-06-12	1.08804	13.1946	Westminster
2021-06-13	1.02257	13.7517	Westminster
2021-06-14	0.975123	14.3416	Westminster
2021-06-15	0.927006	14.9312	Westminster
2021-06-16	0.880333	15.5705	Westminster
2021-06-17	0.832345	16.2468	Westminster
2021-06-18	0.791894	16.9653	Westminster
2021-06-19	0.756703	17.7467	Westminster
2021-06-20	0.726544	18.5972	Westminster
2021-06-21	0.68947	19.4582	Westminster
2021-06-22	0.658916	20.3775	Westminster
2021-06-23	0.628332	21.2993	Westminster
2021-06-24	0.598177	22.2329	Westminster
2021-06-25	0.566304	23.2055	Westminster
2021-06-26	0.539205	24.1283	Westminster
2021-06-27	0.516475	25.1373	Westminster
2021-06-28	0.491793	26.1285	Westminster
2021-06-29	0.466499	27.0954	Westminster
2021-06-30	0.441138	28.0083	Westminster
2020-09-01	0	1.71305	Swale
2020-09-02	0	1.74626	Swale
2020-09-03	0	1.62238	Swale
2020-09-04	0	1.91487	Swale
2020-09-05	0	1.76572	Swale
2020-09-06	0	1.77867	Swale
2020-09-07	0	1.75625	Swale
2020-09-08	0	1.742	Swale
2020-09-09	0	1.68736	Swale
2020-09-10	0	1.61236	Swale
2020-09-11	0	1.5471	Swale
2020-09-12	0	1.84932	Swale
2020-09-13	0	1.78898	Swale
2020-09-14	0	1.72649	Swale
2020-09-15	0	1.70942	Swale
2020-09-16	0	1.67702	Swale
2020-09-17	0	1.63865	Swale
2020-09-18	0.0730969	1.6499	Swale
2020-09-19	0.125149	1.6449	Swale
2020-09-20	0.160729	1.66545	Swale
2020-09-21	0.191416	1.71004	Swale
2020-09-22	0.224233	1.76749	Swale
2020-09-23	0.257824	1.84764	Swale
2020-09-24	0.30089	1.93192	Swale
2020-09-25	0.347702	2.05538	Swale
2020-09-26	0.400768	2.20301	Swale
2020-09-27	0.46427	2.37148	Swale
2020-09-28	0.542546	2.55101	Swale
2020-09-29	0.635305	2.76309	Swale
2020-09-30	0.74062	3.00158	Swale
2020-10-01	0.86735	3.27294	Swale
2020-10-02	1.00878	3.56917	Swale
2020-10-03	1.16561	3.85755	Swale
2020-10-04	1.35053	4.1368	Swale
2020-10-05	1.55813	4.44983	Swale
2020-10-06	1.80874	4.7785	Swale
2020-10-07	2.07888	5.10919	Swale
2020-10-08	2.38306	5.47975	Swale
2020-10-09	2.73263	5.80883	Swale
2020-10-10	3.08831	6.52374	Swale
2020-10-11	3.49401	6.99739	Swale
2020-10-12	3.90832	7.3611	Swale
2020-10-13	4.34748	7.7408	Swale
2020-10-14	4.80279	8.04288	Swale
2020-10-15	5.31486	8.32483	Swale
2020-10-16	5.82144	8.64738	Swale
2020-10-17	6.43785	8.92383	Swale
2020-10-18	7.04041	9.13236	Swale
2020-10-19	7.69941	9.34191	Swale
2020-10-20	8.39104	9.48464	Swale
2020-10-21	9.13657	9.60905	Swale
2020-10-22	9.86395	9.73735	Swale
2020-10-23	10.6473	9.83169	Swale
2020-10-24	11.496	9.91696	Swale
2020-10-25	12.327	9.98429	Swale
2020-10-26	13.3756	10.0597	Swale
2020-10-27	14.4978	10.0893	Swale
2020-10-28	15.6795	10.1428	Swale
2020-10-29	17.0541	10.2411	Swale
2020-10-30	18.5566	10.5605	Swale
2020-10-31	20.2111	10.8041	Swale
2020-11-01	22.2727	11.1117	Swale
2020-11-02	24.1999	11.5075	Swale
2020-11-03	26.6434	11.8526	Swale
2020-11-04	29.4606	12.3068	Swale
2020-11-05	32.5048	12.8348	Swale
2020-11-06	36.0456	13.4919	Swale
2020-11-07	39.4919	14.5331	Swale
2020-11-08	42.8542	15.206	Swale
2020-11-09	46.3325	15.7237	Swale
2020-11-10	49.834	16.1837	Swale
2020-11-11	53.2763	16.5749	Swale
2020-11-12	56.1972	16.6958	Swale
2020-11-13	58.8354	16.8	Swale
2020-11-14	61.4394	16.8927	Swale
2020-11-15	63.5986	16.6239	Swale
2020-11-16	64.7178	16.18	Swale
2020-11-17	65.7255	15.5103	Swale
2020-11-18	65.9551	14.8966	Swale
2020-11-19	66.1111	14.1358	Swale
2020-11-20	66.1566	13.3232	Swale
2020-11-21	66.3598	12.415	Swale
2020-11-22	66.7452	11.576	Swale
2020-11-23	67.1968	10.8139	Swale
2020-11-24	67.7973	10.1579	Swale
2020-11-25	68.84	9.51119	Swale
2020-11-26	70.2764	8.99001	Swale
2020-11-27	71.5465	8.50558	Swale
2020-11-28	73.117	8.08492	Swale
2020-11-29	74.9904	7.70138	Swale
2020-11-30	76.8805	7.35367	Swale
2020-12-01	78.8076	7.06923	Swale
2020-12-02	81.0945	6.77246	Swale
2020-12-03	83.7148	6.5267	Swale
2020-12-04	86.9257	6.26963	Swale
2020-12-05	90.2243	6.08812	Swale
2020-12-06	93.399	5.89136	Swale
2020-12-07	97.1615	5.69958	Swale
2020-12-08	100.68	5.50834	Swale
2020-12-09	104.885	5.32054	Swale
2020-12-10	108.196	5.13927	Swale
2020-12-11	111.6	4.90449	Swale
2020-12-12	114.064	4.73319	Swale
2020-12-13	115.653	4.52068	Swale
2020-12-14	116.559	4.2896	Swale
2020-12-15	117.277	4.04179	Swale
2020-12-16	116.933	3.78965	Swale
2020-12-17	115.974	3.55148	Swale
2020-12-18	114.425	3.31784	Swale
2020-12-19	113.236	3.08413	Swale
2020-12-20	111.546	2.86198	Swale
2020-12-21	110.279	2.66386	Swale
2020-12-22	109.395	2.49873	Swale
2020-12-23	108.323	2.32922	Swale
2020-12-24	107.488	2.17766	Swale
2020-12-25	107.072	2.05053	Swale
2020-12-26	106.826	1.92997	Swale
2020-12-27	107.022	1.81347	Swale
2020-12-28	107.378	1.7164	Swale
2020-12-29	107.491	1.62301	Swale
2020-12-30	107.505	1.53156	Swale
2020-12-31	106.893	1.44325	Swale
2021-01-01	105.456	1.35324	Swale
2021-01-02	103.929	1.25301	Swale
2021-01-03	101.188	1.16213	Swale
2021-01-04	97.9692	1.06471	Swale
2021-01-05	94.2902	0.970831	Swale
2021-01-06	89.8218	0.884009	Swale
2021-01-07	85.2646	0.795811	Swale
2021-01-08	80.6426	0.717031	Swale
2021-01-09	76.2008	0.649941	Swale
2021-01-10	71.8487	0.584512	Swale
2021-01-11	68.4341	0.529279	Swale
2021-01-12	64.828	0.479194	Swale
2021-01-13	61.76	0.43758	Swale
2021-01-14	58.9579	0.401846	Swale
2021-01-15	56.2229	0.367592	Swale
2021-01-16	53.6601	0.46055	Swale
2021-01-17	51.0343	0.498522	Swale
2021-01-18	48.3929	0.510263	Swale
2021-01-19	45.7382	0.510353	Swale
2021-01-20	43.162	0.527914	Swale
2021-01-21	40.7055	0.504745	Swale
2021-01-22	38.1402	0.510627	Swale
2021-01-23	35.8105	0.456755	Swale
2021-01-24	33.4638	0.407718	Swale
2021-01-25	31.2139	0.36545	Swale
2021-01-26	29.1105	0.325679	Swale
2021-01-27	27.056	0.290299	Swale
2021-01-28	25.1408	0.261251	Swale
2021-01-29	23.5001	0.233541	Swale
2021-01-30	22.0327	0.211363	Swale
2021-01-31	20.6366	0.189794	Swale
2021-02-01	19.537	0.174667	Swale
2021-02-02	18.4632	0.159004	Swale
2021-02-03	17.508	0.145465	Swale
2021-02-04	16.7414	0.133499	Swale
2021-02-05	15.9971	0.12298	Swale
2021-02-06	15.39	0.113788	Swale
2021-02-07	14.8402	0.105985	Swale
2021-02-08	14.2952	0.0987994	Swale
2021-02-09	13.8241	0.0922007	Swale
2021-02-10	13.354	0.0862406	Swale
2021-02-11	12.9681	0.0814019	Swale
2021-02-12	12.6096	0.0775606	Swale
2021-02-13	12.1917	0.0726062	Swale
2021-02-14	11.7866	0.0682746	Swale
2021-02-15	11.3958	0.0638729	Swale
2021-02-16	10.9587	0.0602434	Swale
2021-02-17	10.5723	0.056765	Swale
2021-02-18	10.1544	0.0538016	Swale
2021-02-19	9.77964	0.0508226	Swale
2021-02-20	9.39767	0.0479776	Swale
2021-02-21	9.0011	0.045308	Swale
2021-02-22	8.62938	0.0424819	Swale
2021-02-23	8.20977	0.0400966	Swale
2021-02-24	7.83498	0.0378767	Swale
2021-02-25	7.4812	0.0357731	Swale
2021-02-26	7.12567	0.0336604	Swale
2021-02-27	6.77647	0.0317615	Swale
2021-02-28	6.48616	0.030117	Swale
2021-03-01	6.23055	0.0284041	Swale
2021-03-02	5.98684	0.0269116	Swale
2021-03-03	5.79623	0.0256734	Swale
2021-03-04	5.60927	0.0248516	Swale
2021-03-05	5.45741	0.0239784	Swale
2021-03-06	5.3404	0.0232546	Swale
2021-03-07	5.23176	0.0227556	Swale
2021-03-08	5.16083	0.0222173	Swale
2021-03-09	5.13116	0.0220035	Swale
2021-03-10	5.1007	0.0216879	Swale
2021-03-11	5.11678	0.0216467	Swale
2021-03-12	5.1592	0.0217374	Swale
2021-03-13	5.24861	0.0222787	Swale
2021-03-14	5.37314	0.0231168	Swale
2021-03-15	5.53972	0.023687	Swale
2021-03-16	5.73394	0.0244962	Swale
2021-03-17	5.97557	0.0253856	Swale
2021-03-18	6.22227	0.0261849	Swale
2021-03-19	6.43335	0.0270569	Swale
2021-03-20	6.59581	0.027869	Swale
2021-03-21	6.67042	0.0283672	Swale
2021-03-22	6.70265	0.0285846	Swale
2021-03-23	6.65832	0.02821	Swale
2021-03-24	6.54182	0.0277484	Swale
2021-03-25	6.33558	0.0273202	Swale
2021-03-26	6.05903	0.0263901	Swale
2021-03-27	5.75347	0.0251104	Swale
2021-03-28	5.40404	0.0234657	Swale
2021-03-29	5.02325	0.0217659	Swale
2021-03-30	4.63899	0.0200851	Swale
2021-03-31	4.27813	0.0184934	Swale
2021-04-01	3.91022	0.0169456	Swale
2021-04-02	3.58908	0.0155834	Swale
2021-04-03	3.28912	0.0143645	Swale
2021-04-04	3.02629	0.0133868	Swale
2021-04-05	2.79778	0.0125452	Swale
2021-04-06	2.60273	0.0116867	Swale
2021-04-07	2.42682	0.0108775	Swale
2021-04-08	2.27411	0.0100886	Swale
2021-04-09	2.14569	0.00955288	Swale
2021-04-10	2.02826	0.00914944	Swale
2021-04-11	1.92759	0.00894487	Swale
2021-04-12	1.84002	0.00859921	Swale
2021-04-13	1.77024	0.00837103	Swale
2021-04-14	1.69972	0.00815832	Swale
2021-04-15	1.64847	0.00800912	Swale
2021-04-16	1.59453	0.0078774	Swale
2021-04-17	1.55719	0.0078064	Swale
2021-04-18	1.5262	0.00761966	Swale
2021-04-19	1.49407	0.00759131	Swale
2021-04-20	1.47554	0.00760851	Swale
2021-04-21	1.46446	0.00761497	Swale
2021-04-22	1.45675	0.00771434	Swale
2021-04-23	1.46157	0.00770772	Swale
2021-04-24	1.46532	0.00784648	Swale
2021-04-25	1.4752	0.00788328	Swale
2021-04-26	1.49149	0.00808574	Swale
2021-04-27	1.50867	0.00820633	Swale
2021-04-28	1.53294	0.00833575	Swale
2021-04-29	1.5601	0.00852451	Swale
2021-04-30	1.58512	0.00868061	Swale
2021-05-01	1.57084	0.00851644	Swale
2021-05-02	1.55151	0.00831288	Swale
2021-05-03	1.5275	0.00827082	Swale
2021-05-04	1.50174	0.00820225	Swale
2021-05-05	1.45762	0.00775806	Swale
2021-05-06	1.39909	0.00741324	Swale
2021-05-07	1.32612	0.201045	Swale
2021-05-08	1.23421	0.316812	Swale
2021-05-09	1.15886	0.37499	Swale
2021-05-10	1.08874	0.430526	Swale
2021-05-11	1.0345	0.479066	Swale
2021-05-12	0.984128	0.523055	Swale
2021-05-13	0.93929	0.55787	Swale
2021-05-14	0.896359	0.590289	Swale
2021-05-15	0.857574	0.617279	Swale
2021-05-16	0.825473	0.649427	Swale
2021-05-17	0.792221	0.688906	Swale
2021-05-18	0.768676	0.727319	Swale
2021-05-19	0.736821	0.767354	Swale
2021-05-20	0.709845	0.809272	Swale
2021-05-21	0.679793	0.852628	Swale
2021-05-22	0.650155	0.892238	Swale
2021-05-23	0.621969	0.936995	Swale
2021-05-24	0.593386	0.971632	Swale
2021-05-25	0.564443	1.00676	Swale
2021-05-26	0.535928	1.05084	Swale
2021-05-27	0.505905	1.08293	Swale
2021-05-28	0.476175	1.12459	Swale
2021-05-29	0.453387	1.15644	Swale
2021-05-30	0.427053	1.18909	Swale
2021-05-31	0.402325	1.2215	Swale
2021-06-01	0.383475	1.2744	Swale
2021-06-02	0.360766	1.32281	Swale
2021-06-03	0.339285	1.37537	Swale
2021-06-04	0.325303	1.42975	Swale
2021-06-05	0.314752	1.51006	Swale
2021-06-06	0.30551	1.59501	Swale
2021-06-07	0.299411	1.70656	Swale
2021-06-08	0.292008	1.84343	Swale
2021-06-09	0.291814	1.99778	Swale
2021-06-10	0.291774	2.17835	Swale
2021-06-11	0.288772	2.37972	Swale
2021-06-12	0.287315	2.60907	Swale
2021-06-13	0.285234	2.86059	Swale
2021-06-14	0.28202	3.11244	Swale
2021-06-15	0.277927	3.40517	Swale
2021-06-16	0.276053	3.70426	Swale
2021-06-17	0.273897	4.013	Swale
2021-06-18	0.27013	4.33988	Swale
2021-06-19	0.265226	4.69699	Swale
2021-06-20	0.259696	5.0649	Swale
2021-06-21	0.254566	5.45071	Swale
2021-06-22	0.249401	5.85695	Swale
2021-06-23	0.244159	6.27412	Swale
2021-06-24	0.239635	6.72026	Swale
2021-06-25	0.235795	7.19392	Swale
2021-06-26	0.230321	7.69557	Swale
2021-06-27	0.222836	8.22611	Swale
2021-06-28	0.216782	8.75469	Swale
2021-06-29	0.211991	9.37341	Swale
2021-06-30	0.205503	10.0343	Swale
2020-09-01	8.52883	0	Manchester
2020-09-02	8.46654	0	Manchester
2020-09-03	8.35312	0	Manchester
2020-09-04	8.92723	0	Manchester
2020-09-05	11.3892	0	Manchester
2020-09-06	11.7597	0	Manchester
2020-09-07	12.0131	0	Manchester
2020-09-08	12.1892	0	Manchester
2020-09-09	12.4306	0	Manchester
2020-09-10	12.7461	0	Manchester
2020-09-11	13.7568	0	Manchester
2020-09-12	15.4113	0	Manchester
2020-09-13	16.794	0	Manchester
2020-09-14	18.3616	0	Manchester
2020-09-15	20.3176	0	Manchester
2020-09-16	22.6655	0	Manchester
2020-09-17	25.4403	0	Manchester
2020-09-18	28.8044	0	Manchester
2020-09-19	32.8432	0	Manchester
2020-09-20	37.5494	0	Manchester
2020-09-21	42.9637	0	Manchester
2020-09-22	48.9516	0	Manchester
2020-09-23	55.485	0	Manchester
2020-09-24	62.4855	0	Manchester
2020-09-25	69.5106	0	Manchester
2020-09-26	77.6985	0	Manchester
2020-09-27	83.8702	0	Manchester
2020-09-28	88.8224	0	Manchester
2020-09-29	92.3699	0	Manchester
2020-09-30	94.2929	0	Manchester
2020-10-01	94.6351	0	Manchester
2020-10-02	95.8043	0	Manchester
2020-10-03	94.7741	0	Manchester
2020-10-04	92.2922	0	Manchester
2020-10-05	88.929	0	Manchester
2020-10-06	85.237	0	Manchester
2020-10-07	81.5219	0	Manchester
2020-10-08	77.942	0	Manchester
2020-10-09	74.7385	0	Manchester
2020-10-10	72.4423	0	Manchester
2020-10-11	70.3084	0	Manchester
2020-10-12	68.798	0	Manchester
2020-10-13	67.8987	0	Manchester
2020-10-14	67.4584	0	Manchester
2020-10-15	67.3416	0	Manchester
2020-10-16	67.6345	0	Manchester
2020-10-17	68.9347	0	Manchester
2020-10-18	69.8814	0	Manchester
2020-10-19	70.5675	0	Manchester
2020-10-20	71.2808	0	Manchester
2020-10-21	71.6359	0	Manchester
2020-10-22	71.931	0	Manchester
2020-10-23	71.9448	0	Manchester
2020-10-24	71.7906	0	Manchester
2020-10-25	71.5292	0	Manchester
2020-10-26	71.0609	0	Manchester
2020-10-27	70.3288	0	Manchester
2020-10-28	69.4745	0	Manchester
2020-10-29	68.4772	0	Manchester
2020-10-30	67.4398	0	Manchester
2020-10-31	66.2419	0	Manchester
2020-11-01	65.0928	0	Manchester
2020-11-02	63.8887	0	Manchester
2020-11-03	62.6069	0	Manchester
2020-11-04	61.2738	0	Manchester
2020-11-05	59.9275	0	Manchester
2020-11-06	58.5162	0	Manchester
2020-11-07	56.9283	0	Manchester
2020-11-08	55.2746	0	Manchester
2020-11-09	53.4824	0	Manchester
2020-11-10	51.6645	0	Manchester
2020-11-11	49.7809	0	Manchester
2020-11-12	47.8397	0	Manchester
2020-11-13	45.8633	0	Manchester
2020-11-14	43.8801	0	Manchester
2020-11-15	41.7774	0	Manchester
2020-11-16	39.7205	0	Manchester
2020-11-17	37.7466	0	Manchester
2020-11-18	35.749	0	Manchester
2020-11-19	33.8913	0	Manchester
2020-11-20	32.183	0	Manchester
2020-11-21	30.6842	0	Manchester
2020-11-22	29.1738	0	Manchester
2020-11-23	27.7608	0	Manchester
2020-11-24	26.5036	0	Manchester
2020-11-25	25.3584	0	Manchester
2020-11-26	24.4333	0	Manchester
2020-11-27	23.5559	2.018	Manchester
2020-11-28	22.8832	2.51172	Manchester
2020-11-29	22.2868	2.75087	Manchester
2020-11-30	21.7638	2.91684	Manchester
2020-12-01	21.3232	3.11909	Manchester
2020-12-02	20.9629	3.30335	Manchester
2020-12-03	20.5593	3.50584	Manchester
2020-12-04	20.2499	3.72935	Manchester
2020-12-05	20.1363	3.9682	Manchester
2020-12-06	20.0024	4.21951	Manchester
2020-12-07	19.8891	4.48332	Manchester
2020-12-08	19.7128	4.80055	Manchester
2020-12-09	19.5066	5.06893	Manchester
2020-12-10	19.3171	5.3869	Manchester
2020-12-11	19.1305	5.70325	Manchester
2020-12-12	18.927	6.06049	Manchester
2020-12-13	18.7101	6.41044	Manchester
2020-12-14	18.5621	6.77323	Manchester
2020-12-15	18.362	7.13244	Manchester
2020-12-16	18.1222	7.54474	Manchester
2020-12-17	17.9601	7.97985	Manchester
2020-12-18	17.7898	8.45836	Manchester
2020-12-19	17.6743	8.96294	Manchester
2020-12-20	17.6295	9.5773	Manchester
2020-12-21	17.734	10.2681	Manchester
2020-12-22	17.865	11.0415	Manchester
2020-12-23	18.1588	11.9922	Manchester
2020-12-24	18.5726	13.0937	Manchester
2020-12-25	19.1056	14.3342	Manchester
2020-12-26	19.7836	15.8046	Manchester
2020-12-27	20.545	17.5181	Manchester
2020-12-28	21.4353	19.4892	Manchester
2020-12-29	22.4154	21.7254	Manchester
2020-12-30	23.4575	24.1409	Manchester
2020-12-31	24.4294	26.6932	Manchester
2021-01-01	25.3167	29.6426	Manchester
2021-01-02	25.8976	32.5379	Manchester
2021-01-03	26.2413	35.2762	Manchester
2021-01-04	26.3824	37.6162	Manchester
2021-01-05	26.1924	39.7179	Manchester
2021-01-06	25.6801	41.4501	Manchester
2021-01-07	24.7845	42.8408	Manchester
2021-01-08	23.6929	43.728	Manchester
2021-01-09	22.7975	44.1867	Manchester
2021-01-10	21.5277	44.329	Manchester
2021-01-11	20.2175	44.3668	Manchester
2021-01-12	18.9487	44.0769	Manchester
2021-01-13	17.6386	43.7753	Manchester
2021-01-14	16.4103	43.3587	Manchester
2021-01-15	15.2435	42.9088	Manchester
2021-01-16	14.0931	42.2337	Manchester
2021-01-17	13.0845	41.5247	Manchester
2021-01-18	12.1245	40.7236	Manchester
2021-01-19	11.2149	40.1531	Manchester
2021-01-20	10.371	39.4054	Manchester
2021-01-21	9.61431	38.7577	Manchester
2021-01-22	8.91134	38.0273	Manchester
2021-01-23	8.25257	37.7131	Manchester
2021-01-24	7.67064	37.2136	Manchester
2021-01-25	7.09969	36.7217	Manchester
2021-01-26	6.5543	36.2522	Manchester
2021-01-27	6.07279	35.7954	Manchester
2021-01-28	5.60622	35.2148	Manchester
2021-01-29	5.18962	34.7243	Manchester
2021-01-30	4.90992	34.1146	Manchester
2021-01-31	4.57973	33.3446	Manchester
2021-02-01	4.23751	32.5326	Manchester
2021-02-02	3.90031	31.5743	Manchester
2021-02-03	3.58875	30.7251	Manchester
2021-02-04	3.30144	29.847	Manchester
2021-02-05	3.02227	28.9691	Manchester
2021-02-06	2.75873	28.1647	Manchester
2021-02-07	2.50758	27.4803	Manchester
2021-02-08	2.29952	26.7314	Manchester
2021-02-09	2.1094	26.1191	Manchester
2021-02-10	1.9437	25.565	Manchester
2021-02-11	1.79227	25.0002	Manchester
2021-02-12	1.65516	24.5461	Manchester
2021-02-13	1.72044	24.1925	Manchester
2021-02-14	1.66263	23.6963	Manchester
2021-02-15	1.58378	23.1576	Manchester
2021-02-16	1.49718	22.639	Manchester
2021-02-17	1.41477	22.0482	Manchester
2021-02-18	1.31261	21.3846	Manchester
2021-02-19	1.2218	20.6789	Manchester
2021-02-20	1.12013	19.8616	Manchester
2021-02-21	1.01801	19.0532	Manchester
2021-02-22	0.925469	18.0695	Manchester
2021-02-23	0.834496	17.0886	Manchester
2021-02-24	0.753026	16.1411	Manchester
2021-02-25	0.681169	15.259	Manchester
2021-02-26	0.617263	14.4075	Manchester
2021-02-27	0.562806	13.6839	Manchester
2021-02-28	0.514465	13.1078	Manchester
[truncated: 1,637 more rows]
