# Supplementary material for: Genomic reconstruction of the SARS-CoV-2 epidemic in England
Source: Nature. 2021 Oct 14;600(7889):506–11. doi: 10.1038/s41586-021-04069-y (PMC8674138; doi:10.1038/s41586-021-04069-y)
Supplement: Supplementary file 8 — Source Data Fig. 4 [file 41586_2021_4069_MOESM8_ESM.xlsx]

## Sheet: Content
Figure/Sheet	Content
F4a	Total incidence of each lineage in England.
F4b	Number of unique lineages and total numbers of lineages sequenced

## Sheet: F4a
	2020-09-01	2020-09-02	2020-09-03	2020-09-04	2020-09-05	2020-09-06	2020-09-07	2020-09-08	2020-09-09	2020-09-10	2020-09-11	2020-09-12	2020-09-13	2020-09-14	2020-09-15	2020-09-16	2020-09-17	2020-09-18	2020-09-19	2020-09-20	2020-09-21	2020-09-22	2020-09-23	2020-09-24	2020-09-25	2020-09-26	2020-09-27	2020-09-28	2020-09-29	2020-09-30	2020-10-01	2020-10-02	2020-10-03	2020-10-04	2020-10-05	2020-10-06	2020-10-07	2020-10-08	2020-10-09	2020-10-10	2020-10-11	2020-10-12	2020-10-13	2020-10-14	2020-10-15	2020-10-16	2020-10-17	2020-10-18	2020-10-19
A	9.27112	8.44958	7.35464	6.51501	5.61497	4.89767	4.23721	3.65549	3.24511	2.82635	2.51279	2.29313	2.09857	1.9312	1.79878	1.67877	1.57773	1.48628	1.41116	1.33998	1.2965	1.24308	1.18671	1.13592	1.10729	1.20739	1.32204	1.45729	1.60891	1.8037	2.00424	2.20016	2.65546	3.17071	3.65618	4.21449	4.84027	5.37363	6.14019	6.36796	6.70592	7.23349	7.57077	7.91586	8.13725	8.23496	7.89836	7.4822	7.13862
A.23.1	1.05836	0.595274	0.313876	0.124471	0.0783661	0.03621	0.0231898	0.0123716	0.00891589	0.00480019	0.00355955	0.00228564	0.00140186	0.000776807	0.000588551	0.000407052	0.00026333	0.00020391	0.000103195	3.37379e-05	1.11158e-05	3.15465e-06	1.15724e-06	1.70339e-07	4.93517e-08	1.53751e-08	4.79768e-09	1.81015e-09	7.75482e-10	3.01374e-10	1.08299e-10	4.17962e-11	4.60083e-11	5.03164e-11	5.30611e-11	5.68638e-11	6.0404e-11	6.394e-11	6.81852e-11	7.31847e-11	7.88587e-11	8.51555e-11	9.03811e-11	9.87758e-11	1.05464e-10	1.09488e-10	4.17293e-11	1.48628e-11	6.39493e-12
A.23.1.484	0.989286	0.566767	0.222951	0.103115	0.0639482	0.0311372	0.0181582	0.01079	0.00580531	0.00301389	0.00184418	0.00137555	0.000855129	0.000674434	0.000402921	0.000282907	0.000180287	0.000116038	5.40438e-05	2.03997e-05	7.41118e-06	3.74058e-06	6.74556e-07	1.19701e-07	3.47118e-08	1.19008e-08	5.81455e-09	2.49679e-09	8.26538e-10	2.40393e-10	1.45723e-10	4.03452e-11	4.20647e-11	4.49302e-11	4.83125e-11	5.08366e-11	5.62858e-11	6.12875e-11	6.57711e-11	7.11376e-11	7.74487e-11	8.35516e-11	9.03091e-11	9.75229e-11	1.00694e-10	1.02931e-10	4.54684e-11	1.40225e-11	4.15227e-12
A.27	1.37983	0.796612	0.380252	0.174777	0.0775564	0.0415316	0.0223373	0.0142567	0.00838795	0.0050924	0.00361629	0.00171941	0.00117437	0.000923616	0.000573602	0.000357843	0.000217527	0.000159281	7.53212e-05	3.14661e-05	1.13847e-05	3.46634e-06	1.03457e-06	2.88449e-07	8.64767e-08	2.12976e-08	7.75843e-09	3.55746e-09	1.88678e-09	4.37718e-10	1.8672e-10	8.3101e-11	9.16318e-11	1.00931e-10	1.07279e-10	1.15041e-10	1.20881e-10	1.29596e-10	1.36657e-10	1.41473e-10	1.45979e-10	1.52909e-10	1.63372e-10	1.72323e-10	1.89125e-10	2.03362e-10	6.66424e-11	1.7103e-11	6.85474e-12
B	3.78364	3.80094	3.69193	3.61515	3.69761	3.70774	3.69714	3.73126	3.71761	3.7464	3.63889	2.90632	2.62425	2.53736	2.56882	2.59852	2.73049	2.89114	3.25318	3.56835	3.93436	4.52358	5.1935	5.76727	6.32582	7.24921	8.04954	9.0386	10.5862	11.9593	13.6153	15.78	19.2954	22.197	24.6189	26.7964	29.4611	30.7352	31.5654	32.4755	32.8933	33.1884	34.7427	36.3999	37.8487	39.2253	41.2178	43.3733	45.2843
B.1	58.0342	55.4781	52.6268	52.3308	55.8799	56.6166	57.6864	57.7169	57.6777	57.2157	57.1619	57.5809	58.978	61.5449	65.0609	69.9279	75.2644	80.675	87.7578	95.6254	104.891	113.763	123.073	133.076	144.62	156.871	169.968	184.218	199.114	213.655	230.003	246.149	262.512	278.092	293.93	307.719	321.363	332.904	345.04	355.676	366.155	376.412	386.602	399.545	410.819	424.237	435.233	446.445	456.312
B.1.1	200.574	193.049	183.858	177.303	174.934	173.38	171.728	169.242	168.746	168.04	167.351	168.316	170.112	173.275	176.902	181.611	187.773	194.738	203.336	212.787	223.406	235.369	248.019	262.627	277.52	295.825	316.062	335.842	356.387	378.072	399.94	421.613	441.237	459.796	475.571	490.117	503.692	515.735	526.37	537.018	550.463	562.317	573.969	586.224	599.688	610.844	625.179	637.965	649.027
B.1.1.1	90.8064	87.0423	83.3197	80.9967	82.2845	83.3843	84.7593	85.908	87.4884	87.6623	89.1043	92.3239	94.3456	97.4731	100.712	104.672	108.492	113.787	119.744	125.845	132.999	139.493	147.617	154.5	162.347	172.482	181.542	191.43	201.004	210.721	220.896	228.968	237.525	243.605	248.921	253.847	258.966	262.292	265.895	270.239	274.548	278.301	283.104	288.783	293.529	299.397	303.481	308.371	311.459
B.1.1.7	3.68634e-06	2.6804e-06	2.01236e-06	1.4319e-06	1.08736e-06	8.99874e-07	7.43305e-07	6.07477e-07	5.40119e-07	4.67337e-07	4.15643e-07	4.24692e-07	4.36353e-07	5.06938e-07	6.54775e-07	1.18116e-06	2.69628e-06	0.193504	0.277243	0.342699	0.40171	0.470297	0.556006	0.637921	0.723921	0.844021	0.991706	1.16173	1.38379	1.66214	1.97225	2.34349	2.735	3.2189	3.74372	4.29349	4.88601	5.60941	6.37011	7.17499	8.07327	9.10044	10.24	11.5947	13.4382	24.8816	31.522	36.9373	41.4999
B.1.1.7.484	1.64816	1.00324	0.610201	0.355259	0.178328	0.104472	0.0716595	0.0387401	0.0266098	0.0156576	0.012022	0.00751878	0.00410019	0.00306866	0.00206707	0.00160706	0.00135555	0.000939166	0.000343116	0.000135249	5.77001e-05	1.05854e-05	2.74235e-06	8.04027e-07	2.53363e-07	8.97624e-08	2.6328e-08	8.67559e-09	3.98692e-09	1.57064e-09	5.0172e-10	2.31216e-10	2.50936e-10	2.71492e-10	2.87677e-10	3.03971e-10	3.28371e-10	3.53999e-10	3.71926e-10	4.00382e-10	4.25638e-10	4.48168e-10	4.70591e-10	4.93407e-10	5.18798e-10	5.56898e-10	1.83317e-10	6.29924e-11	1.6418e-11
B.1.1.29	26.757	25.5066	24.3463	23.4396	23.9052	24.3248	24.777	24.7723	24.2534	24.1028	24.1243	24.5837	25.2314	25.8631	27.1921	27.9815	29.2495	30.821	32.6875	34.5349	36.7281	39.1052	41.3842	44.4134	47.662	50.2405	52.7551	55.1189	57.3709	59.4357	62.0752	64.2617	66.6975	68.5847	70.1168	71.1264	71.9862	73.0174	74.8093	77.2272	78.6221	80.5416	82.3916	83.6113	85.3812	87.9039	89.5219	91.1702	93.2317
B.1.1.37	208.647	208.057	206.823	202.201	209.27	216.466	221.666	224.85	228.391	231.057	234.025	239.488	246.13	255.02	263.794	277.812	292.004	307.545	327.085	350.003	373.103	398.196	425.355	454.538	484.198	519.016	554.787	591.094	626.588	661.254	693.341	719.782	744.475	761.306	773.378	779.588	783.092	781.597	780.89	776.365	776.852	774.961	774.244	773.307	772.707	772.666	773.53	774.354	778.113
B.1.1.67	2.34895	2.39868	3.31104	4.53738	5.1248	5.72656	6.35452	6.83046	7.08848	7.22736	7.55198	8.04832	8.77341	9.59346	10.5738	11.8559	13.1498	14.5006	16.1321	18.103	20.148	22.2188	24.2413	26.6315	29.0373	31.0513	33.1768	34.3012	35.8193	37.0151	38.2612	39.061	39.6179	40.2554	40.6368	40.5182	40.7464	41.3919	41.4795	41.2934	41.6009	41.4908	41.5785	41.9622	42.5501	42.667	42.9679	43.5847	43.6898
B.1.1.196	2.41781	2.59039	2.69449	3.01616	3.17972	3.27963	3.3878	3.34474	3.38854	3.45328	3.50813	3.49579	3.54018	3.78368	3.9882	4.50411	5.22927	7.87329	9.84366	11.2908	12.4887	13.4263	14.6818	15.846	17.1041	17.8658	18.7626	19.6537	20.4339	21.4156	22.4849	23.3714	24.3853	25.0948	25.9805	27.0892	27.8041	28.7025	29.9375	30.5843	31.6157	33.0369	34.1732	35.2176	36.1887	37.704	38.7057	40.045	41.3694
B.1.1.198	12.9579	12.4836	11.7769	11.2323	10.7152	10.3251	9.89916	9.54908	9.38006	9.29759	9.23268	9.1962	9.27148	9.40339	9.58934	9.91081	10.2964	10.773	11.2867	11.8152	12.4429	13.1642	13.9497	14.821	15.735	16.5106	17.151	17.7175	18.242	18.6234	18.939	19.2883	19.6751	19.9379	20.22	20.3678	20.7749	21.4387	22.2001	22.7126	23.2933	24.2903	24.9611	25.992	27.0475	28.1018	29.1762	29.9326	30.7363
B.1.1.240	5.00737	4.53348	4.53966	4.30451	4.22919	4.68889	5.02241	5.3546	5.4482	5.71682	5.75496	5.63164	5.74768	5.78222	5.89857	5.90199	6.02778	6.1117	6.23648	6.51551	6.85244	7.27732	7.67432	8.09411	8.4463	8.73834	9.4443	10.1076	10.7472	11.3005	12.0458	12.5595	12.7969	13.0655	13.3861	13.5388	13.6208	13.8389	13.9826	14.4908	15.0482	15.644	16.2956	16.6014	17.3057	17.8418	18.274	19.1093	19.3972
B.1.1.255	17.4789	16.9631	16.6313	16.1747	16.045	16.2044	16.1287	16.2894	16.4165	16.5729	16.6464	16.6752	16.8774	17.0917	17.3968	17.8791	18.2132	18.5549	19.0185	19.3937	19.8757	20.1574	20.3851	20.5947	20.9284	21.018	21.2721	21.4851	21.6588	22.0418	22.3625	22.6701	23.2633	23.7079	24.3192	24.9003	25.334	25.5095	25.9107	26.573	27.1489	27.8733	28.5921	29.2687	29.9391	30.5747	31.1271	31.6483	32.1012
B.1.1.279	13.9466	14.2045	17.3386	20.3686	27.438	30.395	33.3356	35.0399	35.9415	36.9136	37.0225	38.636	40.8005	42.2441	44.2683	45.8654	48.0818	49.95	52.1896	55.1218	57.4642	60.489	63.3707	67.2943	69.8078	72.3419	74.9359	76.0467	77.7586	79.8554	81.7571	82.7154	84.0359	86.155	86.5808	87.355	87.4185	87.2674	87.4015	87.8144	88.2525	88.3969	89.8283	90.6351	90.5634	91.4308	90.6036	89.9322	88.4219
B.1.1.286	27.2431	27.9256	28.4604	28.6496	29.4097	30.7362	31.4223	32.1199	33.1934	33.8205	34.5449	35.3883	36.5058	37.3283	38.5853	39.78	40.5552	41.7817	42.4236	43.1913	43.8268	44.3801	45.4696	46.261	47.1831	49.0437	50.8303	52.5618	54.1979	56.3299	58.2053	59.6677	61.6559	63.5495	64.9265	65.9653	67.4903	68.5942	69.4825	72.1236	74.3111	77.1974	78.9604	81.6817	83.1111	85.3974	87.1818	87.4616	87.679
B.1.1.301	31.3177	33.3072	34.5433	37.1865	40.1391	42.0719	43.6187	44.2985	44.6916	44.808	44.5487	44.7491	45.283	45.6341	45.9492	46.0525	46.4415	46.7233	47.456	48.0469	48.9187	49.9179	50.4009	51.3391	52.6957	53.2457	54.121	55.5839	57.2687	58.0533	60.1022	62.0693	63.9417	66.6267	68.7685	70.0528	71.0085	71.5666	71.7947	72.518	73.3094	73.9866	74.914	75.544	75.7975	76.1063	76.2747	76.1575	76.3715
B.1.1.303	15.1935	15.7182	16.8061	21.2817	23.6749	25.5226	26.48	28.8079	29.4825	29.6303	29.73	30.4545	32.0353	34.0977	37.4515	41.0485	44.5467	48.6613	51.5247	54.9208	58.3701	63.1721	67.3868	72.2896	77.3398	80.1101	82.9398	85.5947	87.8395	89.6824	90.9773	92.711	93.4523	93.7073	93.6102	92.1714	89.7762	87.966	86.1137	85.8594	86.3589	85.9349	85.9467	86.2778	85.7833	85.7326	86.3931	86.3512	86.7767
B.1.1.304	4.70371	4.34493	4.04434	3.80993	3.72654	3.68712	3.63675	3.6118	3.56833	3.57411	3.5456	3.553	3.71335	3.79274	3.91487	4.09001	4.36386	4.68968	5.13028	5.57023	5.97021	6.6362	7.30977	8.13632	8.99861	10.0483	11.2143	12.3539	13.8106	15.0822	16.2245	17.6533	18.8469	19.8367	20.5527	21.4439	22.0629	22.7527	23.4825	23.6998	24.1322	24.452	24.9278	25.5143	26.04	26.5795	27.1822	27.5041	27.7311
B.1.1.307	118.114	117.442	118.302	119.43	126.459	133.603	135.612	138.969	142.094	144.58	147.077	153.846	159.837	166.157	173.829	185.057	196.54	208.614	225.284	241.237	260.64	281.41	304.898	329.913	357.267	384.313	410.466	438.002	468.84	498.215	523.444	546.05	565.921	580.882	588.055	597.473	599.842	600.334	597.397	593.148	591.246	587.952	586.034	583.827	581.28	578.169	576.535	575.338	570.135
B.1.1.311	137.199	135.974	139.912	142.479	147.21	152.674	160.596	164.882	167.167	172.21	176.094	180.732	186.809	193.625	201.539	210.784	221.443	234.144	244.456	256.218	269.881	284.69	299.865	314.786	331.987	348.986	367.159	385.672	404.107	421.627	436.505	453.278	466.692	479.084	490.163	501.052	508.258	517.803	524.992	531.11	535.808	543.738	552.548	558.339	565.19	573.93	580.12	584.313	587.102
B.1.1.315	168.303	163.368	160.073	171.755	185.278	191.726	195.078	197.219	197.264	197.164	199.202	204.68	211.361	220.945	232.023	243.325	255.558	270.859	286.403	304.649	325.483	346.918	370.513	395.068	421.546	448.477	477.881	508.026	539.968	569.5	598.785	628.852	656.065	681.393	704.674	725.373	739.857	751.532	759.611	768.809	778.445	787.741	795.205	802.702	807.093	811.889	819.372	824.4	827.257
B.1.1.318	2.3908	1.71711	1.18905	0.782485	0.591789	0.397059	0.238873	0.118034	0.0650228	0.0376112	0.0250414	0.0136564	0.00874783	0.00528352	0.00341612	0.00271118	0.00216976	0.00155404	0.000937602	0.000326012	0.000111413	2.84817e-05	9.988e-06	2.61212e-06	5.9218e-07	1.6581e-07	6.98332e-08	2.53699e-08	1.08886e-08	4.23033e-09	1.7231e-09	6.99794e-10	7.40886e-10	7.8394e-10	8.29345e-10	8.87031e-10	9.57187e-10	1.04239e-09	1.12596e-09	1.21974e-09	1.32021e-09	1.43194e-09	1.55019e-09	1.65713e-09	1.75139e-09	1.8244e-09	4.80778e-10	2.01643e-10	6.37166e-11
B.1.36	18.5861	17.2463	15.9506	14.8165	14.7359	14.646	14.5726	14.4363	14.4076	14.4316	14.5444	14.8052	15.4044	16.0099	16.6951	17.5528	18.699	20.098	21.3979	23.0434	24.7293	26.3729	28.16	30.2986	32.2995	34.9208	37.8956	40.8666	44.0757	47.1996	50.4796	53.8463	57.4413	61.3269	65.0006	69.1164	72.4062	76.2725	80.2319	83.151	86.6793	90.5034	94.5877	98.249	103.123	107.159	112.215	117.322	122.189
B.1.36.9	2.26285	2.3607	3.34963	4.8419	5.78907	6.29347	6.68717	6.89828	7.19459	7.41241	7.65942	7.89754	8.27915	8.73234	9.20149	9.91701	10.6976	11.4478	11.7858	12.0056	12.4436	12.8114	13.6127	14.692	16.1687	17.7231	19.7623	22.2344	25.0615	28.1588	31.9471	35.6559	38.3845	41.19	43.0964	44.7055	46.6891	47.9412	49.2335	50.0544	50.6886	51.3471	52.0123	52.7449	53.2681	53.8054	56.3816	59.11	61.9256
B.1.36.17	140.287	139.2	138.049	139.355	141.35	141.904	142.643	142.729	142.935	143.666	144.774	145.683	147.247	149.083	152.144	156.029	160.51	165.564	170.278	175.951	180.858	186.341	191.076	196.028	201.309	208.553	217.03	226.207	235.909	245.353	256.154	269	281.584	292.976	302.699	312.647	320.049	328.989	335.805	344.655	352.081	359.961	366.931	376.011	384.23	393.056	401.338	409.019	413.812
B.1.36.28	2.41623	2.50866	3.04044	3.79154	4.88463	5.31739	5.46058	5.60799	5.69259	5.76161	5.88446	5.82667	5.78711	5.85638	5.94223	6.04891	6.15342	6.34568	6.75424	7.28418	7.90776	8.54771	9.19442	9.8543	10.6527	11.4077	12.3742	13.2748	14.0564	14.9948	15.8081	16.7415	17.5298	18.1178	18.6827	19.1565	19.5526	20.1111	20.6818	21.5426	22.6682	23.7112	24.7423	25.9917	26.9205	28.024	28.8306	29.743	30.2277
B.1.160	113.396	107.658	101.589	96.5217	95.9594	96.2796	96.555	96.2844	95.8177	94.9487	94.8614	95.1232	96.7123	99.0572	102.4	106.234	111.532	117.642	122.889	130.352	138.129	146.428	155.313	166.085	178.185	191.704	207.231	222.736	238.453	255.319	270.545	286.007	300.243	315.777	326.056	335.494	342.666	349.638	356.111	359.243	364.842	370.227	375.416	379.536	385.008	392.388	397.463	404.937	410.759
B.1.160.7	1.00568	0.5302	0.297245	0.156244	0.0903077	0.0466776	0.0240897	0.0114382	0.00587008	0.00378059	0.0022887	0.00134409	0.000903279	0.000586564	0.000428727	0.000316731	0.000244036	0.000157547	8.02729e-05	1.89921e-05	4.84147e-06	1.39991e-06	2.7646e-07	7.18071e-08	2.08666e-08	1.90889e-08	3.47382e-08	4.61637e-08	1.78587e-07	6.25443e-07	5.58117e-06	1.58166	15.4353	20.0141	24.3272	28.7396	32.9394	36.5213	40.3391	43.8344	47.3562	50.9227	54.6156	57.4676	60.3626	63.5607	66.8918	70.4099	74.3534
B.1.177.2	6.76974	6.65329	6.44387	6.19483	6.15008	6.0912	5.92982	5.81103	5.65283	5.42918	5.30374	5.5271	5.85823	6.27726	6.92417	7.82453	8.80017	10.3945	11.8228	12.9938	14.2424	15.547	16.906	18.2831	19.6841	21.468	23.6603	26.0342	29.3508	33.1169	38.2918	43.9864	49.6639	55.2586	61.078	65.0251	67.759	70.5046	73.4158	74.7534	75.3997	76.3405	77.1872	78.6306	79.2433	80.3028	80.631	81.5011	80.9386
B.1.177.4	1.27573	1.28003	1.43651	1.99782	25.6739	27.7071	29.1797	30.5151	32.4457	35.0038	38.5767	45.3454	50.9199	56.6816	62.8081	69.9779	79.3386	92.5795	146.789	168.201	188.54	211.66	237.103	265.373	294.189	325.746	361.369	400.463	441.235	486.17	531.432	570.455	608.023	643.868	679.236	714.003	743.13	772.903	796.123	818.685	843.186	866.273	894.328	920.159	951.202	982.605	1010.73	1037.13	1064.39
B.1.177.6	0.311832	0.200988	0.0847642	0.0394233	0.0190264	0.0108331	0.00738457	0.00477225	0.00252159	0.00141287	0.000991931	0.00141558	0.00172874	0.00240451	0.00419915	0.0106291	0.0781775	0.779694	1.4981	1.76373	1.94465	2.12309	2.25166	2.39271	2.53438	2.72757	2.90976	3.15569	3.46041	3.84637	4.50065	6.00007	15.7594	19.8894	23.5034	26.9594	30.6992	34.2175	37.9389	41.2007	44.6826	47.6789	51.2969	54.5625	57.9454	62.0469	67.1682	72.5249	77.7063
B.1.177.7	3.79608	3.63728	3.50509	3.29369	3.14255	3.01361	2.92515	2.85254	2.72049	2.60948	2.45972	2.14137	1.83429	1.63701	1.57392	1.49274	1.4244	1.42714	1.53553	1.68017	1.85779	2.08177	2.42921	2.95515	3.60642	4.64024	5.97982	7.24254	8.91063	10.8181	13.3955	15.3256	17.1435	20.2801	22.8021	25.1546	26.5854	28.6404	29.8788	31.3947	33.5067	35.1358	37.117	41.2119	48.2511	54.4685	66.876	76.639	82.4061
B.1.177.8	1.02808	0.738767	0.594753	0.528575	0.52371	0.528743	0.534529	0.561737	0.60576	0.638152	0.660561	0.717279	0.730325	0.756925	0.796592	0.810058	0.836391	0.844006	0.887705	0.95903	1.03032	1.14235	1.26096	1.41406	1.59508	1.90163	2.21019	2.67838	3.26205	4.09613	5.63154	8.70187	12.346	14.4426	16.5056	18.8654	20.9313	22.9266	24.7665	27.5532	30.0455	32.2543	36.1014	40.6988	45.1873	49.4202	55.5342	60.148	64.2609
B.1.177.9	0.710209	0.380861	0.177751	0.0849986	0.0314657	0.0172522	0.00661404	0.00325222	0.00148432	0.000772609	0.000419996	0.000400012	0.000461216	0.000926974	0.00141247	0.00525035	0.0976449	0.220028	0.345859	0.491909	0.657132	0.813025	0.979823	1.15534	1.34468	1.53364	1.75283	2.08208	2.63727	3.45075	4.80133	8.74574	32.1874	37.3121	42.622	47.5421	52.7874	58.6984	63.6411	69.96	75.6583	82.2878	89.1755	96.6641	106.076	113.955	121.92	132.589	139.507
B.1.177.10	2.16908	2.05945	1.96124	2.06736	2.17068	2.36097	2.52372	2.65868	2.7998	2.96166	3.17533	3.5078	3.8863	4.36206	4.91341	5.53476	6.25193	7.1261	8.14412	9.309	10.6212	11.9748	13.4091	15.0446	16.8751	18.8366	20.9555	23.007	25.1433	27.4665	29.801	32.0191	33.9533	35.77	37.5317	38.9056	40.0052	41.1062	42.2797	43.535	44.5056	45.7675	46.956	48.3026	49.7607	51.4216	52.9981	55.1728	57.5758
B.1.177.15	0.600289	0.33214	0.197581	0.102684	0.0657411	0.0603899	0.0621484	0.0793994	0.185997	0.42116	0.930959	1.32867	1.71804	2.0052	2.33103	2.77633	3.43048	4.3965	5.7898	6.69685	7.56352	8.50787	9.38338	10.3559	11.454	12.5136	13.8816	15.2562	16.8094	18.6389	20.797	23.0949	25.7914	28.6889	31.2679	34.3614	37.4799	40.6589	43.5278	47.5931	51.7533	55.6694	59.7118	64.1629	67.8334	71.5559	76.0682	81.5902	86.9205
B.1.177.16	0.515203	0.548847	0.797678	1.07248	1.35521	1.5205	1.67731	1.89011	1.97909	2.09608	2.21067	2.26826	2.39805	2.59249	2.87899	3.26296	3.88964	7.88868	10.3511	12.1561	14.2257	16.5271	19.293	22.7743	26.9603	32.3884	39.7198	49.4045	61.237	75.4524	92.0353	110.336	128.912	145.296	161.583	175.568	186.055	193.723	198.753	201.778	205.188	209.718	214.132	218.292	223.884	228.909	233.571	238.351	244.738
B.1.177.17	15.1948	14.4438	14.0602	13.3225	13.9604	14.5144	15.0999	16.1097	17.1866	18.5389	21.1079	23.2237	26.1954	28.5171	30.9886	33.297	35.5359	37.8619	39.8161	42.3537	44.7163	46.8173	48.9836	50.992	53.2409	56.237	59.4621	63.3634	67.6083	72.0922	77.0519	83.3096	89.5314	96.827	105.675	113.505	121.062	126.899	134.402	140.569	147.407	155.04	162.376	170.658	177.594	185.04	190.918	197.446	205.022
B.1.177.18	0.826385	0.414152	0.173959	0.0571736	0.030061	0.0170104	0.00743023	0.00364855	0.00180385	0.000938163	0.000588268	0.0005591	0.00077668	0.00122361	0.00332816	0.0183525	0.360657	1.83457	2.18236	2.47246	2.91688	3.4249	3.98134	5.04175	10.1209	11.7602	13.3664	15.4157	17.7224	20.2193	22.5301	24.6679	26.9358	29.1663	32.3063	35.6103	40.1219	45.4998	50.795	55.8734	61.018	66.5856	71.4808	78.0276	82.918	88.247	92.4208	96.1865	100.61
B.1.177.19	4.38543	4.60096	4.82485	4.85064	5.0369	5.16125	5.22633	5.23747	5.2203	5.17455	5.23205	5.28798	5.32681	5.50747	5.74884	6.01789	6.69106	8.09274	9.89871	11.4627	12.9231	14.237	15.8015	17.4281	19.0619	20.716	22.504	24.4849	26.2294	28.2029	30.207	32.3873	34.1353	35.946	37.6989	38.9977	40.3859	42.0176	43.6254	45.7578	48.2808	50.9009	54.0636	57.2633	61.2638	64.1562	67.0204	70.4011	73.7913
B.1.177.20	0.582208	0.292597	0.161376	0.0863723	0.0720568	0.0669342	0.0831214	0.136906	0.314804	0.487231	0.896489	1.21916	1.51529	1.73929	1.90188	2.11451	2.35919	3.25105	8.43688	10.1488	11.8264	13.4573	14.772	16.3825	17.9073	20.2735	23.6419	27.2267	31.9159	35.905	40.3601	46.0069	52.2186	60.4888	66.5579	71.7479	75.5297	78.1829	80.6242	84.0534	88.0293	91.3219	97.2526	102.644	106.474	111.127	115.37	120.398	124.582
B.1.221	21.2358	19.4149	18.1889	16.8747	16.2981	15.6929	15.0902	14.7455	14.348	13.9985	13.9163	14.1268	14.2245	14.4943	15.3777	16.2957	17.3464	18.9074	21.1182	23.8544	27.7187	31.9044	35.3852	39.6119	44.8093	49.4386	53.9596	58.4491	62.9129	66.6353	70.3017	74.5077	76.847	77.9206	79.0872	79.9582	80.0818	80.2153	80.5581	80.3889	80.919	80.9546	82.2995	82.5893	84.0388	87.8434	87.0715	86.622	85.7559
B.1.221.1	15.133	15.1923	16.0977	16.6667	17.3274	18.04	18.1478	18.4235	18.5866	18.5373	18.45	18.5186	18.4808	18.5234	18.9355	19.5739	20.4893	21.2688	22.0441	22.911	23.8189	25.2699	26.6401	28.5771	30.6353	32.2749	33.7661	35.3832	37.1589	39.1147	40.7342	42.7661	44.6258	45.8783	46.7363	48.1221	49.2377	50.6989	51.8652	52.7593	53.5497	54.1438	55.0392	55.8701	57.574	58.5758	59.5517	60.2456	60.697
B.1.235	66.6848	63.9125	59.9487	56.5041	54.9013	53.2254	51.9866	50.196	48.585	47.2754	46.3768	46.7705	46.7156	47.4179	47.8007	48.8592	49.7434	51.3666	53.2993	55.3133	57.9728	60.9036	63.7502	66.7803	69.7206	74.0166	78.8197	83.5551	88.6631	93.466	97.7984	102.068	105.349	108.706	112.524	114.551	115.926	116.673	117.467	118.026	118.322	119.63	120.767	120.937	121.353	121.42	122.013	122.621	123.75
B.1.258	59.4594	56.1367	52.9571	49.9977	49.6828	50.199	50.1623	49.8475	49.3727	49.0138	49.3235	49.9253	50.8661	52.6126	54.8148	58.1495	61.9811	66.9633	73.1562	79.5948	86.8094	93.9323	101.511	110.38	120.012	130.711	141.898	154.489	168.317	184.918	200.946	218.461	232.739	248.679	262.326	276.436	288.616	298.279	308.572	318.503	328.416	338.882	349.047	359.653	370.654	382.954	394.33	405.937	416.59
B.1.258.3	45.6532	48.4937	49.6576	51.5665	54.2705	58.9933	61.0275	61.4551	62.783	62.5647	62.866	63.0276	63.3302	63.2955	63.8828	64.9249	65.9622	66.5222	67.5029	68.3438	69.0808	69.6171	70.1122	70.6959	70.7036	71.6261	72.9089	74.3372	75.938	78.6941	79.9148	80.7062	83.2757	85.5346	87.5175	89.8085	91.9851	93.5459	94.9925	96.9665	98.4797	99.3615	100.361	103.227	104.797	105.634	105.714	105.487	104.624
B.1.258.4	1.74345	1.4104	1.29332	1.24626	1.27283	1.39775	1.41132	1.4597	1.51145	1.56182	1.69941	1.79344	1.90612	2.05003	2.26851	2.59726	2.90332	3.37691	3.74929	4.41912	5.13147	6.03044	7.06358	8.22032	10.5098	13.0574	16.3136	19.4002	22.284	25.0989	27.8564	31.0691	33.4086	36.4833	39.1934	41.7423	43.443	45.4013	47.2582	49.235	51.3061	53.1273	55.2744	57.4747	59.5097	62.1184	63.2425	64.2121	64.9076
B.1.351	1.46556	1.0134	0.664164	0.357763	0.235786	0.114767	0.0598087	0.0362847	0.026275	0.0167846	0.0122068	0.00751141	0.00556622	0.00321905	0.0017705	0.00117312	0.000875353	0.000725137	0.000328723	0.000147045	5.81962e-05	1.52702e-05	3.57205e-06	8.13685e-07	2.77911e-07	9.13026e-08	1.92974e-08	7.90494e-09	3.05807e-09	9.47028e-10	2.65287e-10	9.74906e-11	1.03355e-10	1.12528e-10	1.19929e-10	1.27292e-10	1.37757e-10	1.48803e-10	1.62803e-10	1.71787e-10	1.78272e-10	1.86884e-10	1.94216e-10	2.09273e-10	2.20889e-10	2.38569e-10	8.50454e-11	2.59597e-11	8.36478e-12
B.1.362	1.89565	2.04945	2.44458	5.02801	10.0763	11.4449	12.513	13.4341	14.6333	15.8039	16.8656	17.4661	18.1721	19.0166	19.8103	20.6463	21.271	22.0886	22.2931	22.5891	22.6849	22.9994	23.2447	23.4182	23.7314	25.0468	26.6495	28.2155	30.3232	32.2696	34.6116	37.2469	40.0755	42.5152	45.0833	48.3683	51.0457	54.1257	57.3876	58.8762	60.2341	61.4752	63.4061	64.8118	66.4843	67.8002	69.1305	70.0019	70.4672
B.1.367	45.4312	42.0908	39.426	36.9623	34.9251	32.9586	31.2243	29.2938	27.3465	25.931	25.1706	24.1294	23.8023	23.4085	23.029	22.7009	22.7458	22.9322	22.6856	23.1606	23.1588	23.7594	23.8826	23.8696	24.2535	24.4458	24.6813	25.0354	25.0785	25.2101	25.0678	25.0215	24.4639	23.8078	23.2044	22.4832	21.8051	21.1048	20.3626	20.0183	19.9163	20.1652	20.478	20.6734	20.4314	20.4866	20.119	20.165	19.9316
B.1.389	36.2226	35.7777	35.0955	34.2405	34.892	35.4215	35.8009	35.7414	36.3373	36.9206	38.1517	39.2437	40.7576	42.5532	44.2768	46.4946	49.1033	52.0286	55.0801	58.4417	61.6524	64.8249	68.3651	72.3529	76.4491	80.552	84.9567	89.1565	93.6112	98.2087	103.665	107.638	112.737	117.448	121.506	123.363	126.337	129.012	130.895	131.815	133.919	135.148	135.804	137.677	140.204	142.209	142.761	142.323	141.775
B.1.427	1.39372	0.91599	0.510424	0.2723	0.134781	0.073847	0.031761	0.0165484	0.0095213	0.00652545	0.00445965	0.00270043	0.00152737	0.00105128	0.000825042	0.000635671	0.000414954	0.00034253	0.000148987	5.1623e-05	2.04442e-05	5.37957e-06	1.33209e-06	4.73475e-07	7.21258e-08	2.44564e-08	7.13845e-09	2.99602e-09	9.42906e-10	3.45609e-10	1.25925e-10	5.27371e-11	5.75526e-11	6.27269e-11	6.83508e-11	7.41655e-11	7.92494e-11	8.41503e-11	9.00027e-11	9.71784e-11	1.05532e-10	1.103e-10	1.15776e-10	1.2684e-10	1.34332e-10	1.42517e-10	7.72865e-11	2.92251e-11	1.21481e-11
B.1.429	1.29773	0.791741	0.51023	0.260439	0.115911	0.0675998	0.0350354	0.020685	0.0113636	0.00656225	0.00399276	0.00284363	0.0017492	0.00112433	0.000759831	0.00059696	0.00043341	0.000331621	0.000144462	6.49943e-05	2.65018e-05	8.65881e-06	2.28642e-06	6.25422e-07	1.28334e-07	3.772e-08	1.35317e-08	3.93523e-09	1.44646e-09	5.51593e-10	2.26152e-10	9.79036e-11	1.06136e-10	1.14908e-10	1.23311e-10	1.31047e-10	1.39409e-10	1.43732e-10	1.46971e-10	1.50272e-10	1.56813e-10	1.65972e-10	1.74926e-10	1.86555e-10	2.01234e-10	2.09466e-10	7.93579e-11	2.77531e-11	1.18372e-11
B.1.471	20.6114	20.1504	19.9135	19.2844	18.7888	18.4879	18.1921	17.5855	17.1229	16.8296	16.4358	16.6092	16.9357	17.4371	18.2607	18.8035	19.8342	20.7103	21.7215	22.3998	23.3438	23.9159	24.9202	25.5703	26.3615	26.7738	27.0368	27.5017	27.7691	28.1445	28.6946	28.9224	29.3965	30.0484	30.6136	30.9285	30.8584	31.2949	31.4754	32.0706	32.5553	33.5663	34.3936	34.9446	35.4292	36.7006	37.4139	37.9908	38.6795
B.1.525	1.19961	0.763701	0.435944	0.252279	0.127305	0.0781644	0.0487966	0.0326502	0.0166555	0.0086593	0.00458232	0.00288718	0.00205646	0.00129336	0.000963357	0.000702744	0.000498677	0.000365048	0.000157833	7.21337e-05	2.49012e-05	6.21846e-06	1.71942e-06	6.41665e-07	1.16793e-07	3.77961e-08	1.43229e-08	5.59161e-09	2.13515e-09	6.41794e-10	3.04436e-10	1.15443e-10	1.25602e-10	1.35287e-10	1.4948e-10	1.61496e-10	1.72027e-10	1.81631e-10	1.90344e-10	2.01303e-10	2.13713e-10	2.27207e-10	2.37305e-10	2.53847e-10	2.71691e-10	2.88221e-10	1.66061e-10	4.77113e-11	2.09185e-11
B.1.526	3.45727	2.5374	1.90025	1.34865	0.984787	0.673404	0.453035	0.315443	0.171656	0.10684	0.0712186	0.0413534	0.0332193	0.0270755	0.018224	0.0134751	0.0102692	0.00632198	0.00239605	0.0014183	0.000608308	0.000207171	5.09391e-05	8.13388e-06	1.58032e-06	5.37757e-07	1.50491e-07	5.14455e-08	3.05364e-08	1.35477e-08	4.38957e-09	1.83038e-09	2.00124e-09	2.22606e-09	2.45249e-09	2.63729e-09	2.77045e-09	2.86744e-09	3.07867e-09	3.338e-09	3.58899e-09	3.8125e-09	4.04e-09	4.27222e-09	4.62177e-09	4.92758e-09	1.41605e-09	3.34529e-10	8.64131e-11
B.1.617.1	4.7167	3.44105	2.54756	1.73929	1.37411	1.08111	0.790183	0.578993	0.455305	0.33717	0.269572	0.189051	0.129937	0.102155	0.0748716	0.0628782	0.0383827	0.0271489	0.0125985	0.00469057	0.00218445	0.000627339	0.000204588	5.52643e-05	8.02889e-06	3.07761e-06	1.06098e-06	2.64933e-07	1.06944e-07	3.75498e-08	1.24578e-08	5.90227e-09	6.18092e-09	6.72233e-09	7.24786e-09	7.64904e-09	8.07096e-09	8.57615e-09	9.14993e-09	9.76094e-09	1.04152e-08	1.11322e-08	1.19648e-08	1.29542e-08	1.40033e-08	1.46357e-08	5.85433e-09	2.38651e-09	6.71671e-10
B.1.617.2	1.18773	0.88133	0.63262	0.459755	0.300814	0.250927	0.20925	0.144834	0.115714	0.0935322	0.0753792	0.0650907	0.0537164	0.0436475	0.0368066	0.02856	0.0218829	0.0184126	0.0122845	0.00769361	0.00452512	0.00246206	0.00133092	0.000489794	0.000189251	0.000102851	6.54349e-05	4.13909e-05	3.56052e-05	2.74012e-05	2.09267e-05	1.43314e-05	1.57023e-05	1.6696e-05	1.77933e-05	1.90081e-05	2.05227e-05	2.18934e-05	2.29974e-05	2.46377e-05	2.60431e-05	2.84746e-05	3.06776e-05	3.28043e-05	3.46936e-05	3.69632e-05	2.63968e-05	1.48073e-05	9.04151e-06
B.1.617.3	1.8784	1.22284	0.751339	0.398061	0.213437	0.112387	0.0743601	0.0441907	0.0241899	0.0166965	0.00941235	0.00391749	0.00294051	0.0021036	0.00145235	0.00112388	0.000867063	0.000606777	0.000197029	8.03703e-05	3.39051e-05	1.25704e-05	3.83237e-06	1.04984e-06	1.70909e-07	5.8426e-08	1.91425e-08	4.53461e-09	2.11342e-09	7.85894e-10	2.47103e-10	1.08207e-10	1.19213e-10	1.3126e-10	1.4425e-10	1.60439e-10	1.73984e-10	1.87269e-10	2.00645e-10	2.16682e-10	2.34368e-10	2.51848e-10	2.70732e-10	2.86906e-10	3.08191e-10	3.30187e-10	9.73615e-11	4.07117e-11	1.32769e-11
C.36.3	1.566	0.977556	0.597547	0.306855	0.167951	0.0937592	0.0540445	0.0293893	0.0195265	0.0132428	0.00922124	0.0047129	0.00327202	0.00229353	0.00160887	0.00107573	0.000727296	0.000506932	0.000229194	0.000106134	3.86329e-05	9.27769e-06	2.58484e-06	4.82994e-07	1.24707e-07	3.44034e-08	1.14785e-08	3.99449e-09	1.59945e-09	7.04761e-10	3.06196e-10	1.52953e-10	1.69095e-10	1.83719e-10	1.96563e-10	2.09214e-10	2.22474e-10	2.37718e-10	2.53031e-10	2.65438e-10	2.80821e-10	2.9912e-10	3.14536e-10	3.39376e-10	3.64963e-10	3.8197e-10	1.84229e-10	5.81486e-11	1.59905e-11
C.37	1.62496	1.08293	0.68079	0.382845	0.258229	0.157869	0.11273	0.0772306	0.0484251	0.0208337	0.0130824	0.00771359	0.00517929	0.00334094	0.00234309	0.00146583	0.000848644	0.0006476	0.000247168	9.74312e-05	3.52996e-05	1.08225e-05	2.56428e-06	6.92999e-07	1.51507e-07	7.23872e-08	3.10885e-08	1.20313e-08	5.68949e-09	2.34311e-09	6.73446e-10	2.96965e-10	3.0673e-10	3.24706e-10	3.47675e-10	3.68517e-10	3.97456e-10	4.24932e-10	4.55214e-10	4.93699e-10	5.40128e-10	5.8682e-10	6.23334e-10	6.58764e-10	6.81258e-10	7.14059e-10	3.15313e-10	6.91216e-11	1.99604e-11
P.1	5.16739	3.77048	2.87367	1.96748	1.57728	1.18574	0.937559	0.754186	0.564132	0.434447	0.335225	0.202966	0.135729	0.101682	0.0751506	0.0522548	0.0380754	0.0228064	0.00878515	0.00360692	0.00165134	0.000614724	0.000182654	3.27041e-05	6.13763e-06	2.85843e-06	1.23678e-06	4.22823e-07	1.70047e-07	4.06012e-08	1.67283e-08	6.8413e-09	7.41831e-09	8.15582e-09	8.76308e-09	9.31385e-09	1.00926e-08	1.0881e-08	1.16361e-08	1.23724e-08	1.3319e-08	1.41172e-08	1.49849e-08	1.59227e-08	1.68803e-08	1.79308e-08	6.13536e-09	1.39806e-09	2.8588e-10
P.2	1.23528	0.84167	0.530193	0.291069	0.164047	0.0876527	0.0490944	0.0302854	0.0139553	0.00810314	0.0050441	0.00319401	0.00188541	0.00105141	0.0007017	0.000455026	0.000367489	0.00021308	8.01618e-05	2.60302e-05	1.14178e-05	3.39526e-06	1.12672e-06	2.93839e-07	6.23315e-08	2.03925e-08	7.66987e-09	3.27593e-09	1.04147e-09	3.66426e-10	1.24295e-10	5.20869e-11	5.51544e-11	5.9548e-11	6.45419e-11	6.84964e-11	7.22882e-11	7.67273e-11	8.09543e-11	8.58006e-11	9.14274e-11	9.7622e-11	1.01366e-10	1.06342e-10	1.1328e-10	1.21008e-10	5.28407e-11	1.79404e-11	3.66898e-12
R.1	1.97523	1.28595	0.842949	0.51528	0.327983	0.205969	0.102038	0.0513357	0.026424	0.0171533	0.0123929	0.00813693	0.00594147	0.00451713	0.0034253	0.00218292	0.00170544	0.00139189	0.000648275	0.000276632	8.41208e-05	2.66105e-05	8.83404e-06	2.48493e-06	3.66332e-07	1.42426e-07	3.67084e-08	1.55663e-08	5.596e-09	2.24897e-09	8.86928e-10	3.26702e-10	3.53462e-10	3.74082e-10	3.94213e-10	4.17929e-10	4.45117e-10	4.79882e-10	5.2025e-10	5.66306e-10	6.18229e-10	6.69355e-10	6.95194e-10	7.18529e-10	7.39876e-10	7.59984e-10	3.21812e-10	9.97663e-11	2.8566e-11
AV.1	3.15159	2.12509	1.55011	1.11258	0.895738	0.643617	0.45359	0.256965	0.137968	0.0782189	0.0428026	0.0219744	0.0148155	0.0106264	0.00790939	0.0058693	0.00433887	0.00267241	0.00130442	0.00047464	0.000235435	7.36368e-05	2.57386e-05	7.11512e-06	1.21232e-06	4.01453e-07	1.7288e-07	4.48531e-08	1.62486e-08	4.84283e-09	1.80186e-09	8.94329e-10	9.57474e-10	1.02443e-09	1.11118e-09	1.2233e-09	1.34381e-09	1.47132e-09	1.60381e-09	1.73894e-09	1.84096e-09	1.98636e-09	2.11708e-09	2.23271e-09	2.31189e-09	2.40106e-09	1.18968e-09	2.68712e-10	7.9715e-11
AY.1	2.21594	1.7452	1.17622	0.655902	0.40329	0.251566	0.17055	0.0927854	0.0647648	0.0368154	0.0194725	0.0127004	0.00802501	0.00468325	0.00367114	0.00244639	0.00170668	0.00112114	0.000599143	0.000242081	0.000111485	3.80822e-05	1.19999e-05	1.95528e-06	4.11785e-07	1.51346e-07	5.37202e-08	1.99536e-08	6.81699e-09	3.17654e-09	1.19073e-09	4.47377e-10	4.89443e-10	5.34888e-10	6.00284e-10	6.49204e-10	6.9384e-10	7.12392e-10	7.28996e-10	7.48748e-10	7.72817e-10	8.02115e-10	8.37257e-10	8.95854e-10	9.21843e-10	9.77701e-10	3.37309e-10	5.60319e-11	1.68315e-11
B.1.177	558.946	546.796	539.838	690.163	723.505	740.627	757.173	775.453	791.78	814.551	842.239	886.464	932.303	983.638	1044.31	1113.06	1195.65	1285.96	1393.8	1510.1	1636.97	1770.23	1917.05	2077.85	2253.05	2444.83	2655.32	2885.46	3130.95	3388.61	3651.6	3920.95	4169.21	4415.22	4636.61	4849.3	5043.25	5217.4	5379.99	5554.75	5723.57	5890.72	6071.55	6258.74	6444.2	6629.5	6842.51	7043.42	7242.21
[truncated: 254 more columns]

## Sheet: Fig4b
	Unique lineages	Total genomes sequenced
2020-09-05	114	1711
2020-09-12	123	2117
2020-09-19	89	1372
2020-09-26	111	2963
2020-10-03	98	2088
2020-10-10	119	3514
2020-10-17	125	4230
2020-10-24	125	5166
2020-10-31	107	3320
2020-11-07	128	6409
2020-11-14	137	7684
2020-11-21	119	5084
2020-11-28	98	2905
2020-12-05	68	1416
2020-12-12	110	5351
2020-12-19	110	6803
2020-12-26	70	3356
2021-01-02	77	5426
2021-01-09	81	6931
2021-01-16	75	9115
2021-01-23	62	9895
2021-01-30	54	11719
2021-02-06	31	3240
2021-02-13	34	5722
2021-02-20	37	9254
2021-02-27	23	8670
2021-03-06	31	8717
2021-03-13	24	10227
2021-03-20	21	11029
2021-03-27	23	12687
2021-04-03	22	8886
2021-04-10	23	5739
2021-04-17	24	4931
2021-04-24	24	4998
2021-05-01	21	4481
2021-05-08	28	4586
2021-05-15	20	4633
2021-05-22	20	6139
2021-05-29	14	8695
2021-06-05	15	13325
2021-06-12	11	13594
2021-06-19	7	10361
2021-06-26	9	12689
