# Supplementary material for: Genomic reconstruction of the SARS-CoV-2 epidemic in England
Source: Nature. 2021 Oct 14;600(7889):506–11. doi: 10.1038/s41586-021-04069-y (PMC8674138; doi:10.1038/s41586-021-04069-y)
Supplement: Supplementary file 9 — Source Data Fig. 5 [file 41586_2021_4069_MOESM9_ESM.xlsx]

## Sheet: Content
Figure/Sheet	Content
F5a	Weekly counts of E484K Variants, B.1.1.7 and Delta
F5b	Modelled incidence of selected lineages in England
F5c Incidence Bristol	Modelled daily incidence of selected lineages in Bristol
F5c Incidence Woking	Modelled daily incidence of selected lineages in Woking
F5c Incidence Barnet	Modelled daily incidence of selected lineages in Barnet
F5c Incidence Bolton	Modelled daily incidence of selected lineages in Bolton
F5c Probability Bristol	Modelled probabilities of selected lineages in Bristol
F5c Probability Woking	Modelled probabilities of selected lineages in Woking
F5c Probability Barnet	Modelled probabilities of selected lineages in Barnet
F5c Probability Bolton	Modelled probabilities of selected lineages in Bristol
F5d	Number of on introduction
F5e	Fold changes of other lineages and Delta between June and May
F5f	R values in May and June of 315 LTLA
F5g	R0 fold changes in 315 LTLA

## Sheet: F5a
	2020-09-05	2020-09-12	2020-09-19	2020-09-26	2020-10-03	2020-10-10	2020-10-17	2020-10-24	2020-10-31	2020-11-07	2020-11-14	2020-11-21	2020-11-28	2020-12-05	2020-12-12	2020-12-19	2020-12-26	2021-01-02	2021-01-09	2021-01-16	2021-01-23	2021-01-30	2021-02-06	2021-02-13	2021-02-20	2021-02-27	2021-03-06	2021-03-13	2021-03-20	2021-03-27	2021-04-03	2021-04-10	2021-04-17	2021-04-24	2021-05-01	2021-05-08	2021-05-15	2021-05-22	2021-05-29	2021-06-05	2021-06-12	2021-06-19	2021-06-26
B.1.351 E484K	0	0	0	0	0	0	0	0	0	0	0	0	0	0	0	2	1	5	6	9	6	8	4	6	7	8	15	5	22	19	13	12	12	14	29	13	10	0	5	0	5	1	3
B.1.525 E484K	0	0	0	0	0	0	0	0	0	0	0	0	0	0	0	1	0	1	4	4	9	6	7	2	6	9	11	11	8	15	10	2	8	19	9	18	10	2	2	1	0	0	0
B.1.526 E484K	0	0	0	0	0	0	0	0	0	0	0	0	0	0	0	0	0	0	0	0	0	0	0	0	0	0	0	1	2	0	0	0	0	0	0	0	0	0	0	0	0	0	0
B.1.1.318 E484K	0	0	0	0	0	0	0	0	0	0	0	0	0	0	0	0	0	0	0	0	1	4	0	0	1	3	5	7	4	20	12	9	1	15	15	14	7	15	6	5	5	2	1
P.1 E484K	0	0	0	0	0	0	0	0	0	0	0	0	0	0	0	0	0	0	0	0	0	0	0	0	3	1	1	0	0	0	0	8	10	15	11	10	12	5	3	6	5	0	0
P.2 E484K	0	0	0	0	0	0	0	0	0	0	0	1	0	0	2	2	0	3	2	0	3	3	1	0	5	3	3	2	0	0	0	0	1	0	0	0	0	0	0	0	0	0	0
B.1.621 E484K	0	0	0	0	0	0	0	0	0	0	0	0	0	0	0	0	0	0	0	0	0	0	0	0	0	0	0	0	0	0	0	0	0	0	0	0	0	0	0	0	0	1	0
R.1 E484K	0	0	0	0	0	0	0	0	0	0	0	1	0	0	0	0	0	0	0	0	0	1	0	4	4	0	0	1	0	0	0	0	0	0	0	0	2	0	0	0	0	0	0
AV.1 E484K	0	0	0	0	0	0	0	0	0	0	0	0	0	0	0	0	0	0	0	0	0	0	0	0	0	0	0	0	0	0	2	0	0	1	9	15	18	5	7	3	2	2	0
A.23.1 E484K	0	0	0	0	0	0	0	0	0	0	0	0	0	0	0	0	0	1	2	18	10	9	1	3	1	0	0	0	0	0	0	0	0	0	0	0	0	0	0	0	0	0	0
B.1.1.7 E484K	0	0	0	0	0	0	0	0	0	0	0	0	0	0	0	2	0	0	6	8	6	8	3	2	4	9	3	3	4	6	7	10	9	16	7	4	14	14	1	6	0	0	2
B.1.617.1	0	0	0	0	0	0	0	0	0	0	0	0	0	0	0	0	0	0	0	0	0	0	0	0	0	0	0	1	5	5	4	10	32	42	43	12	4	3	4	2	0	0	0
B.1.617.2	0	0	0	0	0	0	0	0	0	0	0	0	0	0	0	0	0	0	0	0	0	0	0	0	1	0	0	0	0	2	1	24	57	230	512	1307	2389	4739	8049	14484	18039	12402	14253
B.1.617.3	0	0	0	0	0	0	0	0	0	0	0	0	0	0	0	0	0	0	0	0	0	0	0	0	0	0	0	0	0	0	1	0	1	3	1	0	0	0	0	0	0	0	0
Other	1826	2324	1557	3684	2721	3591	3792	5428	3658	6003	5827	5073	2528	615	3028	2584	1383	1208	1444	1672	1215	1038	291	195	250	154	86	61	60	61	30	32	32	37	32	39	40	28	24	43	45	16	25
B.1.1.7	0	0	0	2	2	1	5	23	28	153	416	480	386	347	1917	3888	1839	3632	5822	8000	8808	11499	4972	5296	10517	10893	10203	12163	13186	15063	11397	7481	5727	5787	4776	4059	3248	2614	2336	1843	1254	297	163

## Sheet: F5b
index	variable	value	quantile
2020-12-01	B.1.351	0.794696	0.5
2020-12-02	B.1.351	0.927494	0.5
2020-12-03	B.1.351	1.06051	0.5
2020-12-04	B.1.351	1.20885	0.5
2020-12-05	B.1.351	1.33654	0.5
2020-12-06	B.1.351	1.47805	0.5
2020-12-07	B.1.351	1.62924	0.5
2020-12-08	B.1.351	1.79435	0.5
2020-12-09	B.1.351	2.02346	0.5
2020-12-10	B.1.351	2.25289	0.5
2020-12-11	B.1.351	2.46616	0.5
2020-12-12	B.1.351	2.75318	0.5
2020-12-13	B.1.351	3.04641	0.5
2020-12-14	B.1.351	3.37361	0.5
2020-12-15	B.1.351	3.73655	0.5
2020-12-16	B.1.351	4.04717	0.5
2020-12-17	B.1.351	4.39055	0.5
2020-12-18	B.1.351	4.73619	0.5
2020-12-19	B.1.351	5.18247	0.5
2020-12-20	B.1.351	5.70265	0.5
2020-12-21	B.1.351	6.19841	0.5
2020-12-22	B.1.351	6.95981	0.5
2020-12-23	B.1.351	7.97486	0.5
2020-12-24	B.1.351	9.93751	0.5
2020-12-25	B.1.351	12.2828	0.5
2020-12-26	B.1.351	14.9752	0.5
2020-12-27	B.1.351	18.3824	0.5
2020-12-28	B.1.351	20.5617	0.5
2020-12-29	B.1.351	23.5251	0.5
2020-12-30	B.1.351	25.9138	0.5
2020-12-31	B.1.351	28.427	0.5
2021-01-01	B.1.351	29.7195	0.5
2021-01-02	B.1.351	31.277	0.5
2021-01-03	B.1.351	33.4793	0.5
2021-01-04	B.1.351	35.9111	0.5
2021-01-05	B.1.351	37.6634	0.5
2021-01-06	B.1.351	38.7395	0.5
2021-01-07	B.1.351	40.5881	0.5
2021-01-08	B.1.351	41.2923	0.5
2021-01-09	B.1.351	42.1618	0.5
2021-01-10	B.1.351	42.3828	0.5
2021-01-11	B.1.351	42.7761	0.5
2021-01-12	B.1.351	42.0323	0.5
2021-01-13	B.1.351	41.1359	0.5
2021-01-14	B.1.351	40.1284	0.5
2021-01-15	B.1.351	38.343	0.5
2021-01-16	B.1.351	36.294	0.5
2021-01-17	B.1.351	34.536	0.5
2021-01-18	B.1.351	32.596	0.5
2021-01-19	B.1.351	30.9844	0.5
2021-01-20	B.1.351	29.5228	0.5
2021-01-21	B.1.351	28.0128	0.5
2021-01-22	B.1.351	26.4679	0.5
2021-01-23	B.1.351	25.0323	0.5
2021-01-24	B.1.351	23.8882	0.5
2021-01-25	B.1.351	23.0293	0.5
2021-01-26	B.1.351	22.2021	0.5
2021-01-27	B.1.351	21.5122	0.5
2021-01-28	B.1.351	20.5796	0.5
2021-01-29	B.1.351	19.6674	0.5
2021-01-30	B.1.351	19.2567	0.5
2021-01-31	B.1.351	18.6036	0.5
2021-02-01	B.1.351	18.1567	0.5
2021-02-02	B.1.351	18.356	0.5
2021-02-03	B.1.351	18.9033	0.5
2021-02-04	B.1.351	18.9099	0.5
2021-02-05	B.1.351	19.2385	0.5
2021-02-06	B.1.351	19.3072	0.5
2021-02-07	B.1.351	19.2547	0.5
2021-02-08	B.1.351	19.5903	0.5
2021-02-09	B.1.351	20.1471	0.5
2021-02-10	B.1.351	19.9706	0.5
2021-02-11	B.1.351	20.5689	0.5
2021-02-12	B.1.351	20.0227	0.5
2021-02-13	B.1.351	19.6388	0.5
2021-02-14	B.1.351	18.9443	0.5
2021-02-15	B.1.351	18.4654	0.5
2021-02-16	B.1.351	17.9955	0.5
2021-02-17	B.1.351	17.4712	0.5
2021-02-18	B.1.351	16.9771	0.5
2021-02-19	B.1.351	16.4269	0.5
2021-02-20	B.1.351	15.6314	0.5
2021-02-21	B.1.351	15.0769	0.5
2021-02-22	B.1.351	14.3922	0.5
2021-02-23	B.1.351	13.6973	0.5
2021-02-24	B.1.351	13.0403	0.5
2021-02-25	B.1.351	12.4894	0.5
2021-02-26	B.1.351	11.9749	0.5
2021-02-27	B.1.351	11.5125	0.5
2021-02-28	B.1.351	11.122	0.5
2021-03-01	B.1.351	10.8334	0.5
2021-03-02	B.1.351	10.5604	0.5
2021-03-03	B.1.351	10.5451	0.5
2021-03-04	B.1.351	10.3369	0.5
2021-03-05	B.1.351	10.0336	0.5
2021-03-06	B.1.351	10.1237	0.5
2021-03-07	B.1.351	10.165	0.5
2021-03-08	B.1.351	10.3719	0.5
2021-03-09	B.1.351	10.4647	0.5
2021-03-10	B.1.351	10.9612	0.5
2021-03-11	B.1.351	11.7459	0.5
2021-03-12	B.1.351	12.2805	0.5
2021-03-13	B.1.351	12.9855	0.5
2021-03-14	B.1.351	14.0129	0.5
2021-03-15	B.1.351	14.6038	0.5
2021-03-16	B.1.351	15.1536	0.5
2021-03-17	B.1.351	15.8064	0.5
2021-03-18	B.1.351	16.083	0.5
2021-03-19	B.1.351	16.1208	0.5
2021-03-20	B.1.351	16.4182	0.5
2021-03-21	B.1.351	16.2401	0.5
2021-03-22	B.1.351	15.9217	0.5
2021-03-23	B.1.351	15.8179	0.5
2021-03-24	B.1.351	15.6461	0.5
2021-03-25	B.1.351	15.3319	0.5
2021-03-26	B.1.351	14.9724	0.5
2021-03-27	B.1.351	14.5214	0.5
2021-03-28	B.1.351	13.9213	0.5
2021-03-29	B.1.351	13.4698	0.5
2021-03-30	B.1.351	13.2187	0.5
2021-03-31	B.1.351	12.9442	0.5
2021-04-01	B.1.351	12.6588	0.5
2021-04-02	B.1.351	12.2463	0.5
2021-04-03	B.1.351	12.0677	0.5
2021-04-04	B.1.351	11.837	0.5
2021-04-05	B.1.351	11.6424	0.5
2021-04-06	B.1.351	11.3616	0.5
2021-04-07	B.1.351	11.3781	0.5
2021-04-08	B.1.351	11.273	0.5
2021-04-09	B.1.351	11.2518	0.5
2021-04-10	B.1.351	11.1903	0.5
2021-04-11	B.1.351	11.0448	0.5
2021-04-12	B.1.351	10.9066	0.5
2021-04-13	B.1.351	10.8697	0.5
2021-04-14	B.1.351	10.9096	0.5
2021-04-15	B.1.351	10.9871	0.5
2021-04-16	B.1.351	10.8379	0.5
2021-04-17	B.1.351	10.6047	0.5
2021-04-18	B.1.351	10.3715	0.5
2021-04-19	B.1.351	10.1173	0.5
2021-04-20	B.1.351	9.86122	0.5
2021-04-21	B.1.351	9.5727	0.5
2021-04-22	B.1.351	9.30074	0.5
2021-04-23	B.1.351	8.9033	0.5
2021-04-24	B.1.351	8.42021	0.5
2021-04-25	B.1.351	8.00674	0.5
2021-04-26	B.1.351	7.58317	0.5
2021-04-27	B.1.351	7.17537	0.5
2021-04-28	B.1.351	6.84091	0.5
2021-04-29	B.1.351	6.48737	0.5
2021-04-30	B.1.351	6.24373	0.5
2021-05-01	B.1.351	5.95183	0.5
2021-05-02	B.1.351	5.66833	0.5
2021-05-03	B.1.351	5.4251	0.5
2021-05-04	B.1.351	5.20336	0.5
2021-05-05	B.1.351	4.97148	0.5
2021-05-06	B.1.351	4.7578	0.5
2021-05-07	B.1.351	4.58533	0.5
2021-05-08	B.1.351	4.3558	0.5
2021-05-09	B.1.351	4.14114	0.5
2021-05-10	B.1.351	3.93977	0.5
2021-05-11	B.1.351	3.72445	0.5
2021-05-12	B.1.351	3.50773	0.5
2021-05-13	B.1.351	3.29333	0.5
2021-05-14	B.1.351	3.12431	0.5
2021-05-15	B.1.351	2.90619	0.5
2021-05-16	B.1.351	2.7446	0.5
2021-05-17	B.1.351	2.57978	0.5
2021-05-18	B.1.351	2.41713	0.5
2021-05-19	B.1.351	2.286	0.5
2021-05-20	B.1.351	2.15749	0.5
2021-05-21	B.1.351	2.06054	0.5
2021-05-22	B.1.351	1.96249	0.5
2021-05-23	B.1.351	1.85998	0.5
2021-05-24	B.1.351	1.75296	0.5
2021-05-25	B.1.351	1.66865	0.5
2021-05-26	B.1.351	1.56933	0.5
2021-05-27	B.1.351	1.53548	0.5
2021-05-28	B.1.351	1.47661	0.5
2021-05-29	B.1.351	1.42065	0.5
2021-05-30	B.1.351	1.37458	0.5
2021-05-31	B.1.351	1.33224	0.5
2021-06-01	B.1.351	1.29142	0.5
2021-06-02	B.1.351	1.26131	0.5
2021-06-03	B.1.351	1.23617	0.5
2021-06-04	B.1.351	1.20355	0.5
2021-06-05	B.1.351	1.17477	0.5
2021-06-06	B.1.351	1.16848	0.5
2021-06-07	B.1.351	1.12822	0.5
2021-06-08	B.1.351	1.07714	0.5
2021-06-09	B.1.351	1.03618	0.5
2021-06-10	B.1.351	1.01474	0.5
2021-06-11	B.1.351	0.97188	0.5
2021-06-12	B.1.351	0.927875	0.5
2021-06-13	B.1.351	0.883257	0.5
2021-06-14	B.1.351	0.849369	0.5
2021-06-15	B.1.351	0.819194	0.5
2021-06-16	B.1.351	0.79062	0.5
2021-06-17	B.1.351	0.754443	0.5
2021-06-18	B.1.351	0.717167	0.5
2021-06-19	B.1.351	0.675686	0.5
2021-06-20	B.1.351	0.637307	0.5
2021-06-21	B.1.351	0.600647	0.5
2021-06-22	B.1.351	0.56577	0.5
2021-06-23	B.1.351	0.5337	0.5
2021-06-24	B.1.351	0.504362	0.5
2021-06-25	B.1.351	0.474329	0.5
2021-06-26	B.1.351	0.441839	0.5
2021-06-27	B.1.351	0.411263	0.5
2021-06-28	B.1.351	0.382794	0.5
2021-06-29	B.1.351	0.357181	0.5
2021-06-30	B.1.351	0.334297	0.5
2020-12-01	P.1	0	0.5
2020-12-02	P.1	0	0.5
2020-12-03	P.1	0	0.5
2020-12-04	P.1	0	0.5
2020-12-05	P.1	0	0.5
2020-12-06	P.1	0	0.5
2020-12-07	P.1	0	0.5
2020-12-08	P.1	0	0.5
2020-12-09	P.1	0	0.5
2020-12-10	P.1	0	0.5
2020-12-11	P.1	0	0.5
2020-12-12	P.1	0	0.5
2020-12-13	P.1	0	0.5
2020-12-14	P.1	0	0.5
2020-12-15	P.1	0	0.5
2020-12-16	P.1	0	0.5
2020-12-17	P.1	0	0.5
2020-12-18	P.1	0	0.5
2020-12-19	P.1	0	0.5
2020-12-20	P.1	0	0.5
2020-12-21	P.1	0	0.5
2020-12-22	P.1	0	0.5
2020-12-23	P.1	0	0.5
2020-12-24	P.1	0	0.5
2020-12-25	P.1	0	0.5
2020-12-26	P.1	0	0.5
2020-12-27	P.1	0	0.5
2020-12-28	P.1	0	0.5
2020-12-29	P.1	0	0.5
2020-12-30	P.1	0	0.5
2020-12-31	P.1	0	0.5
2021-01-01	P.1	0	0.5
2021-01-02	P.1	0	0.5
2021-01-03	P.1	0	0.5
2021-01-04	P.1	0	0.5
2021-01-05	P.1	0	0.5
2021-01-06	P.1	0	0.5
2021-01-07	P.1	0	0.5
2021-01-08	P.1	0	0.5
2021-01-09	P.1	0	0.5
2021-01-10	P.1	0	0.5
2021-01-11	P.1	0	0.5
2021-01-12	P.1	0	0.5
2021-01-13	P.1	0	0.5
2021-01-14	P.1	0	0.5
2021-01-15	P.1	0	0.5
2021-01-16	P.1	0	0.5
2021-01-17	P.1	0	0.5
2021-01-18	P.1	0	0.5
2021-01-19	P.1	0	0.5
2021-01-20	P.1	0	0.5
2021-01-21	P.1	0	0.5
2021-01-22	P.1	0	0.5
2021-01-23	P.1	0	0.5
2021-01-24	P.1	0	0.5
2021-01-25	P.1	0	0.5
2021-01-26	P.1	0	0.5
2021-01-27	P.1	0	0.5
2021-01-28	P.1	0	0.5
2021-01-29	P.1	0	0.5
2021-01-30	P.1	0	0.5
2021-01-31	P.1	0	0.5
2021-02-01	P.1	0	0.5
2021-02-02	P.1	0	0.5
2021-02-03	P.1	0	0.5
2021-02-04	P.1	0	0.5
2021-02-05	P.1	0.10974	0.5
2021-02-06	P.1	0.29905	0.5
2021-02-07	P.1	0.452957	0.5
2021-02-08	P.1	0.542061	0.5
2021-02-09	P.1	0.73339	0.5
2021-02-10	P.1	0.918218	0.5
2021-02-11	P.1	1.17524	0.5
2021-02-12	P.1	1.34125	0.5
2021-02-13	P.1	1.5038	0.5
2021-02-14	P.1	1.55122	0.5
2021-02-15	P.1	1.57014	0.5
2021-02-16	P.1	1.765	0.5
2021-02-17	P.1	1.88873	0.5
2021-02-18	P.1	2.03701	0.5
2021-02-19	P.1	2.13204	0.5
2021-02-20	P.1	2.0653	0.5
2021-02-21	P.1	1.94189	0.5
2021-02-22	P.1	1.849	0.5
2021-02-23	P.1	1.75373	0.5
2021-02-24	P.1	1.64644	0.5
2021-02-25	P.1	1.50667	0.5
2021-02-26	P.1	1.40258	0.5
2021-02-27	P.1	1.2277	0.5
2021-02-28	P.1	1.08913	0.5
2021-03-01	P.1	0.967656	0.5
2021-03-02	P.1	0.8629	0.5
2021-03-03	P.1	0.784004	0.5
2021-03-04	P.1	0.720465	0.5
2021-03-05	P.1	0.664781	0.5
2021-03-06	P.1	0.62931	0.5
2021-03-07	P.1	0.603534	0.5
2021-03-08	P.1	0.570958	0.5
2021-03-09	P.1	0.568811	0.5
2021-03-10	P.1	0.562729	0.5
2021-03-11	P.1	0.564283	0.5
2021-03-12	P.1	0.560444	0.5
2021-03-13	P.1	0.563111	0.5
2021-03-14	P.1	0.557819	0.5
2021-03-15	P.1	0.540039	0.5
2021-03-16	P.1	0.538293	0.5
2021-03-17	P.1	0.544072	0.5
2021-03-18	P.1	0.540737	0.5
2021-03-19	P.1	0.521834	0.5
2021-03-20	P.1	0.47697	0.5
2021-03-21	P.1	0.436945	0.5
2021-03-22	P.1	0.400481	0.5
2021-03-23	P.1	0.364198	0.5
2021-03-24	P.1	0.325604	0.5
2021-03-25	P.1	0.288804	0.5
2021-03-26	P.1	0.257295	0.5
2021-03-27	P.1	0.251966	0.5
2021-03-28	P.1	0.239739	0.5
2021-03-29	P.1	0.232958	0.5
2021-03-30	P.1	0.23893	0.5
2021-03-31	P.1	0.261522	0.5
2021-04-01	P.1	0.365487	0.5
2021-04-02	P.1	1.09799	0.5
2021-04-03	P.1	1.56962	0.5
2021-04-04	P.1	2.0093	0.5
2021-04-05	P.1	2.27507	0.5
2021-04-06	P.1	2.741	0.5
2021-04-07	P.1	3.16191	0.5
2021-04-08	P.1	3.7232	0.5
2021-04-09	P.1	3.96268	0.5
2021-04-10	P.1	4.16384	0.5
2021-04-11	P.1	4.30473	0.5
2021-04-12	P.1	4.50251	0.5
2021-04-13	P.1	4.61741	0.5
2021-04-14	P.1	4.90891	0.5
2021-04-15	P.1	5.18914	0.5
2021-04-16	P.1	5.35387	0.5
2021-04-17	P.1	5.67445	0.5
2021-04-18	P.1	5.83807	0.5
2021-04-19	P.1	5.98805	0.5
2021-04-20	P.1	6.343	0.5
2021-04-21	P.1	6.72222	0.5
2021-04-22	P.1	6.8437	0.5
2021-04-23	P.1	6.85571	0.5
2021-04-24	P.1	6.67138	0.5
2021-04-25	P.1	6.5653	0.5
2021-04-26	P.1	6.33328	0.5
2021-04-27	P.1	6.065	0.5
2021-04-28	P.1	5.98839	0.5
2021-04-29	P.1	5.70169	0.5
2021-04-30	P.1	5.42065	0.5
2021-05-01	P.1	4.96659	0.5
2021-05-02	P.1	4.58906	0.5
2021-05-03	P.1	4.22597	0.5
2021-05-04	P.1	3.96409	0.5
2021-05-05	P.1	3.67397	0.5
2021-05-06	P.1	3.39101	0.5
2021-05-07	P.1	3.15327	0.5
2021-05-08	P.1	2.89098	0.5
2021-05-09	P.1	2.62115	0.5
2021-05-10	P.1	2.39563	0.5
2021-05-11	P.1	2.16598	0.5
2021-05-12	P.1	1.96618	0.5
2021-05-13	P.1	1.79894	0.5
2021-05-14	P.1	1.64502	0.5
2021-05-15	P.1	1.54818	0.5
2021-05-16	P.1	1.50321	0.5
2021-05-17	P.1	1.43634	0.5
2021-05-18	P.1	1.4013	0.5
2021-05-19	P.1	1.38948	0.5
2021-05-20	P.1	1.38913	0.5
2021-05-21	P.1	1.43296	0.5
2021-05-22	P.1	1.42499	0.5
2021-05-23	P.1	1.4151	0.5
2021-05-24	P.1	1.44229	0.5
2021-05-25	P.1	1.49089	0.5
2021-05-26	P.1	1.50491	0.5
2021-05-27	P.1	1.52159	0.5
2021-05-28	P.1	1.55341	0.5
2021-05-29	P.1	1.51999	0.5
2021-05-30	P.1	1.47073	0.5
2021-05-31	P.1	1.40209	0.5
2021-06-01	P.1	1.3272	0.5
2021-06-02	P.1	1.23598	0.5
2021-06-03	P.1	1.15896	0.5
2021-06-04	P.1	1.06626	0.5
2021-06-05	P.1	0.972757	0.5
2021-06-06	P.1	0.869264	0.5
2021-06-07	P.1	0.791067	0.5
2021-06-08	P.1	0.716654	0.5
2021-06-09	P.1	0.655082	0.5
2021-06-10	P.1	0.582536	0.5
2021-06-11	P.1	0.520328	0.5
2021-06-12	P.1	0.457567	0.5
2021-06-13	P.1	0.401948	0.5
2021-06-14	P.1	0.354712	0.5
2021-06-15	P.1	0.315584	0.5
2021-06-16	P.1	0.279136	0.5
2021-06-17	P.1	0.2493	0.5
2021-06-18	P.1	0.221042	0.5
2021-06-19	P.1	0.194061	0.5
2021-06-20	P.1	0.172041	0.5
2021-06-21	P.1	0.153055	0.5
2021-06-22	P.1	0.135657	0.5
2021-06-23	P.1	0.120699	0.5
2021-06-24	P.1	0.106689	0.5
2021-06-25	P.1	0.0936432	0.5
2021-06-26	P.1	0.0825136	0.5
2021-06-27	P.1	0.0724146	0.5
2021-06-28	P.1	0.0633463	0.5
2021-06-29	P.1	0.0557238	0.5
2021-06-30	P.1	0.0491932	0.5
2020-12-01	B.1.525	0	0.5
2020-12-02	B.1.525	0	0.5
2020-12-03	B.1.525	0	0.5
2020-12-04	B.1.525	0	0.5
2020-12-05	B.1.525	0	0.5
2020-12-06	B.1.525	0	0.5
2020-12-07	B.1.525	0	0.5
2020-12-08	B.1.525	0	0.5
2020-12-09	B.1.525	0	0.5
2020-12-10	B.1.525	0	0.5
2020-12-11	B.1.525	0	0.5
2020-12-12	B.1.525	0.296236	0.5
2020-12-13	B.1.525	0.507596	0.5
2020-12-14	B.1.525	0.688546	0.5
2020-12-15	B.1.525	0.828582	0.5
2020-12-16	B.1.525	0.982321	0.5
2020-12-17	B.1.525	1.08581	0.5
2020-12-18	B.1.525	1.27651	0.5
2020-12-19	B.1.525	1.35182	0.5
2020-12-20	B.1.525	1.49108	0.5
2020-12-21	B.1.525	1.52356	0.5
2020-12-22	B.1.525	1.63052	0.5
2020-12-23	B.1.525	1.79855	0.5
2020-12-24	B.1.525	1.95167	0.5
2020-12-25	B.1.525	2.14503	0.5
2020-12-26	B.1.525	2.4792	0.5
2020-12-27	B.1.525	3.13869	0.5
2020-12-28	B.1.525	3.91845	0.5
2020-12-29	B.1.525	4.56842	0.5
2020-12-30	B.1.525	5.74685	0.5
2020-12-31	B.1.525	6.7792	0.5
2021-01-01	B.1.525	7.629	0.5
2021-01-02	B.1.525	8.6808	0.5
2021-01-03	B.1.525	9.9037	0.5
2021-01-04	B.1.525	11.314	0.5
2021-01-05	B.1.525	12.9965	0.5
2021-01-06	B.1.525	13.7565	0.5
2021-01-07	B.1.525	14.5068	0.5
2021-01-08	B.1.525	15.4037	0.5
2021-01-09	B.1.525	16.3096	0.5
2021-01-10	B.1.525	16.6221	0.5
2021-01-11	B.1.525	17.6448	0.5
2021-01-12	B.1.525	18.2869	0.5
2021-01-13	B.1.525	19.7101	0.5
2021-01-14	B.1.525	19.866	0.5
2021-01-15	B.1.525	20.9385	0.5
2021-01-16	B.1.525	21.5739	0.5
2021-01-17	B.1.525	22.7037	0.5
2021-01-18	B.1.525	22.7965	0.5
2021-01-19	B.1.525	22.6459	0.5
2021-01-20	B.1.525	23.1196	0.5
2021-01-21	B.1.525	22.8051	0.5
2021-01-22	B.1.525	21.6798	0.5
2021-01-23	B.1.525	20.4332	0.5
2021-01-24	B.1.525	19.6045	0.5
2021-01-25	B.1.525	18.4953	0.5
2021-01-26	B.1.525	17.56	0.5
2021-01-27	B.1.525	17.0378	0.5
2021-01-28	B.1.525	16.4239	0.5
2021-01-29	B.1.525	15.7109	0.5
2021-01-30	B.1.525	14.757	0.5
2021-01-31	B.1.525	13.7636	0.5
2021-02-01	B.1.525	13.0527	0.5
2021-02-02	B.1.525	12.232	0.5
2021-02-03	B.1.525	11.7634	0.5
2021-02-04	B.1.525	11.0056	0.5
2021-02-05	B.1.525	10.7328	0.5
2021-02-06	B.1.525	10.2662	0.5
2021-02-07	B.1.525	9.70407	0.5
2021-02-08	B.1.525	9.35133	0.5
2021-02-09	B.1.525	9.0975	0.5
2021-02-10	B.1.525	8.90903	0.5
2021-02-11	B.1.525	8.7935	0.5
2021-02-12	B.1.525	8.73457	0.5
2021-02-13	B.1.525	8.36961	0.5
2021-02-14	B.1.525	8.06353	0.5
2021-02-15	B.1.525	7.91167	0.5
2021-02-16	B.1.525	7.52543	0.5
2021-02-17	B.1.525	7.17841	0.5
2021-02-18	B.1.525	6.78812	0.5
2021-02-19	B.1.525	6.44586	0.5
2021-02-20	B.1.525	6.16584	0.5
2021-02-21	B.1.525	5.83067	0.5
2021-02-22	B.1.525	5.48109	0.5
2021-02-23	B.1.525	5.33658	0.5
2021-02-24	B.1.525	5.12947	0.5
2021-02-25	B.1.525	4.91578	0.5
2021-02-26	B.1.525	4.77971	0.5
2021-02-27	B.1.525	4.67405	0.5
2021-02-28	B.1.525	4.67126	0.5
2021-03-01	B.1.525	4.77177	0.5
2021-03-02	B.1.525	4.74485	0.5
2021-03-03	B.1.525	5.0643	0.5
2021-03-04	B.1.525	5.07665	0.5
2021-03-05	B.1.525	5.14559	0.5
2021-03-06	B.1.525	5.2002	0.5
2021-03-07	B.1.525	5.19971	0.5
2021-03-08	B.1.525	5.19336	0.5
2021-03-09	B.1.525	5.33128	0.5
2021-03-10	B.1.525	5.49885	0.5
2021-03-11	B.1.525	5.57486	0.5
2021-03-12	B.1.525	5.66328	0.5
2021-03-13	B.1.525	5.738	0.5
2021-03-14	B.1.525	5.68225	0.5
2021-03-15	B.1.525	5.67082	0.5
2021-03-16	B.1.525	5.79621	0.5
2021-03-17	B.1.525	5.81526	0.5
2021-03-18	B.1.525	5.76374	0.5
2021-03-19	B.1.525	5.70216	0.5
2021-03-20	B.1.525	5.53764	0.5
2021-03-21	B.1.525	5.27611	0.5
2021-03-22	B.1.525	5.01499	0.5
2021-03-23	B.1.525	4.76211	0.5
2021-03-24	B.1.525	4.54006	0.5
2021-03-25	B.1.525	4.21957	0.5
2021-03-26	B.1.525	3.93963	0.5
2021-03-27	B.1.525	3.58169	0.5
2021-03-28	B.1.525	3.27723	0.5
2021-03-29	B.1.525	2.97254	0.5
2021-03-30	B.1.525	2.70432	0.5
2021-03-31	B.1.525	2.468	0.5
2021-04-01	B.1.525	2.24778	0.5
2021-04-02	B.1.525	2.0865	0.5
2021-04-03	B.1.525	1.93346	0.5
2021-04-04	B.1.525	1.80116	0.5
2021-04-05	B.1.525	1.67443	0.5
2021-04-06	B.1.525	1.58849	0.5
2021-04-07	B.1.525	1.50806	0.5
2021-04-08	B.1.525	1.43999	0.5
2021-04-09	B.1.525	1.38518	0.5
2021-04-10	B.1.525	1.33161	0.5
2021-04-11	B.1.525	1.29069	0.5
2021-04-12	B.1.525	1.24361	0.5
2021-04-13	B.1.525	1.21257	0.5
2021-04-14	B.1.525	1.18243	0.5
2021-04-15	B.1.525	1.14094	0.5
2021-04-16	B.1.525	1.11167	0.5
2021-04-17	B.1.525	1.09268	0.5
2021-04-18	B.1.525	1.06653	0.5
2021-04-19	B.1.525	1.03262	0.5
2021-04-20	B.1.525	1.00416	0.5
2021-04-21	B.1.525	1.00148	0.5
2021-04-22	B.1.525	0.96727	0.5
2021-04-23	B.1.525	0.939323	0.5
2021-04-24	B.1.525	0.924213	0.5
2021-04-25	B.1.525	0.905676	0.5
2021-04-26	B.1.525	0.865284	0.5
2021-04-27	B.1.525	0.866775	0.5
2021-04-28	B.1.525	0.866335	0.5
2021-04-29	B.1.525	0.847927	0.5
2021-04-30	B.1.525	0.836244	0.5
2021-05-01	B.1.525	0.799123	0.5
2021-05-02	B.1.525	0.784279	0.5
2021-05-03	B.1.525	0.73746	0.5
2021-05-04	B.1.525	0.726966	0.5
2021-05-05	B.1.525	0.716135	0.5
2021-05-06	B.1.525	0.68533	0.5
2021-05-07	B.1.525	0.659224	0.5
2021-05-08	B.1.525	0.609844	0.5
2021-05-09	B.1.525	0.55917	0.5
2021-05-10	B.1.525	0.522077	0.5
2021-05-11	B.1.525	0.484134	0.5
2021-05-12	B.1.525	0.44815	0.5
2021-05-13	B.1.525	0.410299	0.5
2021-05-14	B.1.525	0.373894	0.5
2021-05-15	B.1.525	0.34361	0.5
2021-05-16	B.1.525	0.316248	0.5
2021-05-17	B.1.525	0.29135	0.5
2021-05-18	B.1.525	0.275654	0.5
2021-05-19	B.1.525	0.257091	0.5
2021-05-20	B.1.525	0.238753	0.5
2021-05-21	B.1.525	0.225859	0.5
2021-05-22	B.1.525	0.214254	0.5
2021-05-23	B.1.525	0.205133	0.5
2021-05-24	B.1.525	0.193628	0.5
2021-05-25	B.1.525	0.184133	0.5
2021-05-26	B.1.525	0.175071	0.5
2021-05-27	B.1.525	0.168406	0.5
2021-05-28	B.1.525	0.161505	0.5
2021-05-29	B.1.525	0.154267	0.5
2021-05-30	B.1.525	0.14639	0.5
2021-05-31	B.1.525	0.137691	0.5
2021-06-01	B.1.525	0.130126	0.5
2021-06-02	B.1.525	0.12335	0.5
2021-06-03	B.1.525	0.115969	0.5
2021-06-04	B.1.525	0.108994	0.5
2021-06-05	B.1.525	0.101377	0.5
2021-06-06	B.1.525	0.0948223	0.5
2021-06-07	B.1.525	0.0899825	0.5
2021-06-08	B.1.525	0.0838588	0.5
2021-06-09	B.1.525	0.0776305	0.5
2021-06-10	B.1.525	0.072745	0.5
2021-06-11	B.1.525	0.0676959	0.5
2021-06-12	B.1.525	0.0633846	0.5
2021-06-13	B.1.525	0.0588969	0.5
2021-06-14	B.1.525	0.0555603	0.5
2021-06-15	B.1.525	0.0526684	0.5
2021-06-16	B.1.525	0.0490162	0.5
2021-06-17	B.1.525	0.0453039	0.5
2021-06-18	B.1.525	0.0421993	0.5
2021-06-19	B.1.525	0.0393809	0.5
2021-06-20	B.1.525	0.0365117	0.5
2021-06-21	B.1.525	0.0342524	0.5
2021-06-22	B.1.525	0.0316277	0.5
2021-06-23	B.1.525	0.0290987	0.5
2021-06-24	B.1.525	0.0267601	0.5
2021-06-25	B.1.525	0.02459	0.5
2021-06-26	B.1.525	0.0228329	0.5
2021-06-27	B.1.525	0.0208777	0.5
2021-06-28	B.1.525	0.0191094	0.5
2021-06-29	B.1.525	0.0176028	0.5
2021-06-30	B.1.525	0.0159607	0.5
2020-12-01	B.1.1.318	0	0.5
2020-12-02	B.1.1.318	0	0.5
2020-12-03	B.1.1.318	0	0.5
2020-12-04	B.1.1.318	0	0.5
2020-12-05	B.1.1.318	0	0.5
2020-12-06	B.1.1.318	0	0.5
2020-12-07	B.1.1.318	0	0.5
2020-12-08	B.1.1.318	0	0.5
2020-12-09	B.1.1.318	0	0.5
2020-12-10	B.1.1.318	0	0.5
2020-12-11	B.1.1.318	0	0.5
2020-12-12	B.1.1.318	0	0.5
2020-12-13	B.1.1.318	0	0.5
2020-12-14	B.1.1.318	0	0.5
2020-12-15	B.1.1.318	0	0.5
2020-12-16	B.1.1.318	0	0.5
2020-12-17	B.1.1.318	0	0.5
2020-12-18	B.1.1.318	0	0.5
2020-12-19	B.1.1.318	0	0.5
2020-12-20	B.1.1.318	0	0.5
2020-12-21	B.1.1.318	0	0.5
2020-12-22	B.1.1.318	0	0.5
2020-12-23	B.1.1.318	0	0.5
2020-12-24	B.1.1.318	0	0.5
2020-12-25	B.1.1.318	0	0.5
2020-12-26	B.1.1.318	0	0.5
2020-12-27	B.1.1.318	0	0.5
2020-12-28	B.1.1.318	0	0.5
2020-12-29	B.1.1.318	0	0.5
2020-12-30	B.1.1.318	0	0.5
2020-12-31	B.1.1.318	0	0.5
2021-01-01	B.1.1.318	0	0.5
2021-01-02	B.1.1.318	0	0.5
2021-01-03	B.1.1.318	0	0.5
2021-01-04	B.1.1.318	0	0.5
2021-01-05	B.1.1.318	0	0.5
2021-01-06	B.1.1.318	0	0.5
2021-01-07	B.1.1.318	0	0.5
2021-01-08	B.1.1.318	0	0.5
2021-01-09	B.1.1.318	0	0.5
2021-01-10	B.1.1.318	0	0.5
2021-01-11	B.1.1.318	0	0.5
2021-01-12	B.1.1.318	0	0.5
2021-01-13	B.1.1.318	0	0.5
2021-01-14	B.1.1.318	0	0.5
2021-01-15	B.1.1.318	0	0.5
2021-01-16	B.1.1.318	0.375009	0.5
2021-01-17	B.1.1.318	0.677895	0.5
2021-01-18	B.1.1.318	1.03796	0.5
2021-01-19	B.1.1.318	1.31765	0.5
2021-01-20	B.1.1.318	1.7453	0.5
2021-01-21	B.1.1.318	2.22414	0.5
2021-01-22	B.1.1.318	2.6302	0.5
2021-01-23	B.1.1.318	2.82207	0.5
2021-01-24	B.1.1.318	2.89399	0.5
2021-01-25	B.1.1.318	2.97686	0.5
2021-01-26	B.1.1.318	3.06152	0.5
2021-01-27	B.1.1.318	2.97326	0.5
2021-01-28	B.1.1.318	2.92211	0.5
2021-01-29	B.1.1.318	2.85253	0.5
2021-01-30	B.1.1.318	2.60077	0.5
2021-01-31	B.1.1.318	2.33576	0.5
2021-02-01	B.1.1.318	2.12473	0.5
2021-02-02	B.1.1.318	1.93563	0.5
2021-02-03	B.1.1.318	1.77191	0.5
2021-02-04	B.1.1.318	1.59532	0.5
2021-02-05	B.1.1.318	1.44654	0.5
2021-02-06	B.1.1.318	1.37803	0.5
2021-02-07	B.1.1.318	1.31782	0.5
2021-02-08	B.1.1.318	1.24937	0.5
2021-02-09	B.1.1.318	1.21348	0.5
2021-02-10	B.1.1.318	1.19676	0.5
2021-02-11	B.1.1.318	1.162	0.5
2021-02-12	B.1.1.318	1.18003	0.5
2021-02-13	B.1.1.318	1.19217	0.5
2021-02-14	B.1.1.318	1.2172	0.5
2021-02-15	B.1.1.318	1.23126	0.5
2021-02-16	B.1.1.318	1.2081	0.5
2021-02-17	B.1.1.318	1.19089	0.5
2021-02-18	B.1.1.318	1.16394	0.5
2021-02-19	B.1.1.318	1.13605	0.5
2021-02-20	B.1.1.318	1.10881	0.5
2021-02-21	B.1.1.318	1.05099	0.5
2021-02-22	B.1.1.318	1.0185	0.5
2021-02-23	B.1.1.318	1.00735	0.5
2021-02-24	B.1.1.318	1.00634	0.5
2021-02-25	B.1.1.318	1.01625	0.5
2021-02-26	B.1.1.318	1.09947	0.5
2021-02-27	B.1.1.318	1.20145	0.5
2021-02-28	B.1.1.318	1.30558	0.5
2021-03-01	B.1.1.318	1.42793	0.5
2021-03-02	B.1.1.318	1.51918	0.5
2021-03-03	B.1.1.318	1.57059	0.5
2021-03-04	B.1.1.318	1.65187	0.5
2021-03-05	B.1.1.318	1.64624	0.5
2021-03-06	B.1.1.318	1.60196	0.5
2021-03-07	B.1.1.318	1.53224	0.5
2021-03-08	B.1.1.318	1.50312	0.5
2021-03-09	B.1.1.318	1.46965	0.5
2021-03-10	B.1.1.318	1.44187	0.5
2021-03-11	B.1.1.318	1.40242	0.5
2021-03-12	B.1.1.318	1.35878	0.5
2021-03-13	B.1.1.318	1.31624	0.5
2021-03-14	B.1.1.318	1.33736	0.5
2021-03-15	B.1.1.318	1.34431	0.5
2021-03-16	B.1.1.318	1.43334	0.5
2021-03-17	B.1.1.318	1.46811	0.5
2021-03-18	B.1.1.318	1.46872	0.5
2021-03-19	B.1.1.318	1.49814	0.5
2021-03-20	B.1.1.318	1.58947	0.5
2021-03-21	B.1.1.318	1.63785	0.5
2021-03-22	B.1.1.318	1.79109	0.5
2021-03-23	B.1.1.318	1.89986	0.5
2021-03-24	B.1.1.318	1.93205	0.5
2021-03-25	B.1.1.318	1.9373	0.5
2021-03-26	B.1.1.318	1.85622	0.5
2021-03-27	B.1.1.318	1.85285	0.5
2021-03-28	B.1.1.318	1.83945	0.5
2021-03-29	B.1.1.318	1.80395	0.5
2021-03-30	B.1.1.318	1.8695	0.5
2021-03-31	B.1.1.318	2.01216	0.5
2021-04-01	B.1.1.318	2.11596	0.5
2021-04-02	B.1.1.318	2.42932	0.5
2021-04-03	B.1.1.318	2.69166	0.5
2021-04-04	B.1.1.318	2.88271	0.5
2021-04-05	B.1.1.318	3.07479	0.5
2021-04-06	B.1.1.318	3.10317	0.5
2021-04-07	B.1.1.318	3.21157	0.5
2021-04-08	B.1.1.318	3.15852	0.5
2021-04-09	B.1.1.318	3.06987	0.5
2021-04-10	B.1.1.318	2.98277	0.5
2021-04-11	B.1.1.318	2.84561	0.5
2021-04-12	B.1.1.318	2.76778	0.5
2021-04-13	B.1.1.318	2.82218	0.5
2021-04-14	B.1.1.318	2.7338	0.5
2021-04-15	B.1.1.318	2.67764	0.5
2021-04-16	B.1.1.318	2.66377	0.5
2021-04-17	B.1.1.318	2.64858	0.5
2021-04-18	B.1.1.318	2.62354	0.5
2021-04-19	B.1.1.318	2.63281	0.5
2021-04-20	B.1.1.318	2.56165	0.5
2021-04-21	B.1.1.318	2.48407	0.5
2021-04-22	B.1.1.318	2.33925	0.5
2021-04-23	B.1.1.318	2.25131	0.5
2021-04-24	B.1.1.318	2.03054	0.5
2021-04-25	B.1.1.318	1.84848	0.5
2021-04-26	B.1.1.318	1.67115	0.5
2021-04-27	B.1.1.318	1.49876	0.5
2021-04-28	B.1.1.318	1.34857	0.5
2021-04-29	B.1.1.318	1.22453	0.5
2021-04-30	B.1.1.318	1.10155	0.5
2021-05-01	B.1.1.318	0.991773	0.5
2021-05-02	B.1.1.318	0.902392	0.5
2021-05-03	B.1.1.318	0.812973	0.5
2021-05-04	B.1.1.318	0.737583	0.5
2021-05-05	B.1.1.318	0.667354	0.5
2021-05-06	B.1.1.318	0.611259	0.5
2021-05-07	B.1.1.318	0.556811	0.5
2021-05-08	B.1.1.318	0.511357	0.5
2021-05-09	B.1.1.318	0.462934	0.5
2021-05-10	B.1.1.318	0.42754	0.5
2021-05-11	B.1.1.318	0.393155	0.5
2021-05-12	B.1.1.318	0.360918	0.5
2021-05-13	B.1.1.318	0.328863	0.5
2021-05-14	B.1.1.318	0.299793	0.5
2021-05-15	B.1.1.318	0.283994	0.5
2021-05-16	B.1.1.318	0.272385	0.5
2021-05-17	B.1.1.318	0.260784	0.5
2021-05-18	B.1.1.318	0.248729	0.5
2021-05-19	B.1.1.318	0.23544	0.5
2021-05-20	B.1.1.318	0.222076	0.5
2021-05-21	B.1.1.318	0.209503	0.5
2021-05-22	B.1.1.318	0.20477	0.5
2021-05-23	B.1.1.318	0.193909	0.5
2021-05-24	B.1.1.318	0.187131	0.5
2021-05-25	B.1.1.318	0.179499	0.5
2021-05-26	B.1.1.318	0.177591	0.5
2021-05-27	B.1.1.318	0.176749	0.5
2021-05-28	B.1.1.318	0.175264	0.5
2021-05-29	B.1.1.318	0.1694	0.5
2021-05-30	B.1.1.318	0.163896	0.5
2021-05-31	B.1.1.318	0.163618	0.5
2021-06-01	B.1.1.318	0.163013	0.5
2021-06-02	B.1.1.318	0.163091	0.5
2021-06-03	B.1.1.318	0.160511	0.5
2021-06-04	B.1.1.318	0.162818	0.5
2021-06-05	B.1.1.318	0.155157	0.5
2021-06-06	B.1.1.318	0.149388	0.5
2021-06-07	B.1.1.318	0.144978	0.5
2021-06-08	B.1.1.318	0.137017	0.5
2021-06-09	B.1.1.318	0.130529	0.5
2021-06-10	B.1.1.318	0.122093	0.5
2021-06-11	B.1.1.318	0.113529	0.5
2021-06-12	B.1.1.318	0.106122	0.5
2021-06-13	B.1.1.318	0.0985451	0.5
2021-06-14	B.1.1.318	0.0934127	0.5
2021-06-15	B.1.1.318	0.0872674	0.5
2021-06-16	B.1.1.318	0.080983	0.5
2021-06-17	B.1.1.318	0.0746959	0.5
2021-06-18	B.1.1.318	0.0697392	0.5
2021-06-19	B.1.1.318	0.0643098	0.5
2021-06-20	B.1.1.318	0.0593409	0.5
2021-06-21	B.1.1.318	0.0546976	0.5
2021-06-22	B.1.1.318	0.0492483	0.5
2021-06-23	B.1.1.318	0.0452766	0.5
2021-06-24	B.1.1.318	0.0426305	0.5
2021-06-25	B.1.1.318	0.0391765	0.5
2021-06-26	B.1.1.318	0.0350851	0.5
2021-06-27	B.1.1.318	0.0316863	0.5
2021-06-28	B.1.1.318	0.028589	0.5
2021-06-29	B.1.1.318	0.0258119	0.5
2021-06-30	B.1.1.318	0.0229931	0.5
2020-12-01	P.2	0.302723	0.5
2020-12-02	P.2	0.376564	0.5
2020-12-03	P.2	0.575802	0.5
2020-12-04	P.2	0.785509	0.5
2020-12-05	P.2	1.14384	0.5
2020-12-06	P.2	1.55913	0.5
2020-12-07	P.2	2.09797	0.5
2020-12-08	P.2	2.61183	0.5
2020-12-09	P.2	3.27028	0.5
2020-12-10	P.2	4.04749	0.5
2020-12-11	P.2	4.6304	0.5
2020-12-12	P.2	5.41963	0.5
2020-12-13	P.2	6.16437	0.5
2020-12-14	P.2	6.78746	0.5
2020-12-15	P.2	7.29963	0.5
2020-12-16	P.2	7.92645	0.5
2020-12-17	P.2	8.88725	0.5
2020-12-18	P.2	9.22705	0.5
2020-12-19	P.2	9.58598	0.5
2020-12-20	P.2	10.2292	0.5
2020-12-21	P.2	11.0416	0.5
2020-12-22	P.2	11.3398	0.5
2020-12-23	P.2	11.9437	0.5
2020-12-24	P.2	12.985	0.5
2020-12-25	P.2	13.6631	0.5
2020-12-26	P.2	13.9209	0.5
2020-12-27	P.2	14.5412	0.5
2020-12-28	P.2	15.8904	0.5
2020-12-29	P.2	16.4902	0.5
2020-12-30	P.2	16.7891	0.5
2020-12-31	P.2	17.314	0.5
2021-01-01	P.2	17.8748	0.5
2021-01-02	P.2	17.1205	0.5
2021-01-03	P.2	16.1357	0.5
2021-01-04	P.2	15.7336	0.5
2021-01-05	P.2	14.761	0.5
2021-01-06	P.2	13.7238	0.5
2021-01-07	P.2	12.5802	0.5
2021-01-08	P.2	11.8555	0.5
2021-01-09	P.2	11.1417	0.5
2021-01-10	P.2	10.5369	0.5
2021-01-11	P.2	9.77114	0.5
2021-01-12	P.2	8.92503	0.5
2021-01-13	P.2	8.43525	0.5
2021-01-14	P.2	7.94076	0.5
2021-01-15	P.2	7.17834	0.5
2021-01-16	P.2	6.84971	0.5
2021-01-17	P.2	6.91814	0.5
2021-01-18	P.2	7.03097	0.5
2021-01-19	P.2	7.04246	0.5
2021-01-20	P.2	7.51063	0.5
2021-01-21	P.2	8.06516	0.5
2021-01-22	P.2	8.056	0.5
2021-01-23	P.2	7.80929	0.5
2021-01-24	P.2	7.99081	0.5
2021-01-25	P.2	7.90564	0.5
2021-01-26	P.2	7.52707	0.5
2021-01-27	P.2	7.27341	0.5
2021-01-28	P.2	6.88604	0.5
2021-01-29	P.2	6.68035	0.5
2021-01-30	P.2	5.77071	0.5
2021-01-31	P.2	4.97738	0.5
2021-02-01	P.2	4.29168	0.5
2021-02-02	P.2	3.70682	0.5
2021-02-03	P.2	3.19834	0.5
2021-02-04	P.2	2.75607	0.5
2021-02-05	P.2	2.40718	0.5
2021-02-06	P.2	2.23429	0.5
2021-02-07	P.2	2.11347	0.5
2021-02-08	P.2	2.04009	0.5
2021-02-09	P.2	1.95382	0.5
2021-02-10	P.2	1.93066	0.5
2021-02-11	P.2	1.99619	0.5
2021-02-12	P.2	1.95875	0.5
2021-02-13	P.2	1.9685	0.5
2021-02-14	P.2	2.05685	0.5
2021-02-15	P.2	2.14131	0.5
2021-02-16	P.2	2.11072	0.5
2021-02-17	P.2	2.07475	0.5
2021-02-18	P.2	1.97404	0.5
2021-02-19	P.2	1.93176	0.5
2021-02-20	P.2	1.83637	0.5
2021-02-21	P.2	1.73842	0.5
2021-02-22	P.2	1.70488	0.5
2021-02-23	P.2	1.61764	0.5
2021-02-24	P.2	1.59136	0.5
2021-02-25	P.2	1.62492	0.5
2021-02-26	P.2	1.54739	0.5
2021-02-27	P.2	1.50458	0.5
2021-02-28	P.2	1.53972	0.5
2021-03-01	P.2	1.50281	0.5
2021-03-02	P.2	1.45838	0.5
2021-03-03	P.2	1.43	0.5
2021-03-04	P.2	1.44434	0.5
2021-03-05	P.2	1.42232	0.5
2021-03-06	P.2	1.29238	0.5
2021-03-07	P.2	1.17057	0.5
2021-03-08	P.2	1.06358	0.5
2021-03-09	P.2	0.966301	0.5
2021-03-10	P.2	0.884242	0.5
2021-03-11	P.2	0.807444	0.5
2021-03-12	P.2	0.729284	0.5
2021-03-13	P.2	0.654409	0.5
2021-03-14	P.2	0.586277	0.5
2021-03-15	P.2	0.527192	0.5
2021-03-16	P.2	0.470912	0.5
2021-03-17	P.2	0.415797	0.5
2021-03-18	P.2	0.363765	0.5
2021-03-19	P.2	0.319098	0.5
2021-03-20	P.2	0.276123	0.5
2021-03-21	P.2	0.241124	0.5
2021-03-22	P.2	0.208665	0.5
2021-03-23	P.2	0.183016	0.5
2021-03-24	P.2	0.158021	0.5
2021-03-25	P.2	0.137091	0.5
2021-03-26	P.2	0.117667	0.5
2021-03-27	P.2	0.10171	0.5
2021-03-28	P.2	0.0868266	0.5
2021-03-29	P.2	0.0745411	0.5
2021-03-30	P.2	0.0645493	0.5
2021-03-31	P.2	0.0550891	0.5
2021-04-01	P.2	0.0477831	0.5
2021-04-02	P.2	0.0411647	0.5
2021-04-03	P.2	0.0357716	0.5
2021-04-04	P.2	0.0311345	0.5
2021-04-05	P.2	0.0270536	0.5
2021-04-06	P.2	0.0236518	0.5
2021-04-07	P.2	0.0207146	0.5
2021-04-08	P.2	0.0180409	0.5
2021-04-09	P.2	0.0157988	0.5
2021-04-10	P.2	0.0138606	0.5
2021-04-11	P.2	0.0122491	0.5
2021-04-12	P.2	0.0106797	0.5
2021-04-13	P.2	0.00941543	0.5
2021-04-14	P.2	0.0083123	0.5
2021-04-15	P.2	0.00733715	0.5
2021-04-16	P.2	0.00647182	0.5
2021-04-17	P.2	0.00562428	0.5
2021-04-18	P.2	0.00491276	0.5
2021-04-19	P.2	0.00432814	0.5
2021-04-20	P.2	0.00385825	0.5
2021-04-21	P.2	0.00345562	0.5
2021-04-22	P.2	0.00306672	0.5
2021-04-23	P.2	0.00269161	0.5
2021-04-24	P.2	0.00239092	0.5
2021-04-25	P.2	0.00212373	0.5
2021-04-26	P.2	0.00188154	0.5
2021-04-27	P.2	0.00162397	0.5
2021-04-28	P.2	0.0014067	0.5
2021-04-29	P.2	0.00122519	0.5
2021-04-30	P.2	0.00105175	0.5
2021-05-01	P.2	0.000919779	0.5
2021-05-02	P.2	0.000784189	0.5
2021-05-03	P.2	0.000674892	0.5
2021-05-04	P.2	0.000577715	0.5
2021-05-05	P.2	0.00049418	0.5
2021-05-06	P.2	0.000419803	0.5
2021-05-07	P.2	0.000361236	0.5
2021-05-08	P.2	0.000309081	0.5
2021-05-09	P.2	0.000261879	0.5
2021-05-10	P.2	0.000226013	0.5
2021-05-11	P.2	0.000195664	0.5
2021-05-12	P.2	0.000170103	0.5
2021-05-13	P.2	0.000146112	0.5
2021-05-14	P.2	0.000127523	0.5
2021-05-15	P.2	0.000112111	0.5
2021-05-16	P.2	9.89183e-05	0.5
2021-05-17	P.2	8.70507e-05	0.5
2021-05-18	P.2	7.73044e-05	0.5
2021-05-19	P.2	7.01205e-05	0.5
2021-05-20	P.2	6.3333e-05	0.5
2021-05-21	P.2	5.771e-05	0.5
2021-05-22	P.2	5.31643e-05	0.5
2021-05-23	P.2	4.8902e-05	0.5
2021-05-24	P.2	4.56518e-05	0.5
2021-05-25	P.2	4.29704e-05	0.5
2021-05-26	P.2	4.041e-05	0.5
2021-05-27	P.2	3.82109e-05	0.5
2021-05-28	P.2	3.59673e-05	0.5
2021-05-29	P.2	3.3173e-05	0.5
2021-05-30	P.2	3.03024e-05	0.5
2021-05-31	P.2	2.74538e-05	0.5
2021-06-01	P.2	2.47923e-05	0.5
2021-06-02	P.2	2.23433e-05	0.5
2021-06-03	P.2	1.99232e-05	0.5
2021-06-04	P.2	1.7748e-05	0.5
2021-06-05	P.2	1.5792e-05	0.5
2021-06-06	P.2	1.38354e-05	0.5
2021-06-07	P.2	1.18504e-05	0.5
2021-06-08	P.2	1.01773e-05	0.5
2021-06-09	P.2	8.71803e-06	0.5
2021-06-10	P.2	7.53664e-06	0.5
2021-06-11	P.2	6.50375e-06	0.5
2021-06-12	P.2	5.51515e-06	0.5
2021-06-13	P.2	4.7111e-06	0.5
2021-06-14	P.2	3.95705e-06	0.5
2021-06-15	P.2	3.41683e-06	0.5
2021-06-16	P.2	2.94637e-06	0.5
2021-06-17	P.2	2.5659e-06	0.5
2021-06-18	P.2	2.21808e-06	0.5
2021-06-19	P.2	1.88897e-06	0.5
2021-06-20	P.2	1.6113e-06	0.5
2021-06-21	P.2	1.39048e-06	0.5
2021-06-22	P.2	1.19151e-06	0.5
2021-06-23	P.2	1.0164e-06	0.5
2021-06-24	P.2	8.68725e-07	0.5
2021-06-25	P.2	7.48609e-07	0.5
2021-06-26	P.2	6.41303e-07	0.5
2021-06-27	P.2	5.4873e-07	0.5
2021-06-28	P.2	4.70373e-07	0.5
2021-06-29	P.2	4.00125e-07	0.5
2021-06-30	P.2	3.39012e-07	0.5
2020-12-01	B.1.1.7.484	0	0.5
2020-12-02	B.1.1.7.484	0	0.5
2020-12-03	B.1.1.7.484	0	0.5
2020-12-04	B.1.1.7.484	0	0.5
2020-12-05	B.1.1.7.484	0	0.5
2020-12-06	B.1.1.7.484	0	0.5
2020-12-07	B.1.1.7.484	0	0.5
2020-12-08	B.1.1.7.484	0	0.5
2020-12-09	B.1.1.7.484	0	0.5
2020-12-10	B.1.1.7.484	0	0.5
2020-12-11	B.1.1.7.484	0	0.5
2020-12-12	B.1.1.7.484	8.29161	0.5
2020-12-13	B.1.1.7.484	9.69571	0.5
2020-12-14	B.1.1.7.484	10.7939	0.5
2020-12-15	B.1.1.7.484	11.6616	0.5
2020-12-16	B.1.1.7.484	12.2652	0.5
2020-12-17	B.1.1.7.484	13.1102	0.5
2020-12-18	B.1.1.7.484	13.8656	0.5
2020-12-19	B.1.1.7.484	14.1006	0.5
2020-12-20	B.1.1.7.484	14.3523	0.5
2020-12-21	B.1.1.7.484	14.7747	0.5
2020-12-22	B.1.1.7.484	15.226	0.5
2020-12-23	B.1.1.7.484	15.904	0.5
2020-12-24	B.1.1.7.484	16.4356	0.5
2020-12-25	B.1.1.7.484	17.1761	0.5
2020-12-26	B.1.1.7.484	18.0227	0.5
2020-12-27	B.1.1.7.484	18.9906	0.5
2020-12-28	B.1.1.7.484	20.0006	0.5
2020-12-29	B.1.1.7.484	20.9486	0.5
2020-12-30	B.1.1.7.484	21.9559	0.5
2020-12-31	B.1.1.7.484	22.8767	0.5
2021-01-01	B.1.1.7.484	23.498	0.5
2021-01-02	B.1.1.7.484	24.3646	0.5
2021-01-03	B.1.1.7.484	24.9644	0.5
2021-01-04	B.1.1.7.484	25.429	0.5
2021-01-05	B.1.1.7.484	25.3888	0.5
2021-01-06	B.1.1.7.484	24.9865	0.5
2021-01-07	B.1.1.7.484	24.4451	0.5
2021-01-08	B.1.1.7.484	23.6954	0.5
2021-01-09	B.1.1.7.484	23.149	0.5
2021-01-10	B.1.1.7.484	22.7175	0.5
2021-01-11	B.1.1.7.484	22.0411	0.5
2021-01-12	B.1.1.7.484	21.3694	0.5
2021-01-13	B.1.1.7.484	20.3039	0.5
2021-01-14	B.1.1.7.484	19.9632	0.5
2021-01-15	B.1.1.7.484	19.2328	0.5
2021-01-16	B.1.1.7.484	18.4592	0.5
2021-01-17	B.1.1.7.484	17.4112	0.5
2021-01-18	B.1.1.7.484	17.0845	0.5
2021-01-19	B.1.1.7.484	16.6768	0.5
2021-01-20	B.1.1.7.484	16.1873	0.5
2021-01-21	B.1.1.7.484	15.4981	0.5
2021-01-22	B.1.1.7.484	15.1107	0.5
2021-01-23	B.1.1.7.484	14.761	0.5
2021-01-24	B.1.1.7.484	14.4343	0.5
2021-01-25	B.1.1.7.484	13.7755	0.5
2021-01-26	B.1.1.7.484	13.3121	0.5
2021-01-27	B.1.1.7.484	12.795	0.5
2021-01-28	B.1.1.7.484	12.331	0.5
2021-01-29	B.1.1.7.484	11.9453	0.5
2021-01-30	B.1.1.7.484	11.2419	0.5
2021-01-31	B.1.1.7.484	10.5651	0.5
2021-02-01	B.1.1.7.484	9.83505	0.5
2021-02-02	B.1.1.7.484	9.28827	0.5
2021-02-03	B.1.1.7.484	8.64138	0.5
2021-02-04	B.1.1.7.484	8.12211	0.5
2021-02-05	B.1.1.7.484	7.66057	0.5
2021-02-06	B.1.1.7.484	7.17363	0.5
2021-02-07	B.1.1.7.484	6.8121	0.5
2021-02-08	B.1.1.7.484	6.4558	0.5
2021-02-09	B.1.1.7.484	6.381	0.5
2021-02-10	B.1.1.7.484	6.21828	0.5
2021-02-11	B.1.1.7.484	5.94581	0.5
2021-02-12	B.1.1.7.484	5.80425	0.5
2021-02-13	B.1.1.7.484	5.80233	0.5
2021-02-14	B.1.1.7.484	5.79274	0.5
2021-02-15	B.1.1.7.484	5.72118	0.5
2021-02-16	B.1.1.7.484	5.73124	0.5
2021-02-17	B.1.1.7.484	5.62833	0.5
2021-02-18	B.1.1.7.484	5.4784	0.5
2021-02-19	B.1.1.7.484	5.40335	0.5
2021-02-20	B.1.1.7.484	5.16557	0.5
2021-02-21	B.1.1.7.484	4.90453	0.5
2021-02-22	B.1.1.7.484	4.6517	0.5
2021-02-23	B.1.1.7.484	4.46763	0.5
2021-02-24	B.1.1.7.484	4.23063	0.5
2021-02-25	B.1.1.7.484	3.94987	0.5
2021-02-26	B.1.1.7.484	3.79012	0.5
2021-02-27	B.1.1.7.484	3.53918	0.5
2021-02-28	B.1.1.7.484	3.31287	0.5
2021-03-01	B.1.1.7.484	3.13662	0.5
2021-03-02	B.1.1.7.484	2.93606	0.5
2021-03-03	B.1.1.7.484	2.75856	0.5
2021-03-04	B.1.1.7.484	2.61897	0.5
2021-03-05	B.1.1.7.484	2.48969	0.5
2021-03-06	B.1.1.7.484	2.44979	0.5
2021-03-07	B.1.1.7.484	2.42695	0.5
2021-03-08	B.1.1.7.484	2.43255	0.5
2021-03-09	B.1.1.7.484	2.44265	0.5
2021-03-10	B.1.1.7.484	2.64266	0.5
2021-03-11	B.1.1.7.484	2.6979	0.5
2021-03-12	B.1.1.7.484	2.98574	0.5
2021-03-13	B.1.1.7.484	3.46851	0.5
2021-03-14	B.1.1.7.484	3.79338	0.5
2021-03-15	B.1.1.7.484	4.04504	0.5
2021-03-16	B.1.1.7.484	4.20275	0.5
2021-03-17	B.1.1.7.484	4.3192	0.5
2021-03-18	B.1.1.7.484	4.36974	0.5
2021-03-19	B.1.1.7.484	4.44112	0.5
2021-03-20	B.1.1.7.484	4.47322	0.5
2021-03-21	B.1.1.7.484	4.53858	0.5
2021-03-22	B.1.1.7.484	4.69431	0.5
2021-03-23	B.1.1.7.484	4.75542	0.5
2021-03-24	B.1.1.7.484	5.1469	0.5
2021-03-25	B.1.1.7.484	5.43123	0.5
2021-03-26	B.1.1.7.484	5.99872	0.5
2021-03-27	B.1.1.7.484	6.45244	0.5
2021-03-28	B.1.1.7.484	6.82391	0.5
2021-03-29	B.1.1.7.484	6.75468	0.5
2021-03-30	B.1.1.7.484	6.72596	0.5
2021-03-31	B.1.1.7.484	6.54211	0.5
2021-04-01	B.1.1.7.484	6.34152	0.5
2021-04-02	B.1.1.7.484	6.19631	0.5
2021-04-03	B.1.1.7.484	5.85383	0.5
2021-04-04	B.1.1.7.484	5.54646	0.5
2021-04-05	B.1.1.7.484	5.30561	0.5
2021-04-06	B.1.1.7.484	5.05516	0.5
2021-04-07	B.1.1.7.484	4.85441	0.5
2021-04-08	B.1.1.7.484	4.6589	0.5
2021-04-09	B.1.1.7.484	4.4985	0.5
2021-04-10	B.1.1.7.484	4.36828	0.5
2021-04-11	B.1.1.7.484	4.24259	0.5
2021-04-12	B.1.1.7.484	4.13071	0.5
2021-04-13	B.1.1.7.484	4.05215	0.5
2021-04-14	B.1.1.7.484	3.94519	0.5
2021-04-15	B.1.1.7.484	3.86781	0.5
2021-04-16	B.1.1.7.484	3.78413	0.5
2021-04-17	B.1.1.7.484	3.59877	0.5
2021-04-18	B.1.1.7.484	3.44624	0.5
2021-04-19	B.1.1.7.484	3.29239	0.5
2021-04-20	B.1.1.7.484	3.17398	0.5
2021-04-21	B.1.1.7.484	3.00728	0.5
2021-04-22	B.1.1.7.484	2.87151	0.5
2021-04-23	B.1.1.7.484	2.74875	0.5
2021-04-24	B.1.1.7.484	2.57742	0.5
2021-04-25	B.1.1.7.484	2.50547	0.5
2021-04-26	B.1.1.7.484	2.3535	0.5
2021-04-27	B.1.1.7.484	2.2779	0.5
2021-04-28	B.1.1.7.484	2.16789	0.5
2021-04-29	B.1.1.7.484	2.06937	0.5
2021-04-30	B.1.1.7.484	2.03616	0.5
2021-05-01	B.1.1.7.484	1.92987	0.5
2021-05-02	B.1.1.7.484	1.84882	0.5
2021-05-03	B.1.1.7.484	1.77595	0.5
2021-05-04	B.1.1.7.484	1.68042	0.5
2021-05-05	B.1.1.7.484	1.59267	0.5
2021-05-06	B.1.1.7.484	1.50983	0.5
2021-05-07	B.1.1.7.484	1.42082	0.5
2021-05-08	B.1.1.7.484	1.32741	0.5
2021-05-09	B.1.1.7.484	1.2371	0.5
2021-05-10	B.1.1.7.484	1.14858	0.5
2021-05-11	B.1.1.7.484	1.07412	0.5
2021-05-12	B.1.1.7.484	0.996306	0.5
2021-05-13	B.1.1.7.484	0.905845	0.5
2021-05-14	B.1.1.7.484	0.866721	0.5
2021-05-15	B.1.1.7.484	0.816665	0.5
2021-05-16	B.1.1.7.484	0.752493	0.5
2021-05-17	B.1.1.7.484	0.7197	0.5
2021-05-18	B.1.1.7.484	0.683541	0.5
2021-05-19	B.1.1.7.484	0.654871	0.5
2021-05-20	B.1.1.7.484	0.644298	0.5
2021-05-21	B.1.1.7.484	0.62628	0.5
2021-05-22	B.1.1.7.484	0.606139	0.5
2021-05-23	B.1.1.7.484	0.585208	0.5
2021-05-24	B.1.1.7.484	0.560734	0.5
2021-05-25	B.1.1.7.484	0.54295	0.5
2021-05-26	B.1.1.7.484	0.531676	0.5
2021-05-27	B.1.1.7.484	0.507232	0.5
2021-05-28	B.1.1.7.484	0.490242	0.5
2021-05-29	B.1.1.7.484	0.471529	0.5
2021-05-30	B.1.1.7.484	0.458518	0.5
2021-05-31	B.1.1.7.484	0.441224	0.5
2021-06-01	B.1.1.7.484	0.429576	0.5
2021-06-02	B.1.1.7.484	0.403858	0.5
2021-06-03	B.1.1.7.484	0.382935	0.5
2021-06-04	B.1.1.7.484	0.360813	0.5
2021-06-05	B.1.1.7.484	0.341656	0.5
2021-06-06	B.1.1.7.484	0.322541	0.5
2021-06-07	B.1.1.7.484	0.303205	0.5
2021-06-08	B.1.1.7.484	0.282319	0.5
2021-06-09	B.1.1.7.484	0.265309	0.5
2021-06-10	B.1.1.7.484	0.250526	0.5
2021-06-11	B.1.1.7.484	0.238684	0.5
2021-06-12	B.1.1.7.484	0.223917	0.5
2021-06-13	B.1.1.7.484	0.21206	0.5
2021-06-14	B.1.1.7.484	0.201122	0.5
2021-06-15	B.1.1.7.484	0.189342	0.5
2021-06-16	B.1.1.7.484	0.1782	0.5
2021-06-17	B.1.1.7.484	0.166811	0.5
2021-06-18	B.1.1.7.484	0.1555	0.5
2021-06-19	B.1.1.7.484	0.146323	0.5
2021-06-20	B.1.1.7.484	0.135826	0.5
2021-06-21	B.1.1.7.484	0.127436	0.5
2021-06-22	B.1.1.7.484	0.119287	0.5
2021-06-23	B.1.1.7.484	0.110444	0.5
2021-06-24	B.1.1.7.484	0.10288	0.5
2021-06-25	B.1.1.7.484	0.0954666	0.5
2021-06-26	B.1.1.7.484	0.0873425	0.5
2021-06-27	B.1.1.7.484	0.0795958	0.5
2021-06-28	B.1.1.7.484	0.0727056	0.5
2021-06-29	B.1.1.7.484	0.0658027	0.5
2021-06-30	B.1.1.7.484	0.0603887	0.5
2020-12-01	A.23.1.484	0	0.5
2020-12-02	A.23.1.484	0	0.5
2020-12-03	A.23.1.484	0	0.5
2020-12-04	A.23.1.484	0	0.5
2020-12-05	A.23.1.484	0	0.5
2020-12-06	A.23.1.484	0	0.5
2020-12-07	A.23.1.484	0	0.5
2020-12-08	A.23.1.484	0	0.5
2020-12-09	A.23.1.484	0	0.5
2020-12-10	A.23.1.484	0	0.5
2020-12-11	A.23.1.484	0	0.5
2020-12-12	A.23.1.484	0	0.5
2020-12-13	A.23.1.484	0	0.5
2020-12-14	A.23.1.484	0	0.5
2020-12-15	A.23.1.484	0	0.5
2020-12-16	A.23.1.484	0	0.5
2020-12-17	A.23.1.484	0	0.5
2020-12-18	A.23.1.484	0	0.5
2020-12-19	A.23.1.484	0	0.5
2020-12-20	A.23.1.484	0	0.5
2020-12-21	A.23.1.484	0	0.5
2020-12-22	A.23.1.484	0	0.5
2020-12-23	A.23.1.484	0	0.5
2020-12-24	A.23.1.484	0	0.5
2020-12-25	A.23.1.484	0	0.5
2020-12-26	A.23.1.484	2.67985	0.5
2020-12-27	A.23.1.484	3.9188	0.5
2020-12-28	A.23.1.484	5.29359	0.5
2020-12-29	A.23.1.484	6.90419	0.5
2020-12-30	A.23.1.484	8.85688	0.5
2020-12-31	A.23.1.484	10.9128	0.5
2021-01-01	A.23.1.484	13.3498	0.5
2021-01-02	A.23.1.484	15.975	0.5
2021-01-03	A.23.1.484	18.4789	0.5
2021-01-04	A.23.1.484	20.4372	0.5
2021-01-05	A.23.1.484	22.27	0.5
2021-01-06	A.23.1.484	23.2773	0.5
2021-01-07	A.23.1.484	24.0583	0.5
2021-01-08	A.23.1.484	24.3999	0.5
2021-01-09	A.23.1.484	23.9841	0.5
2021-01-10	A.23.1.484	23.5608	0.5
2021-01-11	A.23.1.484	22.7782	0.5
2021-01-12	A.23.1.484	21.6508	0.5
2021-01-13	A.23.1.484	20.2589	0.5
2021-01-14	A.23.1.484	19.0782	0.5
2021-01-15	A.23.1.484	18.0387	0.5
2021-01-16	A.23.1.484	16.8083	0.5
2021-01-17	A.23.1.484	15.9088	0.5
2021-01-18	A.23.1.484	14.7611	0.5
2021-01-19	A.23.1.484	13.6065	0.5
2021-01-20	A.23.1.484	12.7135	0.5
2021-01-21	A.23.1.484	11.7574	0.5
2021-01-22	A.23.1.484	10.8988	0.5
2021-01-23	A.23.1.484	10.0689	0.5
2021-01-24	A.23.1.484	9.32579	0.5
2021-01-25	A.23.1.484	8.53739	0.5
2021-01-26	A.23.1.484	7.84649	0.5
2021-01-27	A.23.1.484	7.25421	0.5
2021-01-28	A.23.1.484	6.69266	0.5
2021-01-29	A.23.1.484	6.16344	0.5
2021-01-30	A.23.1.484	5.63734	0.5
2021-01-31	A.23.1.484	5.08592	0.5
2021-02-01	A.23.1.484	4.61758	0.5
2021-02-02	A.23.1.484	4.20519	0.5
2021-02-03	A.23.1.484	3.81353	0.5
2021-02-04	A.23.1.484	3.47963	0.5
2021-02-05	A.23.1.484	3.162	0.5
2021-02-06	A.23.1.484	2.86869	0.5
2021-02-07	A.23.1.484	2.58777	0.5
2021-02-08	A.23.1.484	2.33318	0.5
2021-02-09	A.23.1.484	2.10574	0.5
2021-02-10	A.23.1.484	1.9089	0.5
2021-02-11	A.23.1.484	1.7312	0.5
2021-02-12	A.23.1.484	1.56163	0.5
2021-02-13	A.23.1.484	1.4028	0.5
2021-02-14	A.23.1.484	1.26993	0.5
2021-02-15	A.23.1.484	1.15242	0.5
2021-02-16	A.23.1.484	1.04027	0.5
2021-02-17	A.23.1.484	0.935785	0.5
2021-02-18	A.23.1.484	0.850296	0.5
2021-02-19	A.23.1.484	0.770348	0.5
2021-02-20	A.23.1.484	0.688928	0.5
2021-02-21	A.23.1.484	0.622401	0.5
2021-02-22	A.23.1.484	0.556896	0.5
2021-02-23	A.23.1.484	0.500407	0.5
2021-02-24	A.23.1.484	0.443129	0.5
2021-02-25	A.23.1.484	0.396307	0.5
2021-02-26	A.23.1.484	0.354898	0.5
2021-02-27	A.23.1.484	0.31774	0.5
2021-02-28	A.23.1.484	0.285118	0.5
2021-03-01	A.23.1.484	0.257117	0.5
2021-03-02	A.23.1.484	0.231384	0.5
2021-03-03	A.23.1.484	0.208955	0.5
2021-03-04	A.23.1.484	0.18916	0.5
2021-03-05	A.23.1.484	0.172096	0.5
2021-03-06	A.23.1.484	0.158347	0.5
2021-03-07	A.23.1.484	0.145473	0.5
2021-03-08	A.23.1.484	0.133877	0.5
2021-03-09	A.23.1.484	0.122477	0.5
2021-03-10	A.23.1.484	0.113509	0.5
2021-03-11	A.23.1.484	0.104174	0.5
2021-03-12	A.23.1.484	0.0958372	0.5
2021-03-13	A.23.1.484	0.0885446	0.5
2021-03-14	A.23.1.484	0.082702	0.5
2021-03-15	A.23.1.484	0.0763119	0.5
2021-03-16	A.23.1.484	0.0699662	0.5
2021-03-17	A.23.1.484	0.0645473	0.5
2021-03-18	A.23.1.484	0.0596115	0.5
2021-03-19	A.23.1.484	0.0547636	0.5
2021-03-20	A.23.1.484	0.0500602	0.5
2021-03-21	A.23.1.484	0.0455923	0.5
2021-03-22	A.23.1.484	0.0417016	0.5
2021-03-23	A.23.1.484	0.0374984	0.5
2021-03-24	A.23.1.484	0.0336959	0.5
2021-03-25	A.23.1.484	0.0299498	0.5
2021-03-26	A.23.1.484	0.0269455	0.5
2021-03-27	A.23.1.484	0.0243142	0.5
2021-03-28	A.23.1.484	0.0217554	0.5
2021-03-29	A.23.1.484	0.0194024	0.5
2021-03-30	A.23.1.484	0.0172758	0.5
2021-03-31	A.23.1.484	0.0151863	0.5
2021-04-01	A.23.1.484	0.0135182	0.5
2021-04-02	A.23.1.484	0.0122042	0.5
2021-04-03	A.23.1.484	0.0109267	0.5
2021-04-04	A.23.1.484	0.00983243	0.5
2021-04-05	A.23.1.484	0.00887035	0.5
2021-04-06	A.23.1.484	0.00807789	0.5
2021-04-07	A.23.1.484	0.0073861	0.5
2021-04-08	A.23.1.484	0.00672987	0.5
2021-04-09	A.23.1.484	0.00612389	0.5
2021-04-10	A.23.1.484	0.00561357	0.5
2021-04-11	A.23.1.484	0.00509678	0.5
2021-04-12	A.23.1.484	0.00466583	0.5
2021-04-13	A.23.1.484	0.00430401	0.5
2021-04-14	A.23.1.484	0.00394955	0.5
2021-04-15	A.23.1.484	0.00362403	0.5
2021-04-16	A.23.1.484	0.00335151	0.5
2021-04-17	A.23.1.484	0.00306874	0.5
2021-04-18	A.23.1.484	0.00281029	0.5
2021-04-19	A.23.1.484	0.00256385	0.5
2021-04-20	A.23.1.484	0.00236577	0.5
2021-04-21	A.23.1.484	0.00215785	0.5
2021-04-22	A.23.1.484	0.001961	0.5
2021-04-23	A.23.1.484	0.00181973	0.5
2021-04-24	A.23.1.484	0.00164779	0.5
2021-04-25	A.23.1.484	0.00150972	0.5
2021-04-26	A.23.1.484	0.00138923	0.5
2021-04-27	A.23.1.484	0.00127803	0.5
2021-04-28	A.23.1.484	0.00116881	0.5
2021-04-29	A.23.1.484	0.00107762	0.5
2021-04-30	A.23.1.484	0.000978073	0.5
2021-05-01	A.23.1.484	0.000884304	0.5
2021-05-02	A.23.1.484	0.000788511	0.5
2021-05-03	A.23.1.484	0.000700128	0.5
2021-05-04	A.23.1.484	0.000636282	0.5
2021-05-05	A.23.1.484	0.000564716	0.5
2021-05-06	A.23.1.484	0.000502861	0.5
2021-05-07	A.23.1.484	0.000434847	0.5
2021-05-08	A.23.1.484	0.00038842	0.5
2021-05-09	A.23.1.484	0.000341281	0.5
2021-05-10	A.23.1.484	0.000295955	0.5
2021-05-11	A.23.1.484	0.000258858	0.5
2021-05-12	A.23.1.484	0.000225153	0.5
2021-05-13	A.23.1.484	0.000195214	0.5
2021-05-14	A.23.1.484	0.000173119	0.5
2021-05-15	A.23.1.484	0.000155183	0.5
2021-05-16	A.23.1.484	0.000136926	0.5
2021-05-17	A.23.1.484	0.000123609	0.5
2021-05-18	A.23.1.484	0.000112647	0.5
2021-05-19	A.23.1.484	0.00010478	0.5
2021-05-20	A.23.1.484	9.71522e-05	0.5
2021-05-21	A.23.1.484	9.15616e-05	0.5
2021-05-22	A.23.1.484	8.70501e-05	0.5
2021-05-23	A.23.1.484	8.21447e-05	0.5
2021-05-24	A.23.1.484	7.82141e-05	0.5
2021-05-25	A.23.1.484	7.57544e-05	0.5
2021-05-26	A.23.1.484	7.45456e-05	0.5
2021-05-27	A.23.1.484	7.27202e-05	0.5
2021-05-28	A.23.1.484	6.97818e-05	0.5
2021-05-29	A.23.1.484	6.87659e-05	0.5
2021-05-30	A.23.1.484	6.89266e-05	0.5
2021-05-31	A.23.1.484	6.75126e-05	0.5
2021-06-01	A.23.1.484	6.66443e-05	0.5
2021-06-02	A.23.1.484	6.61173e-05	0.5
2021-06-03	A.23.1.484	6.55218e-05	0.5
2021-06-04	A.23.1.484	6.45898e-05	0.5
2021-06-05	A.23.1.484	6.27078e-05	0.5
2021-06-06	A.23.1.484	6.09435e-05	0.5
2021-06-07	A.23.1.484	5.8617e-05	0.5
2021-06-08	A.23.1.484	5.60258e-05	0.5
2021-06-09	A.23.1.484	5.26025e-05	0.5
2021-06-10	A.23.1.484	4.90727e-05	0.5
2021-06-11	A.23.1.484	4.57079e-05	0.5
2021-06-12	A.23.1.484	4.2212e-05	0.5
2021-06-13	A.23.1.484	3.9217e-05	0.5
2021-06-14	A.23.1.484	3.58819e-05	0.5
2021-06-15	A.23.1.484	3.31085e-05	0.5
2021-06-16	A.23.1.484	3.06432e-05	0.5
2021-06-17	A.23.1.484	2.83422e-05	0.5
2021-06-18	A.23.1.484	2.61915e-05	0.5
2021-06-19	A.23.1.484	2.42666e-05	0.5
2021-06-20	A.23.1.484	2.24366e-05	0.5
2021-06-21	A.23.1.484	2.05473e-05	0.5
2021-06-22	A.23.1.484	1.87822e-05	0.5
2021-06-23	A.23.1.484	1.73086e-05	0.5
2021-06-24	A.23.1.484	1.58604e-05	0.5
2021-06-25	A.23.1.484	1.44603e-05	0.5
2021-06-26	A.23.1.484	1.30966e-05	0.5
2021-06-27	A.23.1.484	1.17585e-05	0.5
2021-06-28	A.23.1.484	1.05898e-05	0.5
2021-06-29	A.23.1.484	9.50844e-06	0.5
2021-06-30	A.23.1.484	8.50064e-06	0.5
2020-12-01	B.1.526	0	0.5
2020-12-02	B.1.526	0	0.5
2020-12-03	B.1.526	0	0.5
2020-12-04	B.1.526	0	0.5
2020-12-05	B.1.526	0	0.5
2020-12-06	B.1.526	0	0.5
2020-12-07	B.1.526	0	0.5
2020-12-08	B.1.526	0	0.5
2020-12-09	B.1.526	0	0.5
2020-12-10	B.1.526	0	0.5
2020-12-11	B.1.526	0	0.5
2020-12-12	B.1.526	0	0.5
2020-12-13	B.1.526	0	0.5
2020-12-14	B.1.526	0	0.5
2020-12-15	B.1.526	0	0.5
2020-12-16	B.1.526	0	0.5
2020-12-17	B.1.526	0	0.5
2020-12-18	B.1.526	0	0.5
2020-12-19	B.1.526	0	0.5
2020-12-20	B.1.526	0	0.5
2020-12-21	B.1.526	0	0.5
2020-12-22	B.1.526	0	0.5
2020-12-23	B.1.526	0	0.5
2020-12-24	B.1.526	0	0.5
2020-12-25	B.1.526	0	0.5
2020-12-26	B.1.526	0	0.5
2020-12-27	B.1.526	0	0.5
2020-12-28	B.1.526	0	0.5
2020-12-29	B.1.526	0	0.5
2020-12-30	B.1.526	0	0.5
2020-12-31	B.1.526	0	0.5
2021-01-01	B.1.526	0	0.5
2021-01-02	B.1.526	0	0.5
2021-01-03	B.1.526	0	0.5
2021-01-04	B.1.526	0	0.5
2021-01-05	B.1.526	0	0.5
2021-01-06	B.1.526	0	0.5
2021-01-07	B.1.526	0	0.5
2021-01-08	B.1.526	0	0.5
2021-01-09	B.1.526	0	0.5
2021-01-10	B.1.526	0	0.5
2021-01-11	B.1.526	0	0.5
2021-01-12	B.1.526	0	0.5
2021-01-13	B.1.526	0	0.5
2021-01-14	B.1.526	0	0.5
2021-01-15	B.1.526	0	0.5
2021-01-16	B.1.526	0	0.5
2021-01-17	B.1.526	0	0.5
2021-01-18	B.1.526	0	0.5
2021-01-19	B.1.526	0	0.5
2021-01-20	B.1.526	0	0.5
2021-01-21	B.1.526	0	0.5
2021-01-22	B.1.526	0	0.5
2021-01-23	B.1.526	0	0.5
2021-01-24	B.1.526	0	0.5
2021-01-25	B.1.526	0	0.5
2021-01-26	B.1.526	0	0.5
2021-01-27	B.1.526	0	0.5
2021-01-28	B.1.526	0	0.5
2021-01-29	B.1.526	0	0.5
2021-01-30	B.1.526	0	0.5
2021-01-31	B.1.526	0	0.5
2021-02-01	B.1.526	0	0.5
2021-02-02	B.1.526	0	0.5
2021-02-03	B.1.526	0	0.5
2021-02-04	B.1.526	0	0.5
2021-02-05	B.1.526	0	0.5
2021-02-06	B.1.526	0	0.5
2021-02-07	B.1.526	0	0.5
2021-02-08	B.1.526	0	0.5
2021-02-09	B.1.526	0	0.5
2021-02-10	B.1.526	0	0.5
2021-02-11	B.1.526	0	0.5
2021-02-12	B.1.526	0	0.5
2021-02-13	B.1.526	0	0.5
2021-02-14	B.1.526	0	0.5
2021-02-15	B.1.526	0	0.5
2021-02-16	B.1.526	0	0.5
2021-02-17	B.1.526	0	0.5
2021-02-18	B.1.526	0	0.5
2021-02-19	B.1.526	0	0.5
2021-02-20	B.1.526	0	0.5
2021-02-21	B.1.526	0	0.5
2021-02-22	B.1.526	0	0.5
2021-02-23	B.1.526	0	0.5
2021-02-24	B.1.526	0	0.5
2021-02-25	B.1.526	0	0.5
2021-02-26	B.1.526	0	0.5
2021-02-27	B.1.526	0	0.5
2021-02-28	B.1.526	0	0.5
2021-03-01	B.1.526	0	0.5
2021-03-02	B.1.526	0	0.5
2021-03-03	B.1.526	0	0.5
2021-03-04	B.1.526	0	0.5
2021-03-05	B.1.526	0	0.5
2021-03-06	B.1.526	0.127948	0.5
2021-03-07	B.1.526	0.291786	0.5
2021-03-08	B.1.526	0.513778	0.5
2021-03-09	B.1.526	0.69444	0.5
2021-03-10	B.1.526	0.917546	0.5
2021-03-11	B.1.526	1.10924	0.5
2021-03-12	B.1.526	1.30901	0.5
2021-03-13	B.1.526	1.43772	0.5
2021-03-14	B.1.526	1.65318	0.5
2021-03-15	B.1.526	1.76961	0.5
2021-03-16	B.1.526	1.84755	0.5
2021-03-17	B.1.526	1.97835	0.5
2021-03-18	B.1.526	2.02442	0.5
2021-03-19	B.1.526	2.00747	0.5
2021-03-20	B.1.526	1.85905	0.5
2021-03-21	B.1.526	1.72085	0.5
2021-03-22	B.1.526	1.57115	0.5
2021-03-23	B.1.526	1.45221	0.5
2021-03-24	B.1.526	1.34239	0.5
2021-03-25	B.1.526	1.22051	0.5
2021-03-26	B.1.526	1.08994	0.5
2021-03-27	B.1.526	0.968485	0.5
2021-03-28	B.1.526	0.847627	0.5
2021-03-29	B.1.526	0.745537	0.5
2021-03-30	B.1.526	0.640183	0.5
2021-03-31	B.1.526	0.552068	0.5
2021-04-01	B.1.526	0.468301	0.5
2021-04-02	B.1.526	0.405536	0.5
2021-04-03	B.1.526	0.380048	0.5
2021-04-04	B.1.526	0.393613	0.5
2021-04-05	B.1.526	0.414245	0.5
2021-04-06	B.1.526	0.412627	0.5
2021-04-07	B.1.526	0.431756	0.5
2021-04-08	B.1.526	0.467182	0.5
2021-04-09	B.1.526	0.512906	0.5
2021-04-10	B.1.526	0.568026	0.5
2021-04-11	B.1.526	0.639854	0.5
2021-04-12	B.1.526	0.731426	0.5
2021-04-13	B.1.526	0.793424	0.5
2021-04-14	B.1.526	0.905781	0.5
2021-04-15	B.1.526	0.99224	0.5
2021-04-16	B.1.526	1.01109	0.5
2021-04-17	B.1.526	0.951435	0.5
2021-04-18	B.1.526	0.892552	0.5
2021-04-19	B.1.526	0.858319	0.5
2021-04-20	B.1.526	0.823617	0.5
2021-04-21	B.1.526	0.774729	0.5
2021-04-22	B.1.526	0.732184	0.5
2021-04-23	B.1.526	0.674294	0.5
2021-04-24	B.1.526	0.628832	0.5
2021-04-25	B.1.526	0.575795	0.5
2021-04-26	B.1.526	0.525192	0.5
2021-04-27	B.1.526	0.479087	0.5
2021-04-28	B.1.526	0.432711	0.5
2021-04-29	B.1.526	0.391317	0.5
2021-04-30	B.1.526	0.355262	0.5
2021-05-01	B.1.526	0.30463	0.5
2021-05-02	B.1.526	0.261852	0.5
2021-05-03	B.1.526	0.229272	0.5
2021-05-04	B.1.526	0.204647	0.5
2021-05-05	B.1.526	0.181607	0.5
2021-05-06	B.1.526	0.162728	0.5
2021-05-07	B.1.526	0.143263	0.5
2021-05-08	B.1.526	0.131423	0.5
2021-05-09	B.1.526	0.119707	0.5
2021-05-10	B.1.526	0.113444	0.5
2021-05-11	B.1.526	0.102181	0.5
2021-05-12	B.1.526	0.099521	0.5
2021-05-13	B.1.526	0.0942794	0.5
2021-05-14	B.1.526	0.0887429	0.5
2021-05-15	B.1.526	0.0833134	0.5
2021-05-16	B.1.526	0.0772667	0.5
2021-05-17	B.1.526	0.0712115	0.5
2021-05-18	B.1.526	0.0649276	0.5
2021-05-19	B.1.526	0.0567035	0.5
2021-05-20	B.1.526	0.0503005	0.5
2021-05-21	B.1.526	0.0476989	0.5
2021-05-22	B.1.526	0.0419092	0.5
2021-05-23	B.1.526	0.0385414	0.5
2021-05-24	B.1.526	0.0345	0.5
2021-05-25	B.1.526	0.0309628	0.5
2021-05-26	B.1.526	0.027978	0.5
2021-05-27	B.1.526	0.0248312	0.5
2021-05-28	B.1.526	0.0219313	0.5
2021-05-29	B.1.526	0.0194594	0.5
2021-05-30	B.1.526	0.0170874	0.5
2021-05-31	B.1.526	0.0156412	0.5
2021-06-01	B.1.526	0.0138313	0.5
2021-06-02	B.1.526	0.0124001	0.5
2021-06-03	B.1.526	0.0106315	0.5
2021-06-04	B.1.526	0.00975414	0.5
2021-06-05	B.1.526	0.00864654	0.5
2021-06-06	B.1.526	0.00783541	0.5
2021-06-07	B.1.526	0.00710829	0.5
2021-06-08	B.1.526	0.00643502	0.5
2021-06-09	B.1.526	0.00590187	0.5
2021-06-10	B.1.526	0.00536528	0.5
2021-06-11	B.1.526	0.00489105	0.5
2021-06-12	B.1.526	0.00436382	0.5
2021-06-13	B.1.526	0.00393297	0.5
2021-06-14	B.1.526	0.00354903	0.5
2021-06-15	B.1.526	0.00314002	0.5
2021-06-16	B.1.526	0.00277297	0.5
2021-06-17	B.1.526	0.00242788	0.5
2021-06-18	B.1.526	0.00212576	0.5
2021-06-19	B.1.526	0.00188327	0.5
2021-06-20	B.1.526	0.00165893	0.5
2021-06-21	B.1.526	0.00146437	0.5
2021-06-22	B.1.526	0.00128626	0.5
2021-06-23	B.1.526	0.00113267	0.5
2021-06-24	B.1.526	0.000979096	0.5
2021-06-25	B.1.526	0.000852804	0.5
2021-06-26	B.1.526	0.000744573	0.5
2021-06-27	B.1.526	0.000645014	0.5
2021-06-28	B.1.526	0.000554455	0.5
2021-06-29	B.1.526	0.000477944	0.5
2021-06-30	B.1.526	0.000409139	0.5
2020-12-01	B.1.427	0	0.5
2020-12-02	B.1.427	0	0.5
2020-12-03	B.1.427	0	0.5
2020-12-04	B.1.427	0	0.5
2020-12-05	B.1.427	0	0.5
2020-12-06	B.1.427	0	0.5
2020-12-07	B.1.427	0	0.5
2020-12-08	B.1.427	0	0.5
2020-12-09	B.1.427	0	0.5
2020-12-10	B.1.427	0	0.5
2020-12-11	B.1.427	0	0.5
2020-12-12	B.1.427	0	0.5
2020-12-13	B.1.427	0	0.5
2020-12-14	B.1.427	0	0.5
2020-12-15	B.1.427	0	0.5
2020-12-16	B.1.427	0	0.5
2020-12-17	B.1.427	0	0.5
2020-12-18	B.1.427	0	0.5
2020-12-19	B.1.427	0	0.5
2020-12-20	B.1.427	0	0.5
2020-12-21	B.1.427	0	0.5
2020-12-22	B.1.427	0	0.5
2020-12-23	B.1.427	0	0.5
2020-12-24	B.1.427	0	0.5
2020-12-25	B.1.427	0	0.5
2020-12-26	B.1.427	0	0.5
2020-12-27	B.1.427	0	0.5
2020-12-28	B.1.427	0	0.5
2020-12-29	B.1.427	0	0.5
2020-12-30	B.1.427	0	0.5
2020-12-31	B.1.427	0	0.5
2021-01-01	B.1.427	0	0.5
2021-01-02	B.1.427	0	0.5
2021-01-03	B.1.427	0	0.5
2021-01-04	B.1.427	0	0.5
2021-01-05	B.1.427	0	0.5
2021-01-06	B.1.427	0	0.5
2021-01-07	B.1.427	0	0.5
2021-01-08	B.1.427	0	0.5
2021-01-09	B.1.427	0	0.5
2021-01-10	B.1.427	0	0.5
2021-01-11	B.1.427	0	0.5
2021-01-12	B.1.427	0	0.5
2021-01-13	B.1.427	0	0.5
2021-01-14	B.1.427	0	0.5
2021-01-15	B.1.427	0	0.5
2021-01-16	B.1.427	0	0.5
2021-01-17	B.1.427	0	0.5
2021-01-18	B.1.427	0	0.5
2021-01-19	B.1.427	0	0.5
2021-01-20	B.1.427	0	0.5
2021-01-21	B.1.427	0	0.5
2021-01-22	B.1.427	0	0.5
2021-01-23	B.1.427	0	0.5
2021-01-24	B.1.427	0	0.5
2021-01-25	B.1.427	0	0.5
2021-01-26	B.1.427	0	0.5
2021-01-27	B.1.427	0	0.5
2021-01-28	B.1.427	0	0.5
2021-01-29	B.1.427	0.0455278	0.5
2021-01-30	B.1.427	0.208159	0.5
2021-01-31	B.1.427	0.31548	0.5
2021-02-01	B.1.427	0.421357	0.5
2021-02-02	B.1.427	0.483531	0.5
2021-02-03	B.1.427	0.512729	0.5
2021-02-04	B.1.427	0.515867	0.5
2021-02-05	B.1.427	0.510187	0.5
2021-02-06	B.1.427	0.44338	0.5
2021-02-07	B.1.427	0.383114	0.5
2021-02-08	B.1.427	0.332449	0.5
2021-02-09	B.1.427	0.287878	0.5
2021-02-10	B.1.427	0.250085	0.5
2021-02-11	B.1.427	0.217842	0.5
2021-02-12	B.1.427	0.191632	0.5
2021-02-13	B.1.427	0.167206	0.5
2021-02-14	B.1.427	0.149771	0.5
2021-02-15	B.1.427	0.13105	0.5
2021-02-16	B.1.427	0.115153	0.5
2021-02-17	B.1.427	0.100824	0.5
2021-02-18	B.1.427	0.089215	0.5
2021-02-19	B.1.427	0.0781635	0.5
2021-02-20	B.1.427	0.0706621	0.5
2021-02-21	B.1.427	0.0631264	0.5
2021-02-22	B.1.427	0.0561098	0.5
2021-02-23	B.1.427	0.0501196	0.5
2021-02-24	B.1.427	0.0445602	0.5
2021-02-25	B.1.427	0.0394153	0.5
2021-02-26	B.1.427	0.0348414	0.5
2021-02-27	B.1.427	0.0315281	0.5
2021-02-28	B.1.427	0.0282433	0.5
2021-03-01	B.1.427	0.025408	0.5
2021-03-02	B.1.427	0.0227351	0.5
2021-03-03	B.1.427	0.0205742	0.5
2021-03-04	B.1.427	0.0188248	0.5
2021-03-05	B.1.427	0.0170375	0.5
2021-03-06	B.1.427	0.0153507	0.5
2021-03-07	B.1.427	0.0138739	0.5
2021-03-08	B.1.427	0.0126559	0.5
2021-03-09	B.1.427	0.0114622	0.5
2021-03-10	B.1.427	0.0106219	0.5
2021-03-11	B.1.427	0.00975413	0.5
2021-03-12	B.1.427	0.00898974	0.5
2021-03-13	B.1.427	0.00861198	0.5
2021-03-14	B.1.427	0.00799199	0.5
2021-03-15	B.1.427	0.0074046	0.5
2021-03-16	B.1.427	0.00693414	0.5
2021-03-17	B.1.427	0.00643442	0.5
2021-03-18	B.1.427	0.0059089	0.5
2021-03-19	B.1.427	0.00553594	0.5
2021-03-20	B.1.427	0.00523532	0.5
2021-03-21	B.1.427	0.00486195	0.5
2021-03-22	B.1.427	0.00452541	0.5
2021-03-23	B.1.427	0.00415831	0.5
2021-03-24	B.1.427	0.00377352	0.5
2021-03-25	B.1.427	0.00336424	0.5
2021-03-26	B.1.427	0.00294484	0.5
2021-03-27	B.1.427	0.00264591	0.5
2021-03-28	B.1.427	0.00231081	0.5
2021-03-29	B.1.427	0.00202042	0.5
2021-03-30	B.1.427	0.00177877	0.5
2021-03-31	B.1.427	0.0015137	0.5
2021-04-01	B.1.427	0.00126694	0.5
2021-04-02	B.1.427	0.00107956	0.5
2021-04-03	B.1.427	0.000921989	0.5
2021-04-04	B.1.427	0.000785242	0.5
2021-04-05	B.1.427	0.000661987	0.5
2021-04-06	B.1.427	0.000572935	0.5
2021-04-07	B.1.427	0.000503772	0.5
2021-04-08	B.1.427	0.000448021	0.5
2021-04-09	B.1.427	0.000389121	0.5
2021-04-10	B.1.427	0.000370744	0.5
2021-04-11	B.1.427	0.000395641	0.5
2021-04-12	B.1.427	0.000398288	0.5
2021-04-13	B.1.427	0.000404267	0.5
2021-04-14	B.1.427	0.000394242	0.5
2021-04-15	B.1.427	0.000379789	0.5
2021-04-16	B.1.427	0.000422877	0.5
2021-04-17	B.1.427	0.000477825	0.5
2021-04-18	B.1.427	0.000538657	0.5
2021-04-19	B.1.427	0.000653715	0.5
2021-04-20	B.1.427	0.000812201	0.5
2021-04-21	B.1.427	0.00102423	0.5
2021-04-22	B.1.427	0.00131782	0.5
2021-04-23	B.1.427	0.0015819	0.5
2021-04-24	B.1.427	0.0016559	0.5
2021-04-25	B.1.427	0.00158759	0.5
2021-04-26	B.1.427	0.00165917	0.5
2021-04-27	B.1.427	0.00168081	0.5
2021-04-28	B.1.427	0.0017284	0.5
2021-04-29	B.1.427	0.00160389	0.5
2021-04-30	B.1.427	0.00169156	0.5
2021-05-01	B.1.427	0.00151001	0.5
2021-05-02	B.1.427	0.00129012	0.5
2021-05-03	B.1.427	0.00116087	0.5
2021-05-04	B.1.427	0.00104695	0.5
2021-05-05	B.1.427	0.000945393	0.5
2021-05-06	B.1.427	0.000860973	0.5
2021-05-07	B.1.427	0.000735647	0.5
2021-05-08	B.1.427	0.000665743	0.5
2021-05-09	B.1.427	0.000566378	0.5
2021-05-10	B.1.427	0.000502487	0.5
2021-05-11	B.1.427	0.00045212	0.5
2021-05-12	B.1.427	0.00041503	0.5
2021-05-13	B.1.427	0.000374536	0.5
2021-05-14	B.1.427	0.00034599	0.5
2021-05-15	B.1.427	0.000320949	0.5
2021-05-16	B.1.427	0.00029349	0.5
2021-05-17	B.1.427	0.000271187	0.5
2021-05-18	B.1.427	0.000245209	0.5
2021-05-19	B.1.427	0.0002239	0.5
2021-05-20	B.1.427	0.000201402	0.5
2021-05-21	B.1.427	0.000185034	0.5
2021-05-22	B.1.427	0.000172875	0.5
2021-05-23	B.1.427	0.000161403	0.5
2021-05-24	B.1.427	0.000147552	0.5
2021-05-25	B.1.427	0.000137358	0.5
2021-05-26	B.1.427	0.000130226	0.5
2021-05-27	B.1.427	0.000115834	0.5
2021-05-28	B.1.427	0.000108437	0.5
2021-05-29	B.1.427	0.000101755	0.5
2021-05-30	B.1.427	9.60719e-05	0.5
2021-05-31	B.1.427	8.80455e-05	0.5
2021-06-01	B.1.427	7.73083e-05	0.5
2021-06-02	B.1.427	6.74357e-05	0.5
2021-06-03	B.1.427	5.8038e-05	0.5
2021-06-04	B.1.427	5.14755e-05	0.5
2021-06-05	B.1.427	4.57327e-05	0.5
2021-06-06	B.1.427	4.0209e-05	0.5
2021-06-07	B.1.427	3.58601e-05	0.5
2021-06-08	B.1.427	3.13332e-05	0.5
2021-06-09	B.1.427	2.76816e-05	0.5
2021-06-10	B.1.427	2.42313e-05	0.5
2021-06-11	B.1.427	2.14138e-05	0.5
2021-06-12	B.1.427	1.91549e-05	0.5
2021-06-13	B.1.427	1.68395e-05	0.5
2021-06-14	B.1.427	1.49636e-05	0.5
2021-06-15	B.1.427	1.3227e-05	0.5
2021-06-16	B.1.427	1.18179e-05	0.5
2021-06-17	B.1.427	1.06073e-05	0.5
2021-06-18	B.1.427	9.58856e-06	0.5
2021-06-19	B.1.427	8.46359e-06	0.5
2021-06-20	B.1.427	7.53534e-06	0.5
2021-06-21	B.1.427	6.65672e-06	0.5
2021-06-22	B.1.427	5.83308e-06	0.5
2021-06-23	B.1.427	5.04766e-06	0.5
2021-06-24	B.1.427	4.4092e-06	0.5
2021-06-25	B.1.427	3.95911e-06	0.5
2021-06-26	B.1.427	3.44656e-06	0.5
2021-06-27	B.1.427	3.05086e-06	0.5
2021-06-28	B.1.427	2.70472e-06	0.5
2021-06-29	B.1.427	2.38795e-06	0.5
2021-06-30	B.1.427	2.11534e-06	0.5
2020-12-01	B.1.617.1	0	0.5
2020-12-02	B.1.617.1	0	0.5
2020-12-03	B.1.617.1	0	0.5
2020-12-04	B.1.617.1	0	0.5
2020-12-05	B.1.617.1	0	0.5
2020-12-06	B.1.617.1	0	0.5
2020-12-07	B.1.617.1	0	0.5
2020-12-08	B.1.617.1	0	0.5
2020-12-09	B.1.617.1	0	0.5
2020-12-10	B.1.617.1	0	0.5
2020-12-11	B.1.617.1	0	0.5
2020-12-12	B.1.617.1	0	0.5
2020-12-13	B.1.617.1	0	0.5
2020-12-14	B.1.617.1	0	0.5
2020-12-15	B.1.617.1	0	0.5
2020-12-16	B.1.617.1	0	0.5
2020-12-17	B.1.617.1	0	0.5
2020-12-18	B.1.617.1	0	0.5
2020-12-19	B.1.617.1	0	0.5
2020-12-20	B.1.617.1	0	0.5
2020-12-21	B.1.617.1	0	0.5
2020-12-22	B.1.617.1	0	0.5
2020-12-23	B.1.617.1	0	0.5
2020-12-24	B.1.617.1	0	0.5
2020-12-25	B.1.617.1	0	0.5
2020-12-26	B.1.617.1	0	0.5
2020-12-27	B.1.617.1	0	0.5
2020-12-28	B.1.617.1	0	0.5
2020-12-29	B.1.617.1	0	0.5
2020-12-30	B.1.617.1	0	0.5
2020-12-31	B.1.617.1	0	0.5
2021-01-01	B.1.617.1	0	0.5
2021-01-02	B.1.617.1	0	0.5
2021-01-03	B.1.617.1	0	0.5
2021-01-04	B.1.617.1	0	0.5
2021-01-05	B.1.617.1	0	0.5
2021-01-06	B.1.617.1	0	0.5
2021-01-07	B.1.617.1	0	0.5
2021-01-08	B.1.617.1	0	0.5
2021-01-09	B.1.617.1	0	0.5
2021-01-10	B.1.617.1	0	0.5
2021-01-11	B.1.617.1	0	0.5
2021-01-12	B.1.617.1	0	0.5
2021-01-13	B.1.617.1	0	0.5
2021-01-14	B.1.617.1	0	0.5
2021-01-15	B.1.617.1	0	0.5
2021-01-16	B.1.617.1	0	0.5
2021-01-17	B.1.617.1	0	0.5
2021-01-18	B.1.617.1	0	0.5
2021-01-19	B.1.617.1	0	0.5
2021-01-20	B.1.617.1	0	0.5
2021-01-21	B.1.617.1	0	0.5
2021-01-22	B.1.617.1	0	0.5
2021-01-23	B.1.617.1	0	0.5
2021-01-24	B.1.617.1	0	0.5
2021-01-25	B.1.617.1	0	0.5
2021-01-26	B.1.617.1	0	0.5
2021-01-27	B.1.617.1	0	0.5
2021-01-28	B.1.617.1	0	0.5
2021-01-29	B.1.617.1	0	0.5
2021-01-30	B.1.617.1	0	0.5
2021-01-31	B.1.617.1	0	0.5
2021-02-01	B.1.617.1	0	0.5
2021-02-02	B.1.617.1	0	0.5
2021-02-03	B.1.617.1	0	0.5
2021-02-04	B.1.617.1	0	0.5
2021-02-05	B.1.617.1	0	0.5
2021-02-06	B.1.617.1	0	0.5
2021-02-07	B.1.617.1	0	0.5
2021-02-08	B.1.617.1	0	0.5
2021-02-09	B.1.617.1	0	0.5
2021-02-10	B.1.617.1	0	0.5
2021-02-11	B.1.617.1	0	0.5
2021-02-12	B.1.617.1	0	0.5
2021-02-13	B.1.617.1	0	0.5
2021-02-14	B.1.617.1	0	0.5
2021-02-15	B.1.617.1	0	0.5
2021-02-16	B.1.617.1	0	0.5
2021-02-17	B.1.617.1	0	0.5
2021-02-18	B.1.617.1	0	0.5
2021-02-19	B.1.617.1	0	0.5
2021-02-20	B.1.617.1	0	0.5
2021-02-21	B.1.617.1	0	0.5
2021-02-22	B.1.617.1	0	0.5
2021-02-23	B.1.617.1	0	0.5
2021-02-24	B.1.617.1	0	0.5
2021-02-25	B.1.617.1	0	0.5
2021-02-26	B.1.617.1	0	0.5
2021-02-27	B.1.617.1	0	0.5
2021-02-28	B.1.617.1	0	0.5
2021-03-01	B.1.617.1	0	0.5
[truncated: 5,633 more rows]

## Sheet: F5d
A.23.1 E484K	55
B.1.1.318	6, 21, 24
B.1.351	2, 1, 4, 1, 4, 4, 1, 1, 2, 2, 1, 1, 1, 2, 1, 1, 1, 2, 1, 6, 9, 1, 6, 3, 3, 5, 4, 1, 16, 1, 2, 3, 4, 2, 1, 2, 2, 1, 30, 1, 1, 3, 1, 1, 1, 2, 8, 2, 1
B.1.525	1, 4, 3, 1, 1, 5, 2, 1, 2, 1, 3, 10, 6, 1, 5, 6, 2, 5, 3, 1, 1, 1, 2, 1, 1, 7, 1, 2, 10, 6
B.1.617	2, 1, 3, 1, 2, 9
B.1.617.1	1, 1, 4, 1, 2, 4, 1, 5, 8, 14, 2, 6, 1, 6, 1, 1, 22
B.1.617.2	2, 3, 3, 1, 2, 10, 2, 1, 4, 4, 6, 1, 1, 2, 63, 2, 1, 1, 25, 1, 40, 20, 29
B.1.617.3	2021-01-04

## Sheet: F5c Incidence Bristol
	B.1.1.7.484	B.1.351	B.1.1.7	B.1.617.2
2020-09-01	0	0	0	0
2020-09-02	0	0	0	0
2020-09-03	0	0	0	0
2020-09-04	0	0	0	0
2020-09-05	0	0	0	0
2020-09-06	0	0	0	0
2020-09-07	0	0	0	0
2020-09-08	0	0	0	0
2020-09-09	0	0	0	0
2020-09-10	0	0	0	0
2020-09-11	0	0	0	0
2020-09-12	0	0	0	0
2020-09-13	0	0	0	0
2020-09-14	0	0	0	0
2020-09-15	0	0	0	0
2020-09-16	0	0	0	0
2020-09-17	0	0	0	0
2020-09-18	0	0	0	0
2020-09-19	0	0	0	0
2020-09-20	0	0	0	0
2020-09-21	0	0	0	0
2020-09-22	0	0	0	0
2020-09-23	0	0	0	0
2020-09-24	0	0	0	0
2020-09-25	0	0	0	0
2020-09-26	0	0	0	0
2020-09-27	0	0	0	0
2020-09-28	0	0	0	0
2020-09-29	0	0	0	0
2020-09-30	0	0	0	0
2020-10-01	0	0	0	0
2020-10-02	0	0	0	0
2020-10-03	0	0	0	0
2020-10-04	0	0	0	0
2020-10-05	0	0	0	0
2020-10-06	0	0	0	0
2020-10-07	0	0	0	0
2020-10-08	0	0	0	0
2020-10-09	0	0	0	0
2020-10-10	0	0	0	0
2020-10-11	0	0	0	0
2020-10-12	0	0	0	0
2020-10-13	0	0	0	0
2020-10-14	0	0	0	0
2020-10-15	0	0	0	0
2020-10-16	0	0	0	0
2020-10-17	0	0	0	0
2020-10-18	0	0	0	0
2020-10-19	0	0	0	0
2020-10-20	0	0	0	0
2020-10-21	0	0	0	0
2020-10-22	0	0	0	0
2020-10-23	0	0	0	0
2020-10-24	0	0	0	0
2020-10-25	0	0	0	0
2020-10-26	0	0	0	0
2020-10-27	0	0	0	0
2020-10-28	0	0	0	0
2020-10-29	0	0	0	0
2020-10-30	0	0	0	0
2020-10-31	0	0	0	0
2020-11-01	0	0	0	0
2020-11-02	0	0	0	0
2020-11-03	0	0	0	0
2020-11-04	0	0	0	0
2020-11-05	0	0	0	0
2020-11-06	0	0	0	0
2020-11-07	0	0	0	0
2020-11-08	0	0	0	0
2020-11-09	0	0	0	0
2020-11-10	0	0	0	0
2020-11-11	0	0	0	0
2020-11-12	0	0	0	0
2020-11-13	0	0	0	0
2020-11-14	0	0	0	0
2020-11-15	0	0	0	0
2020-11-16	0	0	0	0
2020-11-17	0	0	0	0
2020-11-18	0	0	0	0
2020-11-19	0	0	0	0
2020-11-20	0	0	0	0
2020-11-21	0	0	0	0
2020-11-22	0	0	0	0
2020-11-23	0	0	0	0
2020-11-24	0	0	0	0
2020-11-25	0	0	0	0
2020-11-26	0	0	0	0
2020-11-27	0	0	12.4563	0
2020-11-28	0	0	15.6197	0
2020-11-29	0	0	17.1536	0
2020-11-30	0	0	17.8403	0
2020-12-01	0	0	18.5127	0
2020-12-02	0	0	19.1571	0
2020-12-03	0	0	19.9554	0
2020-12-04	0	0	20.801	0
2020-12-05	0	0	21.7441	0
2020-12-06	0	0	22.6713	0
2020-12-07	0	0	23.9307	0
2020-12-08	0	0	25.3214	0
2020-12-09	0	0	27.0343	0
2020-12-10	0	0	28.9038	0
2020-12-11	0	0	30.9194	0
2020-12-12	3.7569	0	33.19	0
2020-12-13	4.58613	0	35.6966	0
2020-12-14	5.17639	0	38.285	0
2020-12-15	5.85439	0	41.0502	0
2020-12-16	6.37275	0	43.9511	0
2020-12-17	6.92586	0	46.7698	0
2020-12-18	7.46026	0	50.165	0
2020-12-19	7.64634	0	54.169	0
2020-12-20	7.82346	0	58.862	0
2020-12-21	8.06701	0	63.9834	0
2020-12-22	8.38379	0	69.7716	0
2020-12-23	8.68816	0	76.1496	0
2020-12-24	9.1076	0	83.7873	0
2020-12-25	9.51956	0	92.7585	0
2020-12-26	10.0365	0	102.254	0
2020-12-27	10.5849	0	113.366	0
2020-12-28	11.1451	0	125.088	0
2020-12-29	11.7541	0	138.552	0
2020-12-30	12.2296	0	153.226	0
2020-12-31	12.78	0	167.844	0
2021-01-01	13.2805	0	182.763	0
2021-01-02	13.6207	0	196.468	0
2021-01-03	13.7599	0	208.981	0
2021-01-04	13.838	0	220.251	0
2021-01-05	13.5662	0	228.61	0
2021-01-06	13.3145	0	234.384	0
2021-01-07	12.8003	0	238.121	0
2021-01-08	12.2173	0	239.566	0
2021-01-09	11.5658	0	238.732	0
2021-01-10	10.9022	0	237.802	0
2021-01-11	10.2227	0	235.418	0
2021-01-12	9.55927	0	231.638	0
2021-01-13	8.93613	0	226.901	0
2021-01-14	8.33868	0	221.61	0
2021-01-15	7.72305	0	217.348	0
2021-01-16	7.15541	0	211.116	0
2021-01-17	6.64633	0	205.49	0
2021-01-18	6.11912	0	200.356	0
2021-01-19	5.64496	0	195.315	0
2021-01-20	5.23702	0	190.195	0
2021-01-21	4.83796	0	185.062	0
2021-01-22	4.46546	0	179.629	0
2021-01-23	4.17411	0	174.397	0
2021-01-24	3.83931	0	168.748	0
2021-01-25	3.53654	0	163.606	0
2021-01-26	3.24838	0	158.456	0
2021-01-27	3.01075	0	153.95	0
2021-01-28	2.77164	0	149.37	0
2021-01-29	2.5242	0	144.359	0
2021-01-30	2.30159	0	139.683	0
2021-01-31	2.11223	0	135.543	0
2021-02-01	1.94954	0	131.285	0
2021-02-02	1.7832	0	126.694	0
2021-02-03	1.62335	0	122.398	0
2021-02-04	1.48974	0	117.927	0
2021-02-05	1.36135	0	113.642	0
2021-02-06	1.25048	0	109.236	0
2021-02-07	1.14073	0	105.23	0
2021-02-08	1.04039	0	101.264	0
2021-02-09	0.953894	0	97.4347	0
2021-02-10	0.867016	0	93.3894	0
2021-02-11	0.786456	0	89.4124	0
2021-02-12	0.720698	0	85.7215	0
2021-02-13	0.655783	0	82.0073	0
2021-02-14	0.6013	0	78.5193	0
2021-02-15	0.546096	0	75.1046	0
2021-02-16	0.493311	0	71.6555	0
2021-02-17	0.449388	0	68.4697	0
2021-02-18	0.404099	0	65.2018	0
2021-02-19	0.370416	0	62.2522	0
2021-02-20	0.333006	0	59.0731	0
2021-02-21	0.300548	0	55.9161	0
2021-02-22	0.273194	0	53.0174	0
2021-02-23	0.246182	0	50.2943	0
2021-02-24	0.221304	0	47.7785	0
2021-02-25	0.20143	0	45.1876	0
2021-02-26	0.181699	0	43.0847	0
2021-02-27	0.164652	0	40.846	0
2021-02-28	0.148298	0	38.9794	0
2021-03-01	0.134281	0	37.1156	0
2021-03-02	0.12232	0	35.5545	0
2021-03-03	0.112031	0	34.2658	0
2021-03-04	0.10241	0	33.0623	0
2021-03-05	0.0941872	0	32.0665	0
2021-03-06	0.0873692	0	31.2824	0
2021-03-07	0.0818529	0	30.654	0
2021-03-08	0.0767368	0	30.3665	0
2021-03-09	0.072252	0	30.0823	0
2021-03-10	0.0687029	0	30.0201	0
2021-03-11	0.0650615	0	30.0662	0
2021-03-12	0.061591	0	30.3006	0
2021-03-13	0.0591875	0	30.6925	0
2021-03-14	0.0574094	0	31.1738	0
2021-03-15	0.0555395	0	31.7036	0
2021-03-16	0.0534953	0	32.3185	0
2021-03-17	0.0516928	0	32.7876	0
2021-03-18	0.0496372	0	33.0636	0
2021-03-19	0.0471578	0	33.2441	0
2021-03-20	0.0444874	0	33.0444	0
2021-03-21	0.0420402	0	32.5634	0
2021-03-22	0.0392644	0	31.6888	0
2021-03-23	0.0360781	0	30.4792	0
2021-03-24	0.0326826	0	29.018	0
2021-03-25	0.0294442	0	27.4683	0
2021-03-26	0.0261696	0	25.7312	0
2021-03-27	0.022922	0	24.0387	0
2021-03-28	0.0202732	0	22.3004	0
2021-03-29	0.0176321	0	20.5701	0
2021-03-30	0.0155022	0	19.0611	0
2021-03-31	0.0136137	0	17.6979	0
2021-04-01	0.0119541	0	16.4007	0
2021-04-02	0.0107678	0	15.4149	0
2021-04-03	0.00961277	0	14.6561	0
2021-04-04	0.00876952	0	14.1439	0
2021-04-05	0.00804908	0	13.7969	0
2021-04-06	0.00757747	0	13.638	0
2021-04-07	0.00719035	0	13.567	0
2021-04-08	0.00688546	0	13.6072	0
2021-04-09	0.0066063	0	13.7847	0
2021-04-10	0.00635478	0	13.9505	0
2021-04-11	0.00614239	0	14.1199	0
2021-04-12	0.00582009	0	14.2778	0
2021-04-13	0.00557842	0	14.3522	0
2021-04-14	0.00531243	0	14.3835	0
2021-04-15	0.004983	0	14.3529	0
2021-04-16	0.00472094	0	14.2126	0
2021-04-17	0.00442558	0	13.9935	0
2021-04-18	0.00413043	0	13.6196	0
2021-04-19	0.00379958	0	13.192	0
2021-04-20	0.0034569	0	12.6945	0
2021-04-21	0.00315587	0	12.0836	0
2021-04-22	0.00280159	0	11.4129	0
2021-04-23	0.00250801	0	10.7077	0
2021-04-24	0.00223641	0	10.0279	0
2021-04-25	0.00198192	0	9.3979	0
2021-04-26	0.00176612	0	8.82655	0
2021-04-27	0.00156537	0	8.31126	0
2021-04-28	0.00139929	0	7.82957	0
2021-04-29	0.00128573	0	7.43778	0
2021-04-30	0.00118051	0	7.14706	0
2021-05-01	0.0010153	0	6.81855	0
2021-05-02	0.000862169	0	6.56872	0
2021-05-03	0.000742153	0	6.46694	0
2021-05-04	0.00067708	0	6.4051	0
2021-05-05	0.000618265	0	6.31127	0
2021-05-06	0.000541189	0	6.08841	0
2021-05-07	0.00047423	0	4.7677	2.76557
2021-05-08	0.000419789	0	3.97169	3.77934
2021-05-09	0.000382092	0	3.57879	4.39174
2021-05-10	0.00034591	0	3.39888	4.96444
2021-05-11	0.000319108	0	3.30858	5.42588
2021-05-12	0.000292623	0	3.2434	5.87961
2021-05-13	0.000267432	0	3.16706	6.31368
2021-05-14	0.000241646	0	3.0927	6.79406
2021-05-15	0.00022381	0	3.00808	7.22314
2021-05-16	0.000206131	0	2.86195	7.6094
2021-05-17	0.000188812	0	2.76744	8.08124
2021-05-18	0.000174167	0	2.67926	8.55057
2021-05-19	0.000157562	0	2.60075	9.0113
2021-05-20	0.000145202	0	2.49322	9.56543
2021-05-21	0.000134828	0	2.42429	10.0709
2021-05-22	0.000123984	0	2.33669	10.5909
2021-05-23	0.000113435	0	2.26202	11.1282
2021-05-24	0.000105733	0	2.21779	11.8165
2021-05-25	9.76477e-05	0	2.15763	12.59
2021-05-26	9.03893e-05	0	2.08751	13.5148
2021-05-27	8.32666e-05	0	2.05267	14.5843
2021-05-28	7.87816e-05	0	2.03941	15.8213
2021-05-29	7.56193e-05	0	2.02631	17.2532
2021-05-30	7.2303e-05	0	2.04959	19.0674
2021-05-31	7.01964e-05	0	2.06198	21.167
2021-06-01	6.75697e-05	0	2.10484	23.5814
2021-06-02	6.51199e-05	0	2.15457	26.4812
2021-06-03	6.31763e-05	0	2.19248	29.7085
2021-06-04	6.18481e-05	0	2.23508	33.4619
2021-06-05	6.05077e-05	0	2.28069	37.4126
2021-06-06	5.94874e-05	0	2.32278	41.8655
2021-06-07	5.81255e-05	0	2.36503	46.8076
2021-06-08	5.6128e-05	0	2.40506	51.9446
2021-06-09	5.42065e-05	0	2.43061	57.4003
2021-06-10	5.22066e-05	0	2.45462	63.1636
2021-06-11	4.95593e-05	0	2.46044	69.2408
2021-06-12	4.67731e-05	0	2.43495	75.6587
2021-06-13	4.39547e-05	0	2.4196	82.4579
2021-06-14	4.1175e-05	0	2.39022	89.5524
2021-06-15	3.86919e-05	0	2.36785	96.9024
2021-06-16	3.57749e-05	0	2.34337	104.749
2021-06-17	3.34183e-05	0	2.29984	112.94
2021-06-18	3.14935e-05	0	2.25441	121.317
2021-06-19	2.91163e-05	0	2.20404	130.156
2021-06-20	2.70188e-05	0	2.16993	139.383
2021-06-21	2.49129e-05	0	2.10868	148.853
2021-06-22	2.30036e-05	0	2.04925	158.51
2021-06-23	2.1203e-05	0	1.98054	168.499
2021-06-24	1.95708e-05	0	1.90576	178.389
2021-06-25	1.81161e-05	0	1.84	188.767
2021-06-26	1.67322e-05	0	1.77708	198.699
2021-06-27	1.5181e-05	0	1.7016	208.957
2021-06-28	1.37333e-05	0	1.62568	218.606
2021-06-29	1.23254e-05	0	1.54375	227.705
2021-06-30	1.10957e-05	0	1.46188	236.116

## Sheet: F5c Incidence Woking
	B.1.1.7.484	B.1.351	B.1.1.7	B.1.617.2
2020-09-01	0	0	0	0
2020-09-02	0	0	0	0
2020-09-03	0	0	0	0
2020-09-04	0	0	0	0
2020-09-05	0	0	0	0
2020-09-06	0	0	0	0
2020-09-07	0	0	0	0
2020-09-08	0	0	0	0
2020-09-09	0	0	0	0
2020-09-10	0	0	0	0
2020-09-11	0	0	0	0
2020-09-12	0	0	0	0
2020-09-13	0	0	0	0
2020-09-14	0	0	0	0
2020-09-15	0	0	0	0
2020-09-16	0	0	0	0
2020-09-17	0	0	0	0
2020-09-18	0	0	0	0
2020-09-19	0	0	0	0
2020-09-20	0	0	0	0
2020-09-21	0	0	0	0
2020-09-22	0	0	0	0
2020-09-23	0	0	0	0
2020-09-24	0	0	0	0
2020-09-25	0	0	0	0
2020-09-26	0	0	0	0
2020-09-27	0	0	0	0
2020-09-28	0	0	0	0
2020-09-29	0	0	0	0
2020-09-30	0	0	0	0
2020-10-01	0	0	0	0
2020-10-02	0	0	0	0
2020-10-03	0	0	0	0
2020-10-04	0	0	0	0
2020-10-05	0	0	0	0
2020-10-06	0	0	0	0
2020-10-07	0	0	0	0
2020-10-08	0	0	0	0
2020-10-09	0	0	0	0
2020-10-10	0	0	0	0
2020-10-11	0	0	0	0
2020-10-12	0	0	0	0
2020-10-13	0	0	0	0
2020-10-14	0	0	0	0
2020-10-15	0	0	0	0
2020-10-16	0	0	0	0
2020-10-17	0	0	0	0
2020-10-18	0	0	0	0
2020-10-19	0	0	0	0
2020-10-20	0	0	0	0
2020-10-21	0	0	0	0
2020-10-22	0	0	0	0
2020-10-23	0	0	0	0
2020-10-24	0	0	0	0
2020-10-25	0	0	0	0
2020-10-26	0	0	0	0
2020-10-27	0	0	0	0
2020-10-28	0	0	0	0
2020-10-29	0	0	0	0
2020-10-30	0	0	0	0
2020-10-31	0	0	0	0
2020-11-01	0	0	0	0
2020-11-02	0	0	0	0
2020-11-03	0	0	0	0
2020-11-04	0	0	0	0
2020-11-05	0	0	0	0
2020-11-06	0	0	1.26314	0
2020-11-07	0	0	2.06531	0
2020-11-08	0	0	2.44119	0
2020-11-09	0	0	2.64595	0
2020-11-10	0	0	2.92294	0
2020-11-11	0	0	3.14294	0
2020-11-12	0	0	3.41897	0
2020-11-13	0	0	3.62112	0
2020-11-14	0	0	3.8608	0
2020-11-15	0	0	4.13657	0
2020-11-16	0	0	4.45079	0
2020-11-17	0	0	4.77572	0
2020-11-18	0	0	5.1397	0
2020-11-19	0	0	5.51247	0
2020-11-20	0	0	5.93926	0
2020-11-21	0	0	6.40414	0
2020-11-22	0	0	6.88837	0
2020-11-23	0	0	7.43444	0
2020-11-24	0	0	8.05858	0
2020-11-25	0	0	8.67327	0
2020-11-26	0	0	9.38862	0
2020-11-27	0	0	10.1398	0
2020-11-28	0	0	10.9204	0
2020-11-29	0	0	11.7209	0
2020-11-30	0	0	12.5592	0
2020-12-01	0	0	13.4898	0
2020-12-02	0	0	14.5203	0
2020-12-03	0	0	15.5725	0
2020-12-04	0	0	16.7045	0
2020-12-05	0	0	17.7646	0
2020-12-06	0	0	19.1134	0
2020-12-07	0	0	20.4381	0
2020-12-08	0	0	22	0
2020-12-09	0	0	23.5894	0
2020-12-10	0	0	25.5457	0
2020-12-11	0	0	27.4988	0
2020-12-12	0	0	29.8256	0
2020-12-13	0	0	32.3716	0
2020-12-14	0	0	35.0023	0
2020-12-15	0	0	37.7221	0
2020-12-16	0	0	40.5201	0
2020-12-17	0	0	43.7356	0
2020-12-18	0	0	46.8661	0
2020-12-19	0	0	49.4445	0
2020-12-20	0	0	52.3584	0
2020-12-21	0	0	54.8356	0
2020-12-22	0	0	57.2467	0
2020-12-23	0	0	59.6084	0
2020-12-24	0	0	61.9685	0
2020-12-25	0	0	64.2632	0
2020-12-26	0	4.82588	66.2785	0
2020-12-27	0	7.02695	68.0427	0
2020-12-28	0	8.39488	70.0087	0
2020-12-29	0	9.35645	71.4585	0
2020-12-30	0	10.1522	73.0949	0
2020-12-31	0	10.828	74.7195	0
2021-01-01	0	11.4845	76.287	0
2021-01-02	0	11.4054	78.0511	0
2021-01-03	0	11.3748	79.6918	0
2021-01-04	0	11.2163	80.593	0
2021-01-05	0	11.1241	81.3935	0
2021-01-06	0	10.9262	81.4935	0
2021-01-07	0	10.4819	81.3868	0
2021-01-08	0	10.0743	80.9981	0
2021-01-09	0	9.66909	80.4322	0
2021-01-10	0	9.22782	79.2338	0
2021-01-11	0	8.71238	77.6016	0
2021-01-12	0	8.22863	75.2707	0
2021-01-13	0	7.65849	73.1813	0
2021-01-14	0	7.19655	70.4395	0
2021-01-15	0	6.63271	67.565	0
2021-01-16	0	6.11898	64.6779	0
2021-01-17	0	5.64423	61.3174	0
2021-01-18	0	5.16578	58.0056	0
2021-01-19	0	4.72731	54.5638	0
2021-01-20	0	4.27514	51.273	0
2021-01-21	0	3.87097	47.9978	0
2021-01-22	0	3.53443	45.0373	0
2021-01-23	0	3.20462	42.1765	0
2021-01-24	0	2.90521	39.7883	0
2021-01-25	0	2.6807	37.7571	0
2021-01-26	0	2.49448	36.183	0
2021-01-27	0	2.32065	34.5818	0
2021-01-28	0	2.18069	33.1547	0
2021-01-29	0	2.04135	31.9876	0
2021-01-30	0	1.89561	30.6937	0
2021-01-31	0	1.76097	29.5286	0
2021-02-01	0	1.63879	28.3981	0
2021-02-02	0	1.52105	27.2385	0
2021-02-03	0	1.40313	25.9339	0
2021-02-04	0	1.29684	24.8652	0
2021-02-05	0	1.20553	23.7059	0
2021-02-06	0	1.12587	22.8123	0
2021-02-07	0	1.04905	21.9819	0
2021-02-08	0	0.979343	21.1753	0
2021-02-09	0	0.909815	20.6022	0
2021-02-10	0	0.859785	19.9703	0
2021-02-11	0	0.81172	19.3057	0
2021-02-12	0	0.766052	18.7513	0
2021-02-13	0	0.72016	18.2582	0
2021-02-14	0	0.682374	17.8191	0
2021-02-15	0	0.638342	17.3666	0
2021-02-16	0	0.604416	16.8371	0
2021-02-17	0	0.566223	16.3757	0
2021-02-18	0	0.528345	15.7246	0
2021-02-19	0	0.493319	15.1231	0
2021-02-20	0	0.458747	14.3765	0
2021-02-21	0	0.425726	13.5827	0
2021-02-22	0	0.385773	12.7633	0
2021-02-23	0	0.34766	11.8546	0
2021-02-24	0	0.31391	10.9978	0
2021-02-25	0	0.283268	10.1632	0
2021-02-26	0	0.255337	9.39888	0
2021-02-27	0	0.232684	8.77583	0
2021-02-28	0	0.213663	8.22552	0
2021-03-01	0	0.196562	7.7962	0
2021-03-02	0	0.183065	7.4528	0
2021-03-03	0	0.170762	7.19212	0
2021-03-04	0	0.159867	6.99721	0
2021-03-05	0	0.152688	6.82054	0
2021-03-06	0	0.144459	6.71823	0
2021-03-07	0	0.138267	6.62596	0
2021-03-08	0	0.132472	6.53722	0
2021-03-09	0	0.126764	6.46367	0
2021-03-10	0	0.120878	6.38868	0
2021-03-11	0	0.115652	6.32644	0
2021-03-12	0	0.111736	6.28923	0
2021-03-13	0	0.106748	6.22371	0
2021-03-14	0	0.102055	6.14836	0
2021-03-15	0	0.0987229	6.06354	0
2021-03-16	0	0.0959753	5.99733	0
2021-03-17	0	0.0917869	5.92334	0
2021-03-18	0	0.0876739	5.8629	0
2021-03-19	0	0.085193	5.78744	0
2021-03-20	0	0.0823317	5.73035	0
2021-03-21	0	0.0794954	5.66764	0
2021-03-22	0	0.0759867	5.61745	0
2021-03-23	0	0.0724113	5.56748	0
2021-03-24	0	0.0693316	5.47946	0
2021-03-25	0	0.066364	5.4075	0
2021-03-26	0	0.0640424	5.342	0
2021-03-27	0	0.0600685	5.19064	0
2021-03-28	0	0.0559675	5.06449	0
2021-03-29	0	0.051234	4.89625	0
2021-03-30	0	0.0466952	4.73915	0
2021-03-31	0	0.0430106	4.56856	0
2021-04-01	0	0.0402163	4.40866	0
2021-04-02	0	0.0374061	4.24855	0
2021-04-03	0	0.0351515	4.09194	0
2021-04-04	0	0.0332669	3.95402	0
2021-04-05	0	0.0313882	3.80726	0
2021-04-06	0	0.0291129	3.65351	0
2021-04-07	0	0.0277918	3.52749	0
2021-04-08	0	0.0260046	3.4141	0
2021-04-09	0	0.0246015	3.30419	0
2021-04-10	0	0.0234791	3.25046	0
2021-04-11	0	0.0224387	3.18479	0
2021-04-12	0	0.0210693	3.11862	0
2021-04-13	0	0.0201348	3.03	0
2021-04-14	0	0.0189516	2.94719	0
2021-04-15	0	0.0178506	2.8593	0
2021-04-16	0	0.0166699	2.78023	0
2021-04-17	0	0.015557	2.69203	0
2021-04-18	0	0.0145169	2.58464	0
2021-04-19	0	0.0135363	2.47233	0
2021-04-20	0	0.0125858	2.36541	0
2021-04-21	0	0.0117625	2.26096	0
2021-04-22	0	0.0109283	2.15438	0
2021-04-23	0	0.0101443	2.0703	0
2021-04-24	0	0.00939574	1.97981	0
2021-04-25	0	0.00885288	1.88981	0
2021-04-26	0	0.00827185	1.82548	0
2021-04-27	0	0.00772024	1.76233	0
2021-04-28	0	0.00727319	1.70806	0
2021-04-29	0	0.00682753	1.65995	0
2021-04-30	0	0.006553	1.6282	0
2021-05-01	0	0.00622093	1.56546	0
2021-05-02	0	0.00582167	1.52167	0
2021-05-03	0	0.00549078	1.48589	0
2021-05-04	0	0.00518026	1.45922	0
2021-05-05	0	0.00483012	1.43671	0
2021-05-06	0	0.00452889	1.40353	0
2021-05-07	0	0.0043344	1.38622	0.143088
2021-05-08	0	0.00415975	1.35834	0.261415
2021-05-09	0	0.00399301	1.34775	0.32786
2021-05-10	0	0.00385253	1.31219	0.399966
2021-05-11	0	0.00373179	1.31128	0.455343
2021-05-12	0	0.00363222	1.30528	0.52087
2021-05-13	0	0.0034445	1.30097	0.579033
2021-05-14	0	0.00335034	1.29108	0.640841
2021-05-15	0	0.00329554	1.30044	0.700715
2021-05-16	0	0.00317871	1.3162	0.7814
2021-05-17	0	0.00313208	1.32909	0.858842
2021-05-18	0	0.00306732	1.35021	0.94588
2021-05-19	0	0.00300331	1.36705	1.0595
2021-05-20	0	0.00292717	1.39091	1.17467
2021-05-21	0	0.00286813	1.42168	1.30686
2021-05-22	0	0.00280713	1.43729	1.45181
2021-05-23	0	0.00279711	1.48148	1.63453
2021-05-24	0	0.00277751	1.52557	1.81531
2021-05-25	0	0.00276568	1.55953	2.03585
2021-05-26	0	0.00283586	1.60587	2.3069
2021-05-27	0	0.0028395	1.66099	2.62753
2021-05-28	0	0.0028106	1.71728	2.9699
2021-05-29	0	0.00280228	1.75344	3.36582
2021-05-30	0	0.00278547	1.80389	3.80692
2021-05-31	0	0.0028067	1.85448	4.2822
2021-06-01	0	0.00278878	1.88775	4.80819
2021-06-02	0	0.00272615	1.92808	5.3199
2021-06-03	0	0.00265786	1.95411	5.86816
2021-06-04	0	0.00257358	1.94479	6.35925
2021-06-05	0	0.0024523	1.90928	6.84555
2021-06-06	0	0.00231433	1.86623	7.27475
2021-06-07	0	0.00215997	1.79893	7.65765
2021-06-08	0	0.0019946	1.69871	7.92905
2021-06-09	0	0.0018211	1.59034	8.16209
2021-06-10	0	0.00166057	1.48718	8.35136
2021-06-11	0	0.0015033	1.3916	8.48981
2021-06-12	0	0.00135945	1.30132	8.66361
2021-06-13	0	0.00122634	1.20237	8.82198
2021-06-14	0	0.00110122	1.11307	8.95413
2021-06-15	0	0.000991947	1.02907	9.13057
2021-06-16	0	0.000897916	0.958983	9.32473
2021-06-17	0	0.00081987	0.891138	9.556
2021-06-18	0	0.000742093	0.830349	9.8208
2021-06-19	0	0.000675281	0.779517	10.0503
2021-06-20	0	0.000613362	0.733842	10.3436
2021-06-21	0	0.0005552	0.6919	10.6576
2021-06-22	0	0.000506337	0.64938	10.9648
2021-06-23	0	0.000462211	0.608157	11.2771
2021-06-24	0	0.000422676	0.566781	11.6612
2021-06-25	0	0.000385698	0.528133	11.9821
2021-06-26	0	0.000350216	0.492527	12.329
2021-06-27	0	0.000318842	0.460671	12.6963
2021-06-28	0	0.000291235	0.429994	13.0422
2021-06-29	0	0.000264266	0.402736	13.3878
2021-06-30	0	0.000240903	0.377605	13.7337

## Sheet: F5c Incidence Barnet
	B.1.1.7.484	B.1.351	B.1.1.7	B.1.617.2
2020-09-01	0	0	0	0
2020-09-02	0	0	0	0
2020-09-03	0	0	0	0
2020-09-04	0	0	0	0
2020-09-05	0	0	0	0
2020-09-06	0	0	0	0
2020-09-07	0	0	0	0
2020-09-08	0	0	0	0
2020-09-09	0	0	0	0
2020-09-10	0	0	0	0
2020-09-11	0	0	0	0
2020-09-12	0	0	0	0
2020-09-13	0	0	0	0
2020-09-14	0	0	0	0
2020-09-15	0	0	0	0
2020-09-16	0	0	0	0
2020-09-17	0	0	0	0
2020-09-18	0	0	0	0
2020-09-19	0	0	0	0
2020-09-20	0	0	0	0
2020-09-21	0	0	0	0
2020-09-22	0	0	0	0
2020-09-23	0	0	0	0
2020-09-24	0	0	0	0
2020-09-25	0	0	0	0
2020-09-26	0	0	0	0
2020-09-27	0	0	0	0
2020-09-28	0	0	0	0
2020-09-29	0	0	0	0
2020-09-30	0	0	0	0
2020-10-01	0	0	0	0
2020-10-02	0	0	0	0
2020-10-03	0	0	0	0
2020-10-04	0	0	0	0
2020-10-05	0	0	0	0
2020-10-06	0	0	0	0
2020-10-07	0	0	0	0
2020-10-08	0	0	0	0
2020-10-09	0	0	0	0
2020-10-10	0	0	0	0
2020-10-11	0	0	0	0
2020-10-12	0	0	0	0
2020-10-13	0	0	0	0
2020-10-14	0	0	0	0
2020-10-15	0	0	0	0
2020-10-16	0	0	0	0
2020-10-17	0	0	0	0
2020-10-18	0	0	0	0
2020-10-19	0	0	0	0
2020-10-20	0	0	0	0
2020-10-21	0	0	0	0
2020-10-22	0	0	0	0
2020-10-23	0	0	0	0
2020-10-24	0	0	0	0
2020-10-25	0	0	0	0
2020-10-26	0	0	0	0
2020-10-27	0	0	0	0
2020-10-28	0	0	0	0
2020-10-29	0	0	0	0
2020-10-30	0	0	4.17889	0
2020-10-31	0	0	5.40936	0
2020-11-01	0	0	6.3099	0
2020-11-02	0	0	7.05653	0
2020-11-03	0	0	7.90888	0
2020-11-04	0	0	8.7829	0
2020-11-05	0	0	9.7169	0
2020-11-06	0	0	10.6947	0
2020-11-07	0	0	11.7715	0
2020-11-08	0	0	12.9576	0
2020-11-09	0	0	14.1122	0
2020-11-10	0	0	15.3505	0
2020-11-11	0	0	16.3628	0
2020-11-12	0	0	17.4886	0
2020-11-13	0	0	18.515	0
2020-11-14	0	0	19.452	0
2020-11-15	0	0	20.4037	0
2020-11-16	0	0	21.2178	0
2020-11-17	0	0	22.0272	0
2020-11-18	0	0	22.8582	0
2020-11-19	0	0	23.7485	0
2020-11-20	0	0	24.4558	0
2020-11-21	0	0	25.4967	0
2020-11-22	0	0	26.5666	0
2020-11-23	0	0	27.8373	0
2020-11-24	0	0	29.1822	0
2020-11-25	0	0	30.8648	0
2020-11-26	0	0	32.6664	0
2020-11-27	0	0	34.7826	0
2020-11-28	0	0	37.043	0
2020-11-29	0	0	39.4415	0
2020-11-30	0	0	42.1186	0
2020-12-01	0	0	45.2127	0
2020-12-02	0	0	48.6287	0
2020-12-03	0	0	52.41	0
2020-12-04	0	0	56.5815	0
2020-12-05	0	0	61.5451	0
2020-12-06	0	0	67.8991	0
2020-12-07	0	0	75.0008	0
2020-12-08	0	0	83.7464	0
2020-12-09	0	0	93.9904	0
2020-12-10	0	0	105.492	0
2020-12-11	0	0	119.295	0
2020-12-12	0	0	134.747	0
2020-12-13	0	0	151.872	0
2020-12-14	0	0	171.544	0
2020-12-15	0	0	193.051	0
2020-12-16	0	0	216.148	0
2020-12-17	0	0	240.209	0
2020-12-18	0	0	265.676	0
2020-12-19	0	0	292.366	0
2020-12-20	0	0	318.132	0
2020-12-21	0	0	342.225	0
2020-12-22	0	0	365.758	0
2020-12-23	0	0	388.692	0
2020-12-24	0	0	407.828	0
2020-12-25	0	0	425.594	0
2020-12-26	0	0	443.215	0
2020-12-27	0	0	458.384	0
2020-12-28	0	0	470.122	0
2020-12-29	0	0	482.835	0
2020-12-30	0	0	492.131	0
2020-12-31	0	0	499.014	0
2021-01-01	0	0	501.908	0
2021-01-02	0	0	502.78	0
2021-01-03	0	0	498.971	0
2021-01-04	0	0	492.77	0
2021-01-05	0	0	483.206	0
2021-01-06	0	0	470.345	0
2021-01-07	0	0	455.042	0
2021-01-08	0	0	440.007	0
2021-01-09	0	0	424.504	0
2021-01-10	0	0	408.82	0
2021-01-11	0	0	393.748	0
2021-01-12	0	0	378.512	0
2021-01-13	0	0	363.843	0
2021-01-14	0	0	348.618	0
2021-01-15	0	0	333.504	0
2021-01-16	0	0	318.425	0
2021-01-17	0	0	304.459	0
2021-01-18	0	0	289.123	0
2021-01-19	0	0	274.485	0
2021-01-20	0	0	259.639	0
2021-01-21	0	0	244.59	0
2021-01-22	0	0	230.216	0
2021-01-23	0	0	216.146	0
2021-01-24	0	0	202.906	0
2021-01-25	0	0	190.737	0
2021-01-26	0	0	179.213	0
2021-01-27	0	0	167.85	0
2021-01-28	0	0	156.969	0
2021-01-29	0	0	146.233	0
2021-01-30	0	0	136.161	0
2021-01-31	0	0	126.486	0
2021-02-01	0	0	117.499	0
2021-02-02	0	0	108.854	0
2021-02-03	0	0	100.736	0
2021-02-04	0	0	93.3445	0
2021-02-05	0	0	86.4693	0
2021-02-06	0	0	80.5846	0
2021-02-07	0	0	74.8777	0
2021-02-08	0	0	69.8754	0
2021-02-09	0	0	65.4971	0
2021-02-10	0	0	61.7424	0
2021-02-11	0	0	58.5177	0
2021-02-12	0	0	55.7934	0
2021-02-13	0	0	53.3237	0
2021-02-14	0	0	51.147	0
2021-02-15	0	0	49.3574	0
2021-02-16	0	0	47.5392	0
2021-02-17	0	0	46.0281	0
2021-02-18	0	0	44.5999	0
2021-02-19	0	0	43.1787	0
2021-02-20	0	0	41.2705	0
2021-02-21	0	0	39.4802	0
2021-02-22	0	0	37.6475	0
2021-02-23	0	0	35.8133	0
2021-02-24	0	0	33.9279	0
2021-02-25	0	0	32.1015	0
2021-02-26	0	0	30.3425	0
2021-02-27	0	0.556156	28.7014	0
2021-02-28	0	0.748581	27.0351	0
2021-03-01	0	0.784114	25.5488	0
2021-03-02	0	0.816226	24.2479	0
2021-03-03	0	0.835514	23.0053	0
2021-03-04	0	0.83154	21.917	0
2021-03-05	0	0.826902	20.9514	0
2021-03-06	0	0.765928	20.018	0
2021-03-07	0	0.710585	19.1673	0
2021-03-08	0	0.660957	18.3335	0
2021-03-09	0	0.616008	17.6055	0
2021-03-10	0	0.575985	17.044	0
2021-03-11	0	0.537245	16.3503	0
2021-03-12	0	0.503817	15.8059	0
2021-03-13	0	0.481311	15.3598	0
2021-03-14	0	0.45908	15.0357	0
2021-03-15	0	0.432935	14.8456	0
2021-03-16	0	0.413264	14.6944	0
2021-03-17	0	0.399702	14.6156	0
2021-03-18	0	0.386607	14.5871	0
2021-03-19	0	0.375689	14.6259	0
2021-03-20	0	0.367454	14.7116	0
2021-03-21	0	0.356885	14.8589	0
2021-03-22	0	0.347121	14.9707	0
2021-03-23	0	0.344271	15.1456	0
2021-03-24	0	0.339023	15.3293	0
2021-03-25	0	0.32828	15.5438	0
2021-03-26	0	0.322601	15.6604	0
2021-03-27	0	0.311897	15.7385	0
2021-03-28	0	0.302395	15.7554	0
2021-03-29	0	0.291615	15.6678	0
2021-03-30	0	0.280235	15.6593	0
2021-03-31	0	0.272425	15.529	0
2021-04-01	0	0.265883	15.4353	0
2021-04-02	0	0.255402	15.363	0
2021-04-03	0	0.240309	15.1882	0
2021-04-04	0	0.231365	15.0123	0
2021-04-05	0	0.220093	14.8512	0
2021-04-06	0	0.209493	14.7024	0
2021-04-07	0	0.199074	14.4579	0
2021-04-08	0	0.190228	14.2497	0
2021-04-09	0	0.182839	14.0808	0.354476
2021-04-10	0	0.175566	13.7479	0.526214
2021-04-11	0	0.166156	13.4929	0.653375
2021-04-12	0	0.157287	13.1361	0.731987
2021-04-13	0	0.148025	12.7963	0.801469
2021-04-14	0	0.138508	12.2754	0.864043
2021-04-15	0	0.127704	11.7784	0.915923
2021-04-16	0	0.118867	11.2474	0.97502
2021-04-17	0	0.109977	10.8009	1.02084
2021-04-18	0	0.101362	10.3679	1.06852
2021-04-19	0	0.0935463	9.85426	1.11227
2021-04-20	0	0.0858871	9.38614	1.15564
2021-04-21	0	0.0790975	8.91063	1.20702
2021-04-22	0	0.071619	8.44171	1.25411
2021-04-23	0	0.0654744	8.02155	1.30237
2021-04-24	0	0.0597543	7.5723	1.35981
2021-04-25	0	0.0553624	7.22545	1.42333
2021-04-26	0	0.0513982	6.90046	1.4916
2021-04-27	0	0.0478877	6.6227	1.56633
2021-04-28	0	0.0442066	6.35626	1.65945
2021-04-29	0	0.0411602	6.11611	1.77433
2021-04-30	0	0.039326	5.97233	1.8794
2021-05-01	0	0.0374174	5.84646	2.00494
2021-05-02	0	0.0359397	5.73182	2.14922
2021-05-03	0	0.0346549	5.64695	2.32099
2021-05-04	0	0.0327977	5.53549	2.50376
2021-05-05	0	0.0311602	5.42288	2.69358
2021-05-06	0	0.0297848	5.33527	2.85734
2021-05-07	0	0.0281093	5.18092	3.04137
2021-05-08	0	0.0262959	5.01323	3.22233
2021-05-09	0	0.0244338	4.79196	3.40119
2021-05-10	0	0.0223022	4.57895	3.50907
2021-05-11	0	0.0204627	4.26873	3.62845
2021-05-12	0	0.0184384	4.01417	3.73571
2021-05-13	0	0.0167614	3.75802	3.78402
2021-05-14	0	0.015007	3.47176	3.837
2021-05-15	0	0.0136453	3.22717	3.89678
2021-05-16	0	0.0122976	2.98542	3.93413
2021-05-17	0	0.011127	2.77487	4.01274
2021-05-18	0	0.0100998	2.58478	4.10802
2021-05-19	0	0.00922368	2.41793	4.20871
2021-05-20	0	0.00842587	2.27785	4.36763
2021-05-21	0	0.00776165	2.18443	4.55678
2021-05-22	0	0.00729667	2.11086	4.82209
2021-05-23	0	0.00693509	2.05733	5.12668
2021-05-24	0	0.00667098	2.02745	5.52943
2021-05-25	0	0.00645469	2.0089	6.00413
2021-05-26	0	0.00629817	2.0087	6.55017
2021-05-27	0	0.00614878	2.00432	7.18976
2021-05-28	0	0.00603201	2.01794	7.93442
2021-05-29	0	0.00592599	2.04518	8.71972
2021-05-30	0	0.00583273	2.0592	9.63809
2021-05-31	0	0.00566303	2.07764	10.6091
2021-06-01	0	0.00562055	2.0964	11.6811
2021-06-02	0	0.0054458	2.09724	12.8033
2021-06-03	0	0.00529469	2.0949	13.9949
2021-06-04	0	0.00522008	2.08516	15.2499
2021-06-05	0	0.00498226	2.06898	16.5794
2021-06-06	0	0.00479825	2.03577	18.0278
2021-06-07	0	0.00462724	2.03314	19.5622
2021-06-08	0	0.00445085	2.00983	21.2329
2021-06-09	0	0.00427408	1.98314	22.9451
2021-06-10	0	0.00410062	1.95988	24.8571
2021-06-11	0	0.00387528	1.94339	26.8435
2021-06-12	0	0.00369648	1.92808	28.9877
2021-06-13	0	0.00351645	1.88471	31.2254
2021-06-14	0	0.00336311	1.8446	33.6739
2021-06-15	0	0.00323957	1.80907	36.2092
2021-06-16	0	0.00309502	1.77955	38.994
2021-06-17	0	0.00294531	1.74295	41.813
2021-06-18	0	0.00276316	1.70175	44.8919
2021-06-19	0	0.00261592	1.66674	48.1466
2021-06-20	0	0.00245654	1.62312	51.5977
2021-06-21	0	0.00233273	1.58091	55.1177
2021-06-22	0	0.00221116	1.53155	58.7939
2021-06-23	0	0.00209089	1.49183	62.7804
2021-06-24	0	0.00195831	1.45338	66.693
2021-06-25	0	0.00182723	1.4133	70.8536
2021-06-26	0	0.00172572	1.3666	74.9743
2021-06-27	0	0.00162532	1.31655	79.5162
2021-06-28	0	0.00149095	1.26696	83.9997
2021-06-29	0	0.00139435	1.21525	88.4438
2021-06-30	0	0.00131131	1.15516	93.1104

## Sheet: F5c Incidence Bolton
	B.1.1.7.484	B.1.351	B.1.1.7	B.1.617.2
2020-09-01	0	0	0	0
2020-09-02	0	0	0	0
2020-09-03	0	0	0	0
2020-09-04	0	0	0	0
2020-09-05	0	0	0	0
2020-09-06	0	0	0	0
2020-09-07	0	0	0	0
2020-09-08	0	0	0	0
2020-09-09	0	0	0	0
2020-09-10	0	0	0	0
2020-09-11	0	0	0	0
2020-09-12	0	0	0	0
2020-09-13	0	0	0	0
2020-09-14	0	0	0	0
2020-09-15	0	0	0	0
2020-09-16	0	0	0	0
2020-09-17	0	0	0	0
2020-09-18	0	0	0	0
2020-09-19	0	0	0	0
2020-09-20	0	0	0	0
2020-09-21	0	0	0	0
2020-09-22	0	0	0	0
2020-09-23	0	0	0	0
2020-09-24	0	0	0	0
2020-09-25	0	0	0	0
2020-09-26	0	0	0	0
2020-09-27	0	0	0	0
2020-09-28	0	0	0	0
2020-09-29	0	0	0	0
2020-09-30	0	0	0	0
2020-10-01	0	0	0	0
2020-10-02	0	0	0	0
2020-10-03	0	0	0	0
2020-10-04	0	0	0	0
2020-10-05	0	0	0	0
2020-10-06	0	0	0	0
2020-10-07	0	0	0	0
2020-10-08	0	0	0	0
2020-10-09	0	0	0	0
2020-10-10	0	0	0	0
2020-10-11	0	0	0	0
2020-10-12	0	0	0	0
2020-10-13	0	0	0	0
2020-10-14	0	0	0	0
2020-10-15	0	0	0	0
2020-10-16	0	0	0	0
2020-10-17	0	0	0	0
2020-10-18	0	0	0	0
2020-10-19	0	0	0	0
2020-10-20	0	0	0	0
2020-10-21	0	0	0	0
2020-10-22	0	0	0	0
2020-10-23	0	0	0	0
2020-10-24	0	0	0	0
2020-10-25	0	0	0	0
2020-10-26	0	0	0	0
2020-10-27	0	0	0	0
2020-10-28	0	0	0	0
2020-10-29	0	0	0	0
2020-10-30	0	0	0	0
2020-10-31	0	0	0	0
2020-11-01	0	0	0	0
2020-11-02	0	0	0	0
2020-11-03	0	0	0	0
2020-11-04	0	0	0	0
2020-11-05	0	0	0	0
2020-11-06	0	0	0	0
2020-11-07	0	0	0	0
2020-11-08	0	0	0	0
2020-11-09	0	0	0	0
2020-11-10	0	0	0	0
2020-11-11	0	0	0	0
2020-11-12	0	0	0	0
2020-11-13	0	0	0	0
2020-11-14	0	0	0	0
2020-11-15	0	0	0	0
2020-11-16	0	0	0	0
2020-11-17	0	0	0	0
2020-11-18	0	0	0	0
2020-11-19	0	0	0	0
2020-11-20	0	0	5.32539	0
2020-11-21	0	0	6.38994	0
2020-11-22	0	0	6.80391	0
2020-11-23	0	0	6.97191	0
2020-11-24	0	0	7.11311	0
2020-11-25	0	0	7.21914	0
2020-11-26	0	0	7.36332	0
2020-11-27	0	0	7.50964	0
2020-11-28	0	0	7.64802	0
2020-11-29	0	0	7.78698	0
2020-11-30	0	0	8.02045	0
2020-12-01	0	0	8.23969	0
2020-12-02	0	0	8.40942	0
2020-12-03	0	0	8.69762	0
2020-12-04	0	0	9.10773	0
2020-12-05	0	0	9.42108	0
2020-12-06	0	0	9.7547	0
2020-12-07	0	0	10.1574	0
2020-12-08	0	0	10.5468	0
2020-12-09	0	0	11.0654	0
2020-12-10	0	0	11.5401	0
2020-12-11	0	0	12.1276	0
2020-12-12	0	0	12.6517	0
2020-12-13	0	0	13.3006	0
2020-12-14	0	0	13.9557	0
2020-12-15	0	0	14.7102	0
2020-12-16	0	0	15.4451	0
2020-12-17	0	0	16.2389	0
2020-12-18	0	0	17.0574	0
2020-12-19	0	0	18.2545	0
2020-12-20	0	0	19.7219	0
2020-12-21	0	0	21.2628	0
2020-12-22	0	0	23.0101	0
2020-12-23	0	0	25.0522	0
2020-12-24	0	0	27.5796	0
2020-12-25	0	0	30.3849	0
2020-12-26	0	0	33.7557	0
2020-12-27	0	0	37.2162	0
2020-12-28	0	0	41.2531	0
2020-12-29	0	0	45.7543	0
2020-12-30	0	0	50.5224	0
2020-12-31	0	0	55.7384	0
2021-01-01	0	0	61.2611	0
2021-01-02	0	0	66.7803	0
2021-01-03	0	0	72.1671	0
2021-01-04	0	0	77.6263	0
2021-01-05	0	0	82.5493	0
2021-01-06	0	0	86.8772	0
2021-01-07	0	0	91.1326	0
2021-01-08	0	0	94.5563	0
2021-01-09	0	0	97.0298	0
2021-01-10	0	0	98.9684	0
2021-01-11	0	0	100.876	0
2021-01-12	0	0	102.418	0
2021-01-13	0	0	103.699	0
2021-01-14	0	0	104.18	0
2021-01-15	0	0	104.472	0
2021-01-16	0	0	103.995	0
2021-01-17	0	0	103.327	0
2021-01-18	0	0	102.212	0
2021-01-19	0	0	101.361	0
2021-01-20	0	0	100.116	0
2021-01-21	0	0	98.8776	0
2021-01-22	0	0	98.1314	0
2021-01-23	0	0	97.2376	0
2021-01-24	0	0	96.6315	0
2021-01-25	0	0	96.0764	0
2021-01-26	0	0	95.7368	0
2021-01-27	0	0	95.8865	0
2021-01-28	0	0	96.2402	0
2021-01-29	0	0	96.7912	0
2021-01-30	0	0.962378	97.0844	0
2021-01-31	0	1.26444	97.4822	0
2021-02-01	0	1.42282	98.2156	0
2021-02-02	0	1.51534	98.8544	0
2021-02-03	0	1.60006	98.9877	0
2021-02-04	0	1.68599	99.1245	0
2021-02-05	0	1.67856	98.6497	0
2021-02-06	0	1.64177	98.5079	0
2021-02-07	0	1.59079	97.8967	0
2021-02-08	0	1.52031	97.338	0
2021-02-09	0	1.46077	96.3716	0
2021-02-10	0	1.40659	95.5747	0
2021-02-11	0	1.34959	94.2116	0
2021-02-12	0	1.282	92.8467	0
2021-02-13	0	1.22277	91.5961	0
2021-02-14	0	1.16631	89.9213	0
2021-02-15	0	1.11167	88.1724	0
2021-02-16	0	1.05627	86.2698	0
2021-02-17	0	0.997622	84.1033	0
2021-02-18	0	0.94115	81.5674	0
2021-02-19	0	0.889202	78.8795	0
2021-02-20	0	0.826127	75.6184	0
2021-02-21	0	0.764865	71.8828	0
2021-02-22	0	0.699463	68.0274	0
2021-02-23	0	0.637109	64.1959	0
2021-02-24	0	0.581777	60.5233	0
2021-02-25	0	0.531661	56.8471	0
2021-02-26	0	0.485532	53.4254	0
2021-02-27	0.035716	0.44403	50.2324	0
2021-02-28	0.0554984	0.405724	47.5713	0
2021-03-01	0.069822	0.372458	45.0816	0
2021-03-02	0.0829564	0.343865	43.0549	0
2021-03-03	0.0866251	0.320167	41.3899	0
2021-03-04	0.0999334	0.300222	40.0462	0
2021-03-05	0.105371	0.28543	38.9258	0
2021-03-06	0.0990829	0.273334	38.261	0
2021-03-07	0.0931806	0.261255	37.7643	0
2021-03-08	0.0876101	0.25289	37.5934	0
2021-03-09	0.0837744	0.246091	37.6691	0
2021-03-10	0.0806116	0.242746	37.9759	0
2021-03-11	0.077551	0.237953	38.4053	0
2021-03-12	0.0735654	0.232655	38.7498	0
2021-03-13	0.0706577	0.228744	39.2561	0
2021-03-14	0.0676009	0.224148	39.7778	0
2021-03-15	0.0652799	0.217545	40.3006	0
2021-03-16	0.0625257	0.216288	40.8585	0
2021-03-17	0.0593656	0.209922	41.3019	0
2021-03-18	0.0569141	0.208042	41.6799	0
2021-03-19	0.0546075	0.203507	41.853	0
2021-03-20	0.0511185	0.19725	41.8133	0
2021-03-21	0.0485114	0.190514	41.5579	0
2021-03-22	0.0456275	0.183391	41.0982	0
2021-03-23	0.0429426	0.174928	40.5262	0
2021-03-24	0.0402068	0.165551	39.6527	0
2021-03-25	0.0372944	0.155595	38.433	0
2021-03-26	0.0342256	0.145571	37.2022	0
2021-03-27	0.0303436	0.133415	35.2328	0
2021-03-28	0.027333	0.120964	33.1581	0
2021-03-29	0.0242532	0.107765	31.0352	0
2021-03-30	0.0213942	0.096426	28.9201	0
2021-03-31	0.0186661	0.0867134	26.663	0
2021-04-01	0.0163526	0.0777639	24.532	0
2021-04-02	0.014207	0.0697649	22.6215	2.79076
2021-04-03	0.0125651	0.0600993	20.6288	3.67136
2021-04-04	0.0110889	0.0540481	19.0508	3.92381
2021-04-05	0.00982944	0.0485481	17.5504	4.2496
2021-04-06	0.00864567	0.043933	16.4815	4.44308
2021-04-07	0.00770045	0.0395697	15.5727	4.61985
2021-04-08	0.00700015	0.0364299	14.7432	4.8504
2021-04-09	0.00627756	0.0337412	14.0175	5.09665
2021-04-10	0.00574323	0.0312869	13.4385	5.31259
2021-04-11	0.00525578	0.0289956	12.854	5.579
2021-04-12	0.00474953	0.0268416	12.3739	5.89135
2021-04-13	0.00433311	0.0250169	11.9653	6.19759
2021-04-14	0.00397927	0.0236122	11.572	6.54534
2021-04-15	0.00366177	0.0220079	11.2782	6.96153
2021-04-16	0.00339686	0.0207223	10.8932	7.40721
2021-04-17	0.00312209	0.0195295	10.6049	7.85243
2021-04-18	0.00289666	0.0183996	10.3518	8.32622
2021-04-19	0.00265686	0.0173914	10.1139	8.89911
2021-04-20	0.00248079	0.016664	9.94068	9.56088
2021-04-21	0.00233335	0.0158415	9.7579	10.4333
2021-04-22	0.00219309	0.0151327	9.71079	11.2169
2021-04-23	0.00205031	0.0146797	9.63151	12.2169
2021-04-24	0.00193571	0.0141593	9.59878	13.5288
2021-04-25	0.0018443	0.0138976	9.60326	14.8989
2021-04-26	0.00178202	0.0138221	9.78742	16.4171
2021-04-27	0.00170711	0.0136649	10.0203	18.2522
2021-04-28	0.00167233	0.013788	10.2609	20.3167
2021-04-29	0.00164116	0.013743	10.5598	22.9138
2021-04-30	0.00162245	0.0138243	10.8223	25.9674
2021-05-01	0.00161322	0.0138816	11.1777	29.4268
2021-05-02	0.0015896	0.0140883	11.6599	33.5653
2021-05-03	0.00155959	0.014057	12.2569	38.268
2021-05-04	0.00152034	0.0142125	12.7358	43.6221
2021-05-05	0.00152467	0.0145096	13.2858	49.6574
2021-05-06	0.00151123	0.0146739	13.8478	56.6524
2021-05-07	0.00149491	0.01486	14.4117	64.258
2021-05-08	0.00148638	0.0150613	14.9806	72.7643
2021-05-09	0.00145594	0.0150185	15.5038	82.3541
2021-05-10	0.00143187	0.0147823	15.808	91.4649
2021-05-11	0.00136168	0.0144022	16.0092	101.281
2021-05-12	0.00128906	0.0139275	16.0827	111.018
2021-05-13	0.00121346	0.0133258	16.1297	120.246
2021-05-14	0.00111671	0.0126603	15.8915	129.044
2021-05-15	0.00104429	0.0119806	15.2716	136.709
2021-05-16	0.000938827	0.0111876	14.5674	143.422
2021-05-17	0.000842336	0.0103347	13.68	148.937
2021-05-18	0.000754423	0.00933882	12.7995	152.508
2021-05-19	0.000681187	0.00847639	11.8385	154.998
2021-05-20	0.00057892	0.00756131	10.8953	155.606
2021-05-21	0.000507461	0.00678221	9.93733	154.75
2021-05-22	0.000437225	0.00604042	9.04238	153.92
2021-05-23	0.000376571	0.00528963	8.17231	153.098
2021-05-24	0.00031989	0.00463157	7.37921	150.64
2021-05-25	0.000276798	0.00402312	6.57857	148.274
2021-05-26	0.000236037	0.00351045	5.86861	145.684
2021-05-27	0.000198739	0.0030184	5.23429	142.639
2021-05-28	0.000167399	0.00261594	4.63709	139.505
2021-05-29	0.000141573	0.00225285	4.15087	136.544
2021-05-30	0.000118283	0.00197019	3.71887	133.767
2021-05-31	0.000100233	0.0017012	3.32523	130.569
2021-06-01	8.53052e-05	0.00146892	2.96916	127.505
2021-06-02	7.25186e-05	0.0012714	2.63949	124.615
2021-06-03	6.30726e-05	0.0011042	2.35562	122.541
2021-06-04	5.35316e-05	0.000962801	2.1044	120.735
2021-06-05	4.54951e-05	0.000843807	1.89341	118.741
2021-06-06	3.87507e-05	0.00073897	1.69575	117.496
2021-06-07	3.31696e-05	0.000644535	1.53382	117.099
2021-06-08	2.85893e-05	0.000568816	1.39323	117.043
2021-06-09	2.49024e-05	0.000508313	1.27522	117.052
2021-06-10	2.16305e-05	0.000452011	1.17916	117.421
2021-06-11	1.88783e-05	0.000400281	1.07423	117.734
2021-06-12	1.64189e-05	0.000356037	0.985196	118.372
2021-06-13	1.42563e-05	0.000313779	0.903147	118.922
2021-06-14	1.2482e-05	0.000278445	0.820109	119.256
2021-06-15	1.08582e-05	0.00024652	0.751651	119.061
2021-06-16	9.45505e-06	0.0002166	0.685329	118.924
2021-06-17	8.21992e-06	0.000191985	0.624189	118.508
2021-06-18	7.16177e-06	0.000168887	0.566294	117.945
2021-06-19	6.18951e-06	0.000149359	0.513332	117.017
2021-06-20	5.30149e-06	0.00013156	0.465116	116.051
2021-06-21	4.55596e-06	0.000114675	0.422565	114.904
2021-06-22	3.89879e-06	9.97031e-05	0.381837	113.457
2021-06-23	3.33386e-06	8.72411e-05	0.343794	111.893
2021-06-24	2.83576e-06	7.61416e-05	0.308432	110.365
2021-06-25	2.41735e-06	6.64823e-05	0.276619	108.784
2021-06-26	2.06839e-06	5.80387e-05	0.249662	106.873
2021-06-27	1.76117e-06	5.08765e-05	0.221669	105.139
2021-06-28	1.50696e-06	4.44247e-05	0.200782	103.448
2021-06-29	1.28929e-06	3.86516e-05	0.179104	101.427
2021-06-30	1.10541e-06	3.34035e-05	0.159043	99.6712

## Sheet: F5c Probabilities Bristol
	B.1.1.7.484	B.1.351	B.1.1.7	B.1.617.2
2020-09-01	0	0	0	0
2020-09-02	0	0	0	0
2020-09-03	0	0	0	0
2020-09-04	0	0	0	0
2020-09-05	0	0	0	0
2020-09-06	0	0	0	0
2020-09-07	0	0	0	0
2020-09-08	0	0	0	0
2020-09-09	0	0	0	0
2020-09-10	0	0	0	0
2020-09-11	0	0	0	0
2020-09-12	0	0	0	0
2020-09-13	0	0	0	0
2020-09-14	0	0	0	0
2020-09-15	0	0	0	0
2020-09-16	0	0	0	0
2020-09-17	0	0	0	0
2020-09-18	0	0	0	0
2020-09-19	0	0	0	0
2020-09-20	0	0	0	0
2020-09-21	0	0	0	0
2020-09-22	0	0	0	0
2020-09-23	0	0	0	0
2020-09-24	0	0	0	0
2020-09-25	0	0	0	0
2020-09-26	0	0	0	0
2020-09-27	0	0	0	0
2020-09-28	0	0	0	0
2020-09-29	0	0	0	0
2020-09-30	0	0	0	0
2020-10-01	0	0	0	0
2020-10-02	0	0	0	0
2020-10-03	0	0	0	0
2020-10-04	0	0	0	0
2020-10-05	0	0	0	0
2020-10-06	0	0	0	0
2020-10-07	0	0	0	0
2020-10-08	0	0	0	0
2020-10-09	0	0	0	0
2020-10-10	0	0	0	0
2020-10-11	0	0	0	0
2020-10-12	0	0	0	0
2020-10-13	0	0	0	0
2020-10-14	0	0	0	0
2020-10-15	0	0	0	0
2020-10-16	0	0	0	0
2020-10-17	0	0	0	0
2020-10-18	0	0	0	0
2020-10-19	0	0	0	0
2020-10-20	0	0	0	0
2020-10-21	0	0	0	0
2020-10-22	0	0	0	0
2020-10-23	0	0	0	0
2020-10-24	0	0	0	0
2020-10-25	0	0	0	0
2020-10-26	0	0	0	0
2020-10-27	0	0	0	0
2020-10-28	0	0	0	0
2020-10-29	0	0	0	0
2020-10-30	0	0	0	0
2020-10-31	0	0	0	0
2020-11-01	0	0	0	0
2020-11-02	0	0	0	0
2020-11-03	0	0	0	0
2020-11-04	0	0	0	0
2020-11-05	0	0	0	0
2020-11-06	0	0	0	0
2020-11-07	0	0	0	0
2020-11-08	0	0	0	0
2020-11-09	0	0	0	0
2020-11-10	0	0	0	0
2020-11-11	0	0	0	0
2020-11-12	0	0	0	0
2020-11-13	0	0	0	0
2020-11-14	0	0	0	0
2020-11-15	0	0	0	0
2020-11-16	0	0	0	0
2020-11-17	0	0	0	0
2020-11-18	0	0	0	0
2020-11-19	0	0	0	0
2020-11-20	0	0	0	0
2020-11-21	0	0	0	0
2020-11-22	0	0	0	0
2020-11-23	0	0	0	0
2020-11-24	0	0	0	0
2020-11-25	0	0	0	0
2020-11-26	0	0	0	0
2020-11-27	0	0	0.127089	0
2020-11-28	0	0	0.157831	0
2020-11-29	0	0	0.178986	0
2020-11-30	0	0	0.192111	0
2020-12-01	0	0	0.204996	0
2020-12-02	0	0	0.218223	0
2020-12-03	0	0	0.231341	0
2020-12-04	0	0	0.245173	0
2020-12-05	0	0	0.25873	0
2020-12-06	0	0	0.268989	0
2020-12-07	0	0	0.282258	0
2020-12-08	0	0	0.295834	0
2020-12-09	0	0	0.308378	0
2020-12-10	0	0	0.322252	0
2020-12-11	0	0	0.335968	0
2020-12-12	0.0397795	0	0.350734	0
2020-12-13	0.0475651	0	0.365128	0
2020-12-14	0.0522447	0	0.380011	0
2020-12-15	0.0569859	0	0.393806	0
2020-12-16	0.0585939	0	0.408893	0
2020-12-17	0.061783	0	0.425276	0
2020-12-18	0.0637771	0	0.439386	0
2020-12-19	0.0628445	0	0.455583	0
2020-12-20	0.062136	0	0.472327	0
2020-12-21	0.0611976	0	0.488761	0
2020-12-22	0.060203	0	0.505899	0
2020-12-23	0.0589269	0	0.522699	0
2020-12-24	0.0579364	0	0.539609	0
2020-12-25	0.0568193	0	0.556349	0
2020-12-26	0.0554826	0	0.572433	0
2020-12-27	0.054353	0	0.589024	0
2020-12-28	0.0529774	0	0.604884	0
2020-12-29	0.0516809	0	0.620408	0
2020-12-30	0.0503868	0	0.635571	0
2020-12-31	0.0490607	0	0.650367	0
2021-01-01	0.0475557	0	0.664745	0
2021-01-02	0.0460724	0	0.679189	0
2021-01-03	0.0449335	0	0.692986	0
2021-01-04	0.0436152	0	0.706561	0
2021-01-05	0.0421609	0	0.719123	0
2021-01-06	0.0406657	0	0.731695	0
2021-01-07	0.0393775	0	0.743996	0
2021-01-08	0.0380633	0	0.756059	0
2021-01-09	0.0368134	0	0.767711	0
2021-01-10	0.0355234	0	0.778991	0
2021-01-11	0.0342585	0	0.789752	0
2021-01-12	0.0330693	0	0.80025	0
2021-01-13	0.0318867	0	0.810395	0
2021-01-14	0.0306116	0	0.819868	0
2021-01-15	0.0294809	0	0.829139	0
2021-01-16	0.0284075	0	0.838107	0
2021-01-17	0.0273925	0	0.8464	0
2021-01-18	0.026206	0	0.854529	0
2021-01-19	0.0251407	0	0.862215	0
2021-01-20	0.0240864	0	0.869458	0
2021-01-21	0.0230061	0	0.876506	0
2021-01-22	0.0220012	0	0.883121	0
2021-01-23	0.0210508	0	0.889239	0
2021-01-24	0.0201621	0	0.894876	0
2021-01-25	0.0191946	0	0.900759	0
2021-01-26	0.0183853	0	0.906113	0
2021-01-27	0.0175684	0	0.911242	0
2021-01-28	0.0167898	0	0.916047	0
2021-01-29	0.0160788	0	0.920818	0
2021-01-30	0.0153293	0	0.925129	0
2021-01-31	0.0145938	0	0.929241	0
2021-02-01	0.0139033	0	0.933187	0
2021-02-02	0.0132241	0	0.936926	0
2021-02-03	0.0126121	0	0.940547	0
2021-02-04	0.0119995	0	0.943942	0
2021-02-05	0.0114128	0	0.94704	0
2021-02-06	0.0108912	0	0.950048	0
2021-02-07	0.0103869	0	0.952959	0
2021-02-08	0.00992302	0	0.955559	0
2021-02-09	0.00950687	0	0.958047	0
2021-02-10	0.00907666	0	0.960387	0
2021-02-11	0.00864238	0	0.962619	0
2021-02-12	0.00821981	0	0.964726	0
2021-02-13	0.00780289	0	0.966758	0
2021-02-14	0.00740559	0	0.968674	0
2021-02-15	0.00704657	0	0.970455	0
2021-02-16	0.00671698	0	0.972146	0
2021-02-17	0.00639601	0	0.973683	0
2021-02-18	0.00606905	0	0.975157	0
2021-02-19	0.00578214	0	0.97658	0
2021-02-20	0.00550822	0	0.977896	0
2021-02-21	0.00524023	0	0.979175	0
2021-02-22	0.00499117	0	0.980334	0
2021-02-23	0.00477168	0	0.981463	0
2021-02-24	0.00453572	0	0.982506	0
2021-02-25	0.00432726	0	0.98347	0
2021-02-26	0.00411665	0	0.984395	0
2021-02-27	0.00392231	0	0.98529	0
2021-02-28	0.00372805	0	0.986123	0
2021-03-01	0.00354756	0	0.986899	0
2021-03-02	0.00337766	0	0.987637	0
2021-03-03	0.00322313	0	0.988325	0
2021-03-04	0.00307609	0	0.988994	0
2021-03-05	0.00292832	0	0.989596	0
2021-03-06	0.0027948	0	0.990186	0
2021-03-07	0.00265957	0	0.990758	0
2021-03-08	0.0025287	0	0.991289	0
2021-03-09	0.00240785	0	0.991786	0
2021-03-10	0.00227873	0	0.992257	0
2021-03-11	0.00216572	0	0.992693	0
2021-03-12	0.00205348	0	0.99312	0
2021-03-13	0.00194671	0	0.993506	0
2021-03-14	0.00185456	0	0.993871	0
2021-03-15	0.00175806	0	0.994227	0
2021-03-16	0.00166913	0	0.994553	0
2021-03-17	0.00158955	0	0.99486	0
2021-03-18	0.00151368	0	0.995141	0
2021-03-19	0.00143806	0	0.995406	0
2021-03-20	0.00136545	0	0.995661	0
2021-03-21	0.00129464	0	0.995907	0
2021-03-22	0.00122971	0	0.996147	0
2021-03-23	0.00116883	0	0.99636	0
2021-03-24	0.00111296	0	0.996566	0
2021-03-25	0.00105966	0	0.996761	0
2021-03-26	0.00100662	0	0.996944	0
2021-03-27	0.000955307	0	0.997113	0
2021-03-28	0.000906547	0	0.997279	0
2021-03-29	0.000859471	0	0.997439	0
2021-03-30	0.000815013	0	0.997583	0
2021-03-31	0.000774261	0	0.997718	0
2021-04-01	0.000733752	0	0.997848	0
2021-04-02	0.000694929	0	0.99797	0
2021-04-03	0.000660232	0	0.998086	0
2021-04-04	0.000625769	0	0.99819	0
2021-04-05	0.000593005	0	0.99829	0
2021-04-06	0.000562041	0	0.998384	0
2021-04-07	0.000533163	0	0.998474	0
2021-04-08	0.000506743	0	0.998559	0
2021-04-09	0.000482132	0	0.998639	0
2021-04-10	0.000458587	0	0.998717	0
2021-04-11	0.000435419	0	0.998791	0
2021-04-12	0.000412595	0	0.998859	0
2021-04-13	0.000391563	0	0.998923	0
2021-04-14	0.000371709	0	0.998983	0
2021-04-15	0.000353689	0	0.99904	0
2021-04-16	0.000335469	0	0.999092	0
2021-04-17	0.000319113	0	0.999141	0
2021-04-18	0.000304251	0	0.999187	0
2021-04-19	0.000289589	0	0.999233	0
2021-04-20	0.000274695	0	0.999276	0
2021-04-21	0.000261192	0	0.999316	0
2021-04-22	0.000248453	0	0.999355	0
2021-04-23	0.000236371	0	0.999391	0
2021-04-24	0.000225057	0	0.999426	0
2021-04-25	0.000213534	0	0.999456	0
2021-04-26	0.000202455	0	0.999486	0
2021-04-27	0.000192725	0	0.999514	0
2021-04-28	0.000182877	0	0.999541	0
2021-04-29	0.000173622	0	0.999566	0
2021-04-30	0.000164636	0	0.99959	0
2021-05-01	0.000149829	0	0.999593	0
2021-05-02	0.000126014	0	0.999578	0
2021-05-03	0.000110594	0	0.999554	0
2021-05-04	9.87012e-05	0	0.999527	0
2021-05-05	8.86374e-05	0	0.999469	0
2021-05-06	7.36615e-05	0	0.999157	0
2021-05-07	6.30094e-05	0	0.613723	0.386054
2021-05-08	5.51468e-05	0	0.496512	0.503363
2021-05-09	4.81714e-05	0	0.442158	0.557689
2021-05-10	4.1258e-05	0	0.405521	0.594391
2021-05-11	3.6661e-05	0	0.378738	0.621197
2021-05-12	3.21196e-05	0	0.354392	0.645562
2021-05-13	2.77632e-05	0	0.331395	0.668559
2021-05-14	2.36649e-05	0	0.311038	0.688845
2021-05-15	2.08251e-05	0	0.29011	0.701567
2021-05-16	1.85294e-05	0	0.269612	0.711339
2021-05-17	1.65908e-05	0	0.2514	0.725509
2021-05-18	1.47255e-05	0	0.232675	0.741541
2021-05-19	1.30088e-05	0	0.215811	0.755586
2021-05-20	1.16232e-05	0	0.199661	0.768231
2021-05-21	1.03332e-05	0	0.18562	0.780147
2021-05-22	9.08589e-06	0	0.171897	0.790375
2021-05-23	7.97522e-06	0	0.160126	0.801366
2021-05-24	6.99597e-06	0	0.148865	0.813903
2021-05-25	6.08543e-06	0	0.137588	0.824245
2021-05-26	5.39741e-06	0	0.126324	0.835445
2021-05-27	4.75979e-06	0	0.11694	0.845322
2021-05-28	4.16314e-06	0	0.108128	0.856186
2021-05-29	3.65831e-06	0	0.0999832	0.866546
2021-05-30	3.22961e-06	0	0.0921682	0.876326
2021-05-31	2.84791e-06	0	0.0849122	0.885827
2021-06-01	2.50351e-06	0	0.0782344	0.894747
2021-06-02	2.18964e-06	0	0.0718545	0.902681
2021-06-03	1.921e-06	0	0.0660347	0.910275
2021-06-04	1.68588e-06	0	0.0607253	0.917428
2021-06-05	1.4786e-06	0	0.0558329	0.924031
2021-06-06	1.29339e-06	0	0.0514122	0.930141
2021-06-07	1.12699e-06	0	0.0472217	0.935802
2021-06-08	9.81868e-07	0	0.0432849	0.94105
2021-06-09	8.53535e-07	0	0.039706	0.945704
2021-06-10	7.43702e-07	0	0.0364019	0.950035
2021-06-11	6.44782e-07	0	0.0332718	0.954
2021-06-12	5.59055e-07	0	0.0305423	0.957704
2021-06-13	4.86724e-07	0	0.0280687	0.961202
2021-06-14	4.25883e-07	0	0.0257729	0.964413
2021-06-15	3.72791e-07	0	0.0236283	0.967301
2021-06-16	3.2627e-07	0	0.0216533	0.969948
2021-06-17	2.85326e-07	0	0.0197703	0.972519
2021-06-18	2.47759e-07	0	0.0180469	0.974847
2021-06-19	2.16561e-07	0	0.0165424	0.976889
2021-06-20	1.88362e-07	0	0.0151774	0.978865
2021-06-21	1.63518e-07	0	0.0138858	0.980617
2021-06-22	1.41866e-07	0	0.012668	0.982213
2021-06-23	1.2307e-07	0	0.0115877	0.983711
2021-06-24	1.06807e-07	0	0.0105956	0.985082
2021-06-25	9.33861e-08	0	0.00967827	0.986355
2021-06-26	8.16484e-08	0	0.00886083	0.987496
2021-06-27	7.09438e-08	0	0.00808875	0.98854
2021-06-28	6.16337e-08	0	0.00739205	0.989485
2021-06-29	5.39309e-08	0	0.00675936	0.990347
2021-06-30	4.72208e-08	0	0.00619206	0.991157

## Sheet: F5c Probabilities Woking
	B.1.1.7.484	B.1.351	B.1.1.7	B.1.617.2
2020-09-01	0	0	0	0
2020-09-02	0	0	0	0
2020-09-03	0	0	0	0
2020-09-04	0	0	0	0
2020-09-05	0	0	0	0
2020-09-06	0	0	0	0
2020-09-07	0	0	0	0
2020-09-08	0	0	0	0
2020-09-09	0	0	0	0
2020-09-10	0	0	0	0
2020-09-11	0	0	0	0
2020-09-12	0	0	0	0
2020-09-13	0	0	0	0
2020-09-14	0	0	0	0
2020-09-15	0	0	0	0
2020-09-16	0	0	0	0
2020-09-17	0	0	0	0
2020-09-18	0	0	0	0
2020-09-19	0	0	0	0
2020-09-20	0	0	0	0
2020-09-21	0	0	0	0
2020-09-22	0	0	0	0
2020-09-23	0	0	0	0
2020-09-24	0	0	0	0
2020-09-25	0	0	0	0
2020-09-26	0	0	0	0
2020-09-27	0	0	0	0
2020-09-28	0	0	0	0
2020-09-29	0	0	0	0
2020-09-30	0	0	0	0
2020-10-01	0	0	0	0
2020-10-02	0	0	0	0
2020-10-03	0	0	0	0
2020-10-04	0	0	0	0
2020-10-05	0	0	0	0
2020-10-06	0	0	0	0
2020-10-07	0	0	0	0
2020-10-08	0	0	0	0
2020-10-09	0	0	0	0
2020-10-10	0	0	0	0
2020-10-11	0	0	0	0
2020-10-12	0	0	0	0
2020-10-13	0	0	0	0
2020-10-14	0	0	0	0
2020-10-15	0	0	0	0
2020-10-16	0	0	0	0
2020-10-17	0	0	0	0
2020-10-18	0	0	0	0
2020-10-19	0	0	0	0
2020-10-20	0	0	0	0
2020-10-21	0	0	0	0
2020-10-22	0	0	0	0
2020-10-23	0	0	0	0
2020-10-24	0	0	0	0
2020-10-25	0	0	0	0
2020-10-26	0	0	0	0
2020-10-27	0	0	0	0
2020-10-28	0	0	0	0
2020-10-29	0	0	0	0
2020-10-30	0	0	0	0
2020-10-31	0	0	0	0
2020-11-01	0	0	0	0
2020-11-02	0	0	0	0
2020-11-03	0	0	0	0
2020-11-04	0	0	0	0
2020-11-05	0	0	0	0
2020-11-06	0	0	0.0585668	0
2020-11-07	0	0	0.0914937	0
2020-11-08	0	0	0.111126	0
2020-11-09	0	0	0.121052	0
2020-11-10	0	0	0.131994	0
2020-11-11	0	0	0.14145	0
2020-11-12	0	0	0.151244	0
2020-11-13	0	0	0.161513	0
2020-11-14	0	0	0.172364	0
2020-11-15	0	0	0.183727	0
2020-11-16	0	0	0.195963	0
2020-11-17	0	0	0.208567	0
2020-11-18	0	0	0.221298	0
2020-11-19	0	0	0.234877	0
2020-11-20	0	0	0.248946	0
2020-11-21	0	0	0.263605	0
2020-11-22	0	0	0.27902	0
2020-11-23	0	0	0.294977	0
2020-11-24	0	0	0.311097	0
2020-11-25	0	0	0.327036	0
2020-11-26	0	0	0.34389	0
2020-11-27	0	0	0.360638	0
2020-11-28	0	0	0.377785	0
2020-11-29	0	0	0.394984	0
2020-11-30	0	0	0.412209	0
2020-12-01	0	0	0.430168	0
2020-12-02	0	0	0.448357	0
2020-12-03	0	0	0.466751	0
2020-12-04	0	0	0.484175	0
2020-12-05	0	0	0.496033	0
2020-12-06	0	0	0.51002	0
2020-12-07	0	0	0.523128	0
2020-12-08	0	0	0.536884	0
2020-12-09	0	0	0.547152	0
2020-12-10	0	0	0.558195	0
2020-12-11	0	0	0.566933	0
2020-12-12	0	0	0.576983	0
2020-12-13	0	0	0.585826	0
2020-12-14	0	0	0.597908	0
2020-12-15	0	0	0.609214	0
2020-12-16	0	0	0.621539	0
2020-12-17	0	0	0.633602	0
2020-12-18	0	0	0.638995	0
2020-12-19	0	0	0.652867	0
2020-12-20	0	0	0.6641	0
2020-12-21	0	0	0.677547	0
2020-12-22	0	0	0.689044	0
2020-12-23	0	0	0.695934	0
2020-12-24	0	0	0.698402	0
2020-12-25	0	0	0.7056	0
2020-12-26	0	0.0521522	0.713107	0
2020-12-27	0	0.0735667	0.716628	0
2020-12-28	0	0.085435	0.722708	0
2020-12-29	0	0.0951354	0.72476	0
2020-12-30	0	0.100665	0.727984	0
2020-12-31	0	0.103738	0.732954	0
2021-01-01	0	0.110383	0.738119	0
2021-01-02	0	0.10832	0.748881	0
2021-01-03	0	0.105867	0.758791	0
2021-01-04	0	0.104402	0.768352	0
2021-01-05	0	0.102714	0.778722	0
2021-01-06	0	0.101	0.788074	0
2021-01-07	0	0.0985252	0.797152	0
2021-01-08	0	0.097003	0.806004	0
2021-01-09	0	0.0951039	0.814274	0
2021-01-10	0	0.0932625	0.821411	0
2021-01-11	0	0.0911289	0.828741	0
2021-01-12	0	0.0891224	0.836018	0
2021-01-13	0	0.0868138	0.842728	0
2021-01-14	0	0.0850153	0.849251	0
2021-01-15	0	0.083183	0.855378	0
2021-01-16	0	0.0808785	0.861114	0
2021-01-17	0	0.0790557	0.866773	0
2021-01-18	0	0.0770742	0.872096	0
2021-01-19	0	0.0753545	0.877135	0
2021-01-20	0	0.0737821	0.881945	0
2021-01-21	0	0.071971	0.886729	0
2021-01-22	0	0.0701624	0.89138	0
2021-01-23	0	0.0674087	0.892499	0
2021-01-24	0	0.0653489	0.892593	0
2021-01-25	0	0.0630989	0.893586	0
2021-01-26	0	0.061534	0.893419	0
2021-01-27	0	0.0597443	0.893893	0
2021-01-28	0	0.0576747	0.893189	0
2021-01-29	0	0.0560687	0.891931	0
2021-01-30	0	0.0540992	0.891318	0
2021-01-31	0	0.052194	0.891364	0
2021-02-01	0	0.0505017	0.891755	0
2021-02-02	0	0.0487516	0.891226	0
2021-02-03	0	0.0472238	0.890544	0
2021-02-04	0	0.0460474	0.892572	0
2021-02-05	0	0.0448811	0.890353	0
2021-02-06	0	0.0438025	0.89445	0
2021-02-07	0	0.0425333	0.899254	0
2021-02-08	0	0.0413501	0.9033	0
2021-02-09	0	0.0403104	0.907125	0
2021-02-10	0	0.0392839	0.911096	0
2021-02-11	0	0.0383541	0.914745	0
2021-02-12	0	0.0373026	0.918182	0
2021-02-13	0	0.0362577	0.921183	0
2021-02-14	0	0.035337	0.92384	0
2021-02-15	0	0.0343132	0.926984	0
2021-02-16	0	0.0333281	0.929875	0
2021-02-17	0	0.0324196	0.932601	0
2021-02-18	0	0.0315101	0.935185	0
2021-02-19	0	0.0307727	0.937283	0
2021-02-20	0	0.0301342	0.93951	0
2021-02-21	0	0.0292535	0.942097	0
2021-02-22	0	0.0284436	0.944465	0
2021-02-23	0	0.0278944	0.946643	0
2021-02-24	0	0.0271148	0.948745	0
2021-02-25	0	0.0264202	0.950828	0
2021-02-26	0	0.0257351	0.952532	0
2021-02-27	0	0.0249763	0.954223	0
2021-02-28	0	0.0242831	0.955897	0
2021-03-01	0	0.0235205	0.957731	0
2021-03-02	0	0.0227995	0.959434	0
2021-03-03	0	0.0221156	0.960888	0
2021-03-04	0	0.0214168	0.962602	0
2021-03-05	0	0.0207581	0.963947	0
2021-03-06	0	0.020111	0.965183	0
2021-03-07	0	0.0195482	0.966426	0
2021-03-08	0	0.0189849	0.96753	0
2021-03-09	0	0.0184229	0.968596	0
2021-03-10	0	0.0178935	0.969721	0
2021-03-11	0	0.0173564	0.970885	0
2021-03-12	0	0.0168438	0.971893	0
2021-03-13	0	0.0163667	0.97277	0
2021-03-14	0	0.0159133	0.973661	0
2021-03-15	0	0.0155475	0.974549	0
2021-03-16	0	0.0151494	0.975328	0
2021-03-17	0	0.0146881	0.976177	0
2021-03-18	0	0.014294	0.977084	0
2021-03-19	0	0.0138854	0.977895	0
2021-03-20	0	0.0134996	0.978598	0
2021-03-21	0	0.0131157	0.979382	0
2021-03-22	0	0.0127435	0.979994	0
2021-03-23	0	0.0123661	0.980768	0
2021-03-24	0	0.0120493	0.981402	0
2021-03-25	0	0.0117117	0.982035	0
2021-03-26	0	0.0114044	0.982698	0
2021-03-27	0	0.0107512	0.982171	0
2021-03-28	0	0.0102309	0.98136	0
2021-03-29	0	0.00962021	0.9795	0
2021-03-30	0	0.00922408	0.977898	0
2021-03-31	0	0.00881606	0.974762	0
2021-04-01	0	0.00839367	0.968274	0
2021-04-02	0	0.00801974	0.958605	0
2021-04-03	0	0.00763014	0.941865	0
2021-04-04	0	0.00746406	0.925782	0
2021-04-05	0	0.00718073	0.912073	0
2021-04-06	0	0.00691375	0.897975	0
2021-04-07	0	0.00670997	0.886643	0
2021-04-08	0	0.00645153	0.871793	0
2021-04-09	0	0.00614895	0.867635	0
2021-04-10	0	0.00602457	0.874326	0
2021-04-11	0	0.00592458	0.880449	0
2021-04-12	0	0.00583165	0.886115	0
2021-04-13	0	0.00570876	0.891425	0
2021-04-14	0	0.00556717	0.896581	0
2021-04-15	0	0.00547351	0.90152	0
2021-04-16	0	0.00535629	0.906746	0
2021-04-17	0	0.00521497	0.911277	0
2021-04-18	0	0.00509465	0.915562	0
2021-04-19	0	0.00497102	0.919678	0
2021-04-20	0	0.00484872	0.923802	0
2021-04-21	0	0.00475668	0.927667	0
2021-04-22	0	0.00464043	0.931333	0
2021-04-23	0	0.00452403	0.934666	0
2021-04-24	0	0.00441767	0.93807	0
2021-04-25	0	0.00431181	0.941074	0
2021-04-26	0	0.00420413	0.943639	0
2021-04-27	0	0.00410101	0.946716	0
2021-04-28	0	0.00402138	0.949778	0
2021-04-29	0	0.00392401	0.952838	0
2021-04-30	0	0.00383579	0.954971	0
2021-05-01	0	0.00360212	0.950716	0
2021-05-02	0	0.00342119	0.945791	0
2021-05-03	0	0.00329865	0.938763	0
2021-05-04	0	0.00311764	0.933559	0
2021-05-05	0	0.0029274	0.916639	0
2021-05-06	0	0.00275457	0.876177	0
2021-05-07	0	0.00259078	0.838704	0.0891889
2021-05-08	0	0.00241887	0.796048	0.151173
2021-05-09	0	0.00227907	0.766688	0.188169
2021-05-10	0	0.00213191	0.732837	0.223275
2021-05-11	0	0.00199389	0.711366	0.247194
2021-05-12	0	0.00187189	0.69024	0.273674
2021-05-13	0	0.00173951	0.668498	0.295683
2021-05-14	0	0.00162455	0.649085	0.317265
2021-05-15	0	0.00153638	0.633351	0.337672
2021-05-16	0	0.00144908	0.616439	0.359476
2021-05-17	0	0.0013618	0.595673	0.381654
2021-05-18	0	0.00127459	0.574395	0.404589
2021-05-19	0	0.00118777	0.552552	0.426373
2021-05-20	0	0.00110464	0.530849	0.449265
2021-05-21	0	0.00102511	0.509513	0.473011
2021-05-22	0	0.000953391	0.487811	0.496553
2021-05-23	0	0.000889069	0.465738	0.519478
2021-05-24	0	0.000823202	0.444568	0.542597
2021-05-25	0	0.000757936	0.423201	0.566004
2021-05-26	0	0.000703692	0.400856	0.588076
2021-05-27	0	0.000648589	0.379232	0.610857
2021-05-28	0	0.000592722	0.35812	0.632836
2021-05-29	0	0.000543375	0.337746	0.654401
2021-05-30	0	0.000496573	0.318027	0.675609
2021-05-31	0	0.000453614	0.299386	0.695691
2021-06-01	0	0.000414172	0.281381	0.714489
2021-06-02	0	0.000376822	0.263904	0.732327
2021-06-03	0	0.00034234	0.246605	0.749076
2021-06-04	0	0.00031019	0.230937	0.765643
2021-06-05	0	0.000279046	0.215492	0.78148
2021-06-06	0	0.000254614	0.200433	0.796869
2021-06-07	0	0.000229043	0.186597	0.811361
2021-06-08	0	0.000206522	0.172871	0.824978
2021-06-09	0	0.000185325	0.159825	0.837707
2021-06-10	0	0.000166526	0.147894	0.849768
2021-06-11	0	0.000149862	0.136799	0.861298
2021-06-12	0	0.000134671	0.126539	0.872095
2021-06-13	0	0.000121071	0.116307	0.882358
2021-06-14	0	0.000108019	0.10706	0.891569
2021-06-15	0	9.66551e-05	0.0986335	0.900345
2021-06-16	0	8.65457e-05	0.0908729	0.908151
2021-06-17	0	7.70877e-05	0.0838993	0.915655
2021-06-18	0	6.86071e-05	0.0771168	0.922264
2021-06-19	0	6.09894e-05	0.0709272	0.928688
2021-06-20	0	5.4736e-05	0.0652086	0.934459
2021-06-21	0	4.88568e-05	0.0600524	0.939724
2021-06-22	0	4.34973e-05	0.0552051	0.944593
2021-06-23	0	3.87926e-05	0.0507471	0.949099
2021-06-24	0	3.4479e-05	0.0465786	0.953322
2021-06-25	0	3.05518e-05	0.0425923	0.957247
2021-06-26	0	2.7211e-05	0.0389795	0.960865
2021-06-27	0	2.43122e-05	0.0357213	0.964252
2021-06-28	0	2.1577e-05	0.0326449	0.967286
2021-06-29	0	1.91464e-05	0.0297639	0.97008
2021-06-30	0	1.69871e-05	0.0271688	0.972691

[truncated: 5 more sheets: F5c Probabilities Barnet, F5c Probabilities Bolton, F5e, Fig5f, F5g]
